# Supplementary material for: The Lysine Acetylation Modification in the Porin Aha1 of Aeromonas hydrophila Regulates the Uptake of Multidrug Antibiotics
Source: Mol Cell Proteomics. 2022 May 21;21(9):100248. doi: 10.1016/j.mcpro.2022.100248 (PMC9386498; doi:10.1016/j.mcpro.2022.100248)
Supplement: Supplementary Table S2 [file mmc2.xlsx]

## Sheet: Sheet1
Whole cell proteomics MS data
Protein IDs	Majority protein IDs	Peptide counts (all)	Peptide counts (razor+unique)	Peptide counts (unique)	Fasta headers	Number of proteins	Peptides	Razor + unique peptides	Unique peptides	Peptides A1	Peptides A2	Peptides A3	Peptides C1	Peptides C2	Peptides C3	Razor + unique peptides A1	Razor + unique peptides A2	Razor + unique peptides A3	Razor + unique peptides C1	Razor + unique peptides C2	Razor + unique peptides C3	Unique peptides A1	Unique peptides A2	Unique peptides A3	Unique peptides C1	Unique peptides C2	Unique peptides C3	Sequence coverage [%]	Unique + razor sequence coverage [%]	Unique sequence coverage [%]	Mol. weight [kDa]	Sequence length	Sequence lengths	Fraction average	Fraction 1	Fraction 2	Fraction 3	Fraction 4	Fraction 5	Fraction 6	Q-value	Score	Identification type A1	Identification type A2	Identification type A3	Identification type C1	Identification type C2	Identification type C3	Sequence coverage A1 [%]
tr|A0KQ46|A0KQ46_AERHH	tr|A0KQ46|A0KQ46_AERHH	18	18	18	tr|A0KQ46|A0KQ46_AERHH Colicin I receptor OS=Aeromonas hydrophila subsp. hydrophila (strain ATCC 7966 / DSM 30187 / JCM 1027 / KCTC 2358 / NCIMB 9240) GN=AHA_3963 PE=3 SV=1	1	18	18	18	5	4	4	15	15	18	5	4	4	15	15	18	5	4	4	15	15	18	36.9	36.9	36.9	71.971	648	648	3.59	5	56	58	49	35	28	0	323.31	By MS/MS	By MS/MS	By MS/MS	By MS/MS	By MS/MS	By MS/MS	12.2
tr|A0KJP9|A0KJP9_AERHH	tr|A0KJP9|A0KJP9_AERHH	21	21	21	tr|A0KJP9|A0KJP9_AERHH TonB-dependent siderophore receptor OS=Aeromonas hydrophila subsp. hydrophila (strain ATCC 7966 / DSM 30187 / JCM 1027 / KCTC 2358 / NCIMB 9240) GN=AHA_1969 PE=3 SV=1	1	21	21	21	6	9	10	17	19	16	6	9	10	17	19	16	6	9	10	17	19	16	40.8	40.8	40.8	71.66	657	657	3.81	2	55	60	53	48	40	0	323.31	By MS/MS	By MS/MS	By MS/MS	By MS/MS	By MS/MS	By MS/MS	12.9
tr|A0KQZ1|A0KQZ1_AERHH	tr|A0KQZ1|A0KQZ1_AERHH	15	15	15	tr|A0KQZ1|A0KQZ1_AERHH Ferrichrome receptor OS=Aeromonas hydrophila subsp. hydrophila (strain ATCC 7966 / DSM 30187 / JCM 1027 / KCTC 2358 / NCIMB 9240) GN=AHA_4275 PE=3 SV=1	1	15	15	15	5	6	5	14	14	11	5	6	5	14	14	11	5	6	5	14	14	11	26.5	26.5	26.5	78.278	709	709	3.57	7	26	15	20	19	13	0	90.275	By MS/MS	By MS/MS	By MS/MS	By MS/MS	By MS/MS	By MS/MS	8.5
tr|A0KFG8|A0KFG8_AERHH	tr|A0KFG8|A0KFG8_AERHH	24	24	24	tr|A0KFG8|A0KFG8_AERHH TonB-dependent siderophore receptor OS=Aeromonas hydrophila subsp. hydrophila (strain ATCC 7966 / DSM 30187 / JCM 1027 / KCTC 2358 / NCIMB 9240) GN=AHA_0461 PE=3 SV=1	1	24	24	24	12	5	6	22	18	18	12	5	6	22	18	18	12	5	6	22	18	18	42.4	42.4	42.4	75.459	680	680	3.44	16	50	52	46	28	25	0	308.67	By MS/MS	By MS/MS	By MS/MS	By MS/MS	By MS/MS	By MS/MS	21
tr|A0KL44|A0KL44_AERHH	tr|A0KL44|A0KL44_AERHH	21	21	21	tr|A0KL44|A0KL44_AERHH Uncharacterized protein OS=Aeromonas hydrophila subsp. hydrophila (strain ATCC 7966 / DSM 30187 / JCM 1027 / KCTC 2358 / NCIMB 9240) GN=AHA_2481 PE=4 SV=1	1	21	21	21	12	15	15	20	20	19	12	15	15	20	20	19	12	15	15	20	20	19	39.2	39.2	39.2	70.583	666	666	4.13	4	35	95	91	76	75	0	323.31	By MS/MS	By MS/MS	By MS/MS	By MS/MS	By MS/MS	By MS/MS	20.3
sp|A0KG36|RS20_AERHH	sp|A0KG36|RS20_AERHH	4	4	4	sp|A0KG36|RS20_AERHH 30S ribosomal protein S20 OS=Aeromonas hydrophila subsp. hydrophila (strain ATCC 7966 / DSM 30187 / JCM 1027 / KCTC 2358 / NCIMB 9240) GN=rpsT PE=3 SV=1	1	4	4	4	4	4	2	3	3	3	4	4	2	3	3	3	4	4	2	3	3	3	31	31	31	9.5302	87	87	4.29	3	7	52	361	119	65	0	87.774	By MS/MS	By MS/MS	By MS/MS	By MS/MS	By MS/MS	By MS/MS	31
tr|A0KME3|A0KME3_AERHH	tr|A0KME3|A0KME3_AERHH	10	10	10	tr|A0KME3|A0KME3_AERHH Secretory tripeptidyl aminopeptidase, putative OS=Aeromonas hydrophila subsp. hydrophila (strain ATCC 7966 / DSM 30187 / JCM 1027 / KCTC 2358 / NCIMB 9240) GN=AHA_2940 PE=4 SV=1	1	10	10	10	4	4	4	9	8	9	4	4	4	9	8	9	4	4	4	9	8	9	20.8	20.8	20.8	61.295	554	554	3.86		18	17	12	11	16	0	61.246	By MS/MS	By MS/MS	By MS/MS	By MS/MS	By MS/MS	By MS/MS	10.3
tr|A0KJJ2|A0KJJ2_AERHH	tr|A0KJJ2|A0KJJ2_AERHH	3	3	3	tr|A0KJJ2|A0KJJ2_AERHH DNA-damage-inducible protein I OS=Aeromonas hydrophila subsp. hydrophila (strain ATCC 7966 / DSM 30187 / JCM 1027 / KCTC 2358 / NCIMB 9240) GN=AHA_1912 PE=4 SV=1	1	3	3	3	2	2	2	3	3	3	2	2	2	3	3	3	2	2	2	3	3	3	39	39	39	9.2335	82	82	4.38			9	19	16	6	0	9.6401	By MS/MS	By MS/MS	By MS/MS	By MS/MS	By MS/MS	By MS/MS	30.5
tr|A0KR03|A0KR03_AERHH	tr|A0KR03|A0KR03_AERHH	12	12	12	tr|A0KR03|A0KR03_AERHH Cystine-binding periplasmic protein OS=Aeromonas hydrophila subsp. hydrophila (strain ATCC 7966 / DSM 30187 / JCM 1027 / KCTC 2358 / NCIMB 9240) GN=AHA_4287 PE=4 SV=1	1	12	12	12	5	5	7	10	11	9	5	5	7	10	11	9	5	5	7	10	11	9	54.8	54.8	54.8	27.96	252	252	3.66	1	46	17	32	16	25	0	323.31	By MS/MS	By MS/MS	By MS/MS	By MS/MS	By MS/MS	By MS/MS	22.6
tr|A0KEW2|A0KEW2_AERHH	tr|A0KEW2|A0KEW2_AERHH	7	7	7	tr|A0KEW2|A0KEW2_AERHH Rrf2 family protein OS=Aeromonas hydrophila subsp. hydrophila (strain ATCC 7966 / DSM 30187 / JCM 1027 / KCTC 2358 / NCIMB 9240) GN=AHA_0250 PE=4 SV=1	1	7	7	7	5	6	6	6	6	5	5	6	6	6	6	5	5	6	6	6	6	5	54.7	54.7	54.7	16.707	150	150	3.89		6	17	46	12	4	0	52.374	By MS/MS	By MS/MS	By MS/MS	By MS/MS	By MS/MS	By MS/MS	44
tr|A0KFL3|A0KFL3_AERHH	tr|A0KFL3|A0KFL3_AERHH	6	6	6	tr|A0KFL3|A0KFL3_AERHH O-acetylhomoserine sulfhydrylase MetY OS=Aeromonas hydrophila subsp. hydrophila (strain ATCC 7966 / DSM 30187 / JCM 1027 / KCTC 2358 / NCIMB 9240) GN=AHA_0506 PE=3 SV=1	1	6	6	6	4	5	5	4	3	5	4	5	5	4	3	5	4	5	5	4	3	5	22	22	22	45.083	422	422	3.32		18	15	2	5	7	0	133.79	By MS/MS	By MS/MS	By MS/MS	By MS/MS	By MS/MS	By MS/MS	12.8
tr|A0KLA6|A0KLA6_AERHH	tr|A0KLA6|A0KLA6_AERHH	8	8	8	tr|A0KLA6|A0KLA6_AERHH Amine oxidase, flavin-containing superfamily OS=Aeromonas hydrophila subsp. hydrophila (strain ATCC 7966 / DSM 30187 / JCM 1027 / KCTC 2358 / NCIMB 9240) GN=AHA_2547 PE=4 SV=1	1	8	8	8	5	3	3	3	5	5	5	3	3	3	5	5	5	3	3	3	5	5	17.3	17.3	17.3	56.057	498	498	4.1	7		3	9	12	8	0	12.024	By MS/MS	By MS/MS	By MS/MS	By MS/MS	By MS/MS	By MS/MS	10.2
sp|A0KQJ4|CYSG3_AERHH	sp|A0KQJ4|CYSG3_AERHH	7	7	7	sp|A0KQJ4|CYSG3_AERHH Siroheme synthase 3 OS=Aeromonas hydrophila subsp. hydrophila (strain ATCC 7966 / DSM 30187 / JCM 1027 / KCTC 2358 / NCIMB 9240) GN=cysG3 PE=3 SV=1	1	7	7	7	3	3	3	5	5	7	3	3	3	5	5	7	3	3	3	5	5	7	18.4	18.4	18.4	49.807	468	468	4.38			8	13	10	6	0	35.197	By MS/MS	By MS/MS	By MS/MS	By MS/MS	By MS/MS	By MS/MS	6.8
tr|A0KPR4|A0KPR4_AERHH	tr|A0KPR4|A0KPR4_AERHH	3	3	3	tr|A0KPR4|A0KPR4_AERHH Maltose O-acetyltransferase OS=Aeromonas hydrophila subsp. hydrophila (strain ATCC 7966 / DSM 30187 / JCM 1027 / KCTC 2358 / NCIMB 9240) GN=AHA_3822 PE=4 SV=1	1	3	3	3	3	3	3	2	2	2	3	3	3	2	2	2	3	3	3	2	2	2	18.9	18.9	18.9	21.454	201	201	3.05	11	17	7	8	5	8	0	31.408	By MS/MS	By MS/MS	By MS/MS	By MS/MS	By MS/MS	By MS/MS	18.9
sp|A0KNU5|RRAB_AERHH	sp|A0KNU5|RRAB_AERHH	3	3	3	sp|A0KNU5|RRAB_AERHH Regulator of ribonuclease activity B OS=Aeromonas hydrophila subsp. hydrophila (strain ATCC 7966 / DSM 30187 / JCM 1027 / KCTC 2358 / NCIMB 9240) GN=rraB PE=3 SV=2	1	3	3	3	3	3	3	3	3	3	3	3	3	3	3	3	3	3	3	3	3	3	23.5	23.5	23.5	13.102	115	115	3.56		12	38	12	7	10	0	57.342	By MS/MS	By MS/MS	By MS/MS	By MS/MS	By MS/MS	By MS/MS	23.5
tr|A0KF70|A0KF70_AERHH	tr|A0KF70|A0KF70_AERHH	2	2	2	tr|A0KF70|A0KF70_AERHH Uncharacterized protein OS=Aeromonas hydrophila subsp. hydrophila (strain ATCC 7966 / DSM 30187 / JCM 1027 / KCTC 2358 / NCIMB 9240) GN=AHA_0363 PE=4 SV=1	1	2	2	2	2	2	2	2	2	2	2	2	2	2	2	2	2	2	2	2	2	2	18	18	18	10.634	100	100	4.44		7	8	13	14	17	0	9.8542	By MS/MS	By MS/MS	By MS/MS	By MS/MS	By MS/MS	By MS/MS	18
sp|A0KF34|RS14_AERHH	sp|A0KF34|RS14_AERHH	6	6	6	sp|A0KF34|RS14_AERHH 30S ribosomal protein S14 OS=Aeromonas hydrophila subsp. hydrophila (strain ATCC 7966 / DSM 30187 / JCM 1027 / KCTC 2358 / NCIMB 9240) GN=rpsN PE=3 SV=1	1	6	6	6	5	5	3	4	4	4	5	5	3	4	4	4	5	5	3	4	4	4	50.5	50.5	50.5	11.515	101	101	2.78	24	564	73	39	119	49	0	96.008	By MS/MS	By MS/MS	By MS/MS	By MS/MS	By MS/MS	By MS/MS	38.6
sp|A0KKD5|Y2212_AERHH	sp|A0KKD5|Y2212_AERHH	3	3	3	sp|A0KKD5|Y2212_AERHH Nucleoid-associated protein AHA_2212 OS=Aeromonas hydrophila subsp. hydrophila (strain ATCC 7966 / DSM 30187 / JCM 1027 / KCTC 2358 / NCIMB 9240) GN=AHA_2212 PE=3 SV=1	1	3	3	3	3	3	3	3	3	3	3	3	3	3	3	3	3	3	3	3	3	3	39.4	39.4	39.4	12.033	109	109	4.2		14	55	26	56	32	0	104.98	By MS/MS	By MS/MS	By MS/MS	By MS/MS	By MS/MS	By MS/MS	39.4
tr|A0KJ33|A0KJ33_AERHH	tr|A0KJ33|A0KJ33_AERHH	7	7	7	tr|A0KJ33|A0KJ33_AERHH Iron-sulfur cluster assembly scaffold protein IscU OS=Aeromonas hydrophila subsp. hydrophila (strain ATCC 7966 / DSM 30187 / JCM 1027 / KCTC 2358 / NCIMB 9240) GN=iscU PE=3 SV=1	1	7	7	7	7	7	7	7	7	7	7	7	7	7	7	7	7	7	7	7	7	7	72.4	72.4	72.4	13.5	127	127	3.19	41	20	41	36	21	19	0	246.69	By MS/MS	By MS/MS	By MS/MS	By MS/MS	By MS/MS	By MS/MS	72.4
tr|A0KPT9|A0KPT9_AERHH	tr|A0KPT9|A0KPT9_AERHH	9	9	9	tr|A0KPT9|A0KPT9_AERHH Cobalamin synthesis protein/P47K family protein OS=Aeromonas hydrophila subsp. hydrophila (strain ATCC 7966 / DSM 30187 / JCM 1027 / KCTC 2358 / NCIMB 9240) GN=AHA_3851 PE=4 SV=1	1	9	9	9	7	5	6	8	5	8	7	5	6	8	5	8	7	5	6	8	5	8	31.2	31.2	31.2	40.456	372	372	4.49	11	1	1	25	27	27	0	57.359	By MS/MS	By MS/MS	By MS/MS	By MS/MS	By MS/MS	By MS/MS	28.2
tr|A0KQL3|A0KQL3_AERHH	tr|A0KQL3|A0KQL3_AERHH	5	5	5	tr|A0KQL3|A0KQL3_AERHH Putative RNA polymerase-binding protein DksA OS=Aeromonas hydrophila subsp. hydrophila (strain ATCC 7966 / DSM 30187 / JCM 1027 / KCTC 2358 / NCIMB 9240) GN=AHA_4141 PE=4 SV=1	1	5	5	5	3	5	4	3	3	4	3	5	4	3	3	4	3	5	4	3	3	4	53.1	53.1	53.1	14.946	128	128	2.29	23	35			5	7	0	141.46	By MS/MS	By MS/MS	By MS/MS	By MS/MS	By MS/MS	By MS/MS	30.5
tr|A0KHZ5|A0KHZ5_AERHH	tr|A0KHZ5|A0KHZ5_AERHH	5	5	5	tr|A0KHZ5|A0KHZ5_AERHH Uncharacterized protein OS=Aeromonas hydrophila subsp. hydrophila (strain ATCC 7966 / DSM 30187 / JCM 1027 / KCTC 2358 / NCIMB 9240) GN=AHA_1357 PE=4 SV=1	1	5	5	5	4	4	3	4	4	5	4	4	3	4	4	5	4	4	3	4	4	5	47	47	47	14.819	132	132	2.85	9	238	13	16	20	49	0	140.83	By MS/MS	By MS/MS	By MS/MS	By MS/MS	By MS/MS	By MS/MS	41.7
tr|A0KPF2|A0KPF2_AERHH	tr|A0KPF2|A0KPF2_AERHH	3	3	3	tr|A0KPF2|A0KPF2_AERHH Putative permease OS=Aeromonas hydrophila subsp. hydrophila (strain ATCC 7966 / DSM 30187 / JCM 1027 / KCTC 2358 / NCIMB 9240) GN=AHA_3699 PE=4 SV=1	1	3	3	3	3	3	2	2	3	2	3	3	2	2	3	2	3	3	2	2	3	2	8.7	8.7	8.7	41.537	368	368	3.57		3	7	11	1	1	0	8.1037	By MS/MS	By MS/MS	By MS/MS	By MS/MS	By MS/MS	By MS/MS	8.7
tr|A0KFX4|A0KFX4_AERHH	tr|A0KFX4|A0KFX4_AERHH	19	19	19	tr|A0KFX4|A0KFX4_AERHH Putative Tricorn protease homolog 1 OS=Aeromonas hydrophila subsp. hydrophila (strain ATCC 7966 / DSM 30187 / JCM 1027 / KCTC 2358 / NCIMB 9240) GN=AHA_0617 PE=4 SV=1	1	19	19	19	7	8	7	16	12	14	7	8	7	16	12	14	7	8	7	16	12	14	22.6	22.6	22.6	115.06	1053	1053	4.13	3	16	13	17	24	21	0	64.895	By MS/MS	By MS/MS	By MS/MS	By MS/MS	By MS/MS	By MS/MS	9
tr|A0KLM0|A0KLM0_AERHH	tr|A0KLM0|A0KLM0_AERHH	10	10	10	tr|A0KLM0|A0KLM0_AERHH Homogentisate 1,2-dioxygenase OS=Aeromonas hydrophila subsp. hydrophila (strain ATCC 7966 / DSM 30187 / JCM 1027 / KCTC 2358 / NCIMB 9240) GN=hmgA PE=3 SV=1	1	10	10	10	7	7	5	9	8	7	7	7	5	9	8	7	7	7	5	9	8	7	31.9	31.9	31.9	44.162	386	386	3.62	4	28	3	15	19	11	0	125.15	By MS/MS	By MS/MS	By MS/MS	By MS/MS	By MS/MS	By MS/MS	24.4
tr|A0KHQ1|A0KHQ1_AERHH	tr|A0KHQ1|A0KHQ1_AERHH	6	6	6	tr|A0KHQ1|A0KHQ1_AERHH Peptidyl-prolyl cis-trans isomerase OS=Aeromonas hydrophila subsp. hydrophila (strain ATCC 7966 / DSM 30187 / JCM 1027 / KCTC 2358 / NCIMB 9240) GN=fklB PE=4 SV=1	1	6	6	6	3	5	5	5	6	5	3	5	5	5	6	5	3	5	5	5	6	5	29.6	29.6	29.6	21.602	203	203	2.82	33	80	29	18	12	23	0	257.81	By MS/MS	By MS/MS	By MS/MS	By MS/MS	By MS/MS	By MS/MS	19.7
tr|A0KQJ1|A0KQJ1_AERHH	tr|A0KQJ1|A0KQJ1_AERHH	27	27	27	tr|A0KQJ1|A0KQJ1_AERHH Nitrite reductase [NAD(P)H], large subunit OS=Aeromonas hydrophila subsp. hydrophila (strain ATCC 7966 / DSM 30187 / JCM 1027 / KCTC 2358 / NCIMB 9240) GN=nirB-2 PE=3 SV=1	1	27	27	27	21	21	21	22	26	25	21	21	21	22	26	25	21	21	21	22	26	25	41.1	41.1	41.1	93.784	859	859	3.9	10	41	65	55	57	46	0	140.69	By MS/MS	By MS/MS	By MS/MS	By MS/MS	By MS/MS	By MS/MS	28.8
tr|A0KMK5|A0KMK5_AERHH	tr|A0KMK5|A0KMK5_AERHH	9	9	9	tr|A0KMK5|A0KMK5_AERHH 4-aminobutyrate transaminase OS=Aeromonas hydrophila subsp. hydrophila (strain ATCC 7966 / DSM 30187 / JCM 1027 / KCTC 2358 / NCIMB 9240) GN=gabT PE=3 SV=1	1	9	9	9	8	9	8	8	8	8	8	9	8	8	8	8	8	9	8	8	8	8	28.4	28.4	28.4	45.548	429	429	4.16	1	18	27	33	28	30	0	96.246	By MS/MS	By MS/MS	By MS/MS	By MS/MS	By MS/MS	By MS/MS	24.7
tr|A0KJ34|A0KJ34_AERHH	tr|A0KJ34|A0KJ34_AERHH	3	3	3	tr|A0KJ34|A0KJ34_AERHH Iron-binding protein IscA OS=Aeromonas hydrophila subsp. hydrophila (strain ATCC 7966 / DSM 30187 / JCM 1027 / KCTC 2358 / NCIMB 9240) GN=iscA PE=3 SV=1	1	3	3	3	3	3	3	3	3	3	3	3	3	3	3	3	3	3	3	3	3	3	37.4	37.4	37.4	11.393	107	107	3.67		8	27	14	6	8	0	63.583	By MS/MS	By MS/MS	By MS/MS	By MS/MS	By MS/MS	By MS/MS	37.4
tr|A0KPE6|A0KPE6_AERHH	tr|A0KPE6|A0KPE6_AERHH	3	3	3	tr|A0KPE6|A0KPE6_AERHH Putative deoxyribonuclease OS=Aeromonas hydrophila subsp. hydrophila (strain ATCC 7966 / DSM 30187 / JCM 1027 / KCTC 2358 / NCIMB 9240) GN=AHA_3692 PE=4 SV=1	1	3	3	3	3	2	2	3	3	3	3	2	2	3	3	3	3	2	2	3	3	3	15.3	15.3	15.3	28.802	262	262	4.57			4	19	17	7	0	12.526	By MS/MS	By MS/MS	By MS/MS	By MS/MS	By MS/MS	By MS/MS	15.3
tr|A0KLH4|A0KLH4_AERHH	tr|A0KLH4|A0KLH4_AERHH	36	36	36	tr|A0KLH4|A0KLH4_AERHH Aldehyde-alcohol dehydrogenase OS=Aeromonas hydrophila subsp. hydrophila (strain ATCC 7966 / DSM 30187 / JCM 1027 / KCTC 2358 / NCIMB 9240) GN=AHA_2616 PE=3 SV=1	1	36	36	36	36	36	34	35	35	35	36	36	34	35	35	35	36	36	34	35	35	35	46.4	46.4	46.4	96.385	891	891	3.88	28	407	822	539	432	482	0	323.31	By MS/MS	By MS/MS	By MS/MS	By MS/MS	By MS/MS	By MS/MS	46.4
tr|A0KQX0|A0KQX0_AERHH	tr|A0KQX0|A0KQX0_AERHH	19	19	19	tr|A0KQX0|A0KQX0_AERHH Glutamine--fructose-6-phosphate aminotransferase [isomerizing] OS=Aeromonas hydrophila subsp. hydrophila (strain ATCC 7966 / DSM 30187 / JCM 1027 / KCTC 2358 / NCIMB 9240) GN=glmS PE=3 SV=1	1	19	19	19	15	15	13	15	18	15	15	15	13	15	18	15	15	15	13	15	18	15	42.8	42.8	42.8	66.359	610	610	3.71	5	54	162	86	59	53	0	323.31	By MS/MS	By MS/MS	By MS/MS	By MS/MS	By MS/MS	By MS/MS	33.4
tr|A0KQJ3|A0KQJ3_AERHH	tr|A0KQJ3|A0KQJ3_AERHH	3	3	3	tr|A0KQJ3|A0KQJ3_AERHH Probable nitrite transporter OS=Aeromonas hydrophila subsp. hydrophila (strain ATCC 7966 / DSM 30187 / JCM 1027 / KCTC 2358 / NCIMB 9240) GN=AHA_4120 PE=4 SV=1	1	3	3	3	2	2	2	3	2	2	2	2	2	3	2	2	2	2	2	3	2	2	10	10	10	28.825	270	270	5.05				6	9	7	0	4.745	By MS/MS	By MS/MS	By MS/MS	By MS/MS	By MS/MS	By MS/MS	5.9
tr|A0KF02|A0KF02_AERHH	tr|A0KF02|A0KF02_AERHH	6	6	6	tr|A0KF02|A0KF02_AERHH HTH-type transcriptional regulator GntR OS=Aeromonas hydrophila subsp. hydrophila (strain ATCC 7966 / DSM 30187 / JCM 1027 / KCTC 2358 / NCIMB 9240) GN=AHA_0290 PE=4 SV=1	1	6	6	6	3	4	3	5	5	5	3	4	3	5	5	5	3	4	3	5	5	5	23.9	23.9	23.9	36.627	335	335	3.78	1	14	17	22	17	7	0	11.33	By MS/MS	By MS/MS	By MS/MS	By MS/MS	By MS/MS	By MS/MS	9
tr|A0KF01|A0KF01_AERHH	tr|A0KF01|A0KF01_AERHH	7	7	7	tr|A0KF01|A0KF01_AERHH 2-dehydro-3-deoxyphosphogluconate aldolase/4-hydroxy-2-oxoglutarate aldolase OS=Aeromonas hydrophila subsp. hydrophila (strain ATCC 7966 / DSM 30187 / JCM 1027 / KCTC 2358 / NCIMB 9240) GN=eda PE=4 SV=1	1	7	7	7	6	5	5	7	7	6	6	5	5	7	7	6	6	5	5	7	7	6	39.4	39.4	39.4	21.857	213	213	4.63	4		15	49	47	38	0	91.772	By MS/MS	By MS/MS	By MS/MS	By MS/MS	By MS/MS	By MS/MS	32.4
sp|A0KPE4|DEOC_AERHH	sp|A0KPE4|DEOC_AERHH	10	10	10	sp|A0KPE4|DEOC_AERHH Deoxyribose-phosphate aldolase OS=Aeromonas hydrophila subsp. hydrophila (strain ATCC 7966 / DSM 30187 / JCM 1027 / KCTC 2358 / NCIMB 9240) GN=deoC PE=3 SV=1	1	10	10	10	9	9	9	7	9	7	9	9	9	7	9	7	9	9	9	7	9	7	51.8	51.8	51.8	27.359	257	257	3.33	4	83	94	51	29	26	0	311.46	By MS/MS	By MS/MS	By MS/MS	By MS/MS	By MS/MS	By MS/MS	47.9
sp|A0KJ32|ISCS_AERHH	sp|A0KJ32|ISCS_AERHH	18	18	18	sp|A0KJ32|ISCS_AERHH Cysteine desulfurase IscS OS=Aeromonas hydrophila subsp. hydrophila (strain ATCC 7966 / DSM 30187 / JCM 1027 / KCTC 2358 / NCIMB 9240) GN=iscS PE=3 SV=1	1	18	18	18	18	17	17	17	18	17	18	17	17	17	18	17	18	17	17	17	18	17	55.9	55.9	55.9	44.805	404	404	3.89	9	77	260	100	120	123	0	323.31	By MS/MS	By MS/MS	By MS/MS	By MS/MS	By MS/MS	By MS/MS	55.9
tr|A0KQR7|A0KQR7_AERHH	tr|A0KQR7|A0KQR7_AERHH	11	11	11	tr|A0KQR7|A0KQR7_AERHH NADP-dependent malic enzyme OS=Aeromonas hydrophila subsp. hydrophila (strain ATCC 7966 / DSM 30187 / JCM 1027 / KCTC 2358 / NCIMB 9240) GN=AHA_4195 PE=4 SV=1	1	11	11	11	7	6	7	9	9	9	7	6	7	9	9	9	7	6	7	9	9	9	32.5	32.5	32.5	44.397	418	418	3.79	4	21	45	29	21	24	0	89.728	By MS/MS	By MS/MS	By MS/MS	By MS/MS	By MS/MS	By MS/MS	23
sp|A0KQA8|RL1_AERHH	sp|A0KQA8|RL1_AERHH	15	15	15	sp|A0KQA8|RL1_AERHH 50S ribosomal protein L1 OS=Aeromonas hydrophila subsp. hydrophila (strain ATCC 7966 / DSM 30187 / JCM 1027 / KCTC 2358 / NCIMB 9240) GN=rplA PE=3 SV=1	1	15	15	15	14	12	12	13	13	12	14	12	12	13	13	12	14	12	12	13	13	12	73.8	73.8	73.8	24.6	233	233	3.82	19	169	758	303	312	260	0	323.31	By MS/MS	By MS/MS	By MS/MS	By MS/MS	By MS/MS	By MS/MS	67
tr|A0KHI6|A0KHI6_AERHH	tr|A0KHI6|A0KHI6_AERHH	4	4	4	tr|A0KHI6|A0KHI6_AERHH Serine transporter family protein OS=Aeromonas hydrophila subsp. hydrophila (strain ATCC 7966 / DSM 30187 / JCM 1027 / KCTC 2358 / NCIMB 9240) GN=AHA_1196 PE=4 SV=1	1	4	4	4	3	3	3	2	3	4	3	3	3	2	3	4	3	3	3	2	3	4	11.4	11.4	11.4	45.92	428	428	4.28		12		4	13	11	0	21.644	By MS/MS	By MS/MS	By MS/MS	By MS/MS	By MS/MS	By MS/MS	9.6
sp|A0KLY0|Y2776_AERHH	sp|A0KLY0|Y2776_AERHH	3	3	3	sp|A0KLY0|Y2776_AERHH UPF0434 protein AHA_2776 OS=Aeromonas hydrophila subsp. hydrophila (strain ATCC 7966 / DSM 30187 / JCM 1027 / KCTC 2358 / NCIMB 9240) GN=AHA_2776 PE=3 SV=1	1	3	3	3	3	3	3	3	3	3	3	3	3	3	3	3	3	3	3	3	3	3	61.3	61.3	61.3	6.9501	62	62	3.87	9		4	15	13	6	0	10.17	By MS/MS	By MS/MS	By MS/MS	By MS/MS	By MS/MS	By MS/MS	61.3
tr|A0KPP0|A0KPP0_AERHH	tr|A0KPP0|A0KPP0_AERHH	5	4	4	tr|A0KPP0|A0KPP0_AERHH Outer membrane protein P5 OS=Aeromonas hydrophila subsp. hydrophila (strain ATCC 7966 / DSM 30187 / JCM 1027 / KCTC 2358 / NCIMB 9240) GN=AHA_3793 PE=3 SV=1	1	5	4	4	5	3	3	3	4	4	4	2	3	2	3	3	4	2	3	2	3	3	14.8	12.2	12.2	37.882	352	352	2.2		20	5				0	6.4822	By MS/MS	By MS/MS	By MS/MS	By MS/MS	By MS/MS	By MS/MS	14.8
tr|A0KPE1|A0KPE1_AERHH	tr|A0KPE1|A0KPE1_AERHH	10	10	10	tr|A0KPE1|A0KPE1_AERHH Purine nucleoside phosphorylase DeoD-type OS=Aeromonas hydrophila subsp. hydrophila (strain ATCC 7966 / DSM 30187 / JCM 1027 / KCTC 2358 / NCIMB 9240) GN=deoD-2 PE=3 SV=1	1	10	10	10	9	8	9	8	8	8	9	8	9	8	8	8	9	8	9	8	8	8	51.3	51.3	51.3	25.84	238	238	3.81	12	111	99	77	94	87	0	222.5	By MS/MS	By MS/MS	By MS/MS	By MS/MS	By MS/MS	By MS/MS	50.4
tr|A0KJK0|A0KJK0_AERHH	tr|A0KJK0|A0KJK0_AERHH	13	13	13	tr|A0KJK0|A0KJK0_AERHH 3-oxoacyl-[acyl-carrier-protein] synthase I OS=Aeromonas hydrophila subsp. hydrophila (strain ATCC 7966 / DSM 30187 / JCM 1027 / KCTC 2358 / NCIMB 9240) GN=fabB PE=3 SV=1	1	13	13	13	12	11	11	12	13	11	12	11	11	12	13	11	12	11	11	12	13	11	31.8	31.8	31.8	42.71	403	403	4.13	16	57	124	168	116	123	0	323.31	By MS/MS	By MS/MS	By MS/MS	By MS/MS	By MS/MS	By MS/MS	31.8
tr|A0KL48|A0KL48_AERHH	tr|A0KL48|A0KL48_AERHH	4	4	4	tr|A0KL48|A0KL48_AERHH Uncharacterized protein OS=Aeromonas hydrophila subsp. hydrophila (strain ATCC 7966 / DSM 30187 / JCM 1027 / KCTC 2358 / NCIMB 9240) GN=AHA_2485 PE=4 SV=1	1	4	4	4	3	3	4	4	4	4	3	3	4	4	4	4	3	3	4	4	4	4	37.5	37.5	37.5	13.817	120	120	3.14		47	23	10	9	11	0	110.82	By MS/MS	By MS/MS	By MS/MS	By MS/MS	By MS/MS	By MS/MS	31.7
tr|A0KMP2|A0KMP2_AERHH	tr|A0KMP2|A0KMP2_AERHH	6	6	6	tr|A0KMP2|A0KMP2_AERHH PTS system, glucose-specific IIA component OS=Aeromonas hydrophila subsp. hydrophila (strain ATCC 7966 / DSM 30187 / JCM 1027 / KCTC 2358 / NCIMB 9240) GN=crr PE=4 SV=1	1	6	6	6	6	6	5	6	6	6	6	6	5	6	6	6	6	6	5	6	6	6	34.3	34.3	34.3	18.117	169	169	3.86	4	52	159	87	84	64	0	284.98	By MS/MS	By MS/MS	By MS/MS	By MS/MS	By MS/MS	By MS/MS	34.3
tr|A0KJM7|A0KJM7_AERHH	tr|A0KJM7|A0KJM7_AERHH	5	5	5	tr|A0KJM7|A0KJM7_AERHH Methionine gamma-lyase OS=Aeromonas hydrophila subsp. hydrophila (strain ATCC 7966 / DSM 30187 / JCM 1027 / KCTC 2358 / NCIMB 9240) GN=AHA_1947 PE=3 SV=1	1	5	5	5	4	3	5	5	5	5	4	3	5	5	5	5	4	3	5	5	5	5	16.5	16.5	16.5	40.993	387	387	4.5		10	6	23	22	23	0	50.31	By MS/MS	By MS/MS	By MS/MS	By MS/MS	By MS/MS	By MS/MS	13.7
tr|A0KN23|A0KN23_AERHH	tr|A0KN23|A0KN23_AERHH	11	11	11	tr|A0KN23|A0KN23_AERHH Tryptophan--tRNA ligase OS=Aeromonas hydrophila subsp. hydrophila (strain ATCC 7966 / DSM 30187 / JCM 1027 / KCTC 2358 / NCIMB 9240) GN=trpS-2 PE=3 SV=1	1	11	11	11	11	10	10	9	8	9	11	10	10	9	8	9	11	10	10	9	8	9	39.5	39.5	39.5	37.084	334	334	3.52	22	53	48	29	32	40	0	318.23	By MS/MS	By MS/MS	By MS/MS	By MS/MS	By MS/MS	By MS/MS	39.5
sp|A0KG32|TYSY_AERHH	sp|A0KG32|TYSY_AERHH	10	10	10	sp|A0KG32|TYSY_AERHH Thymidylate synthase OS=Aeromonas hydrophila subsp. hydrophila (strain ATCC 7966 / DSM 30187 / JCM 1027 / KCTC 2358 / NCIMB 9240) GN=thyA PE=3 SV=1	1	10	10	10	8	9	8	9	8	8	8	9	8	9	8	8	8	9	8	9	8	8	45.1	45.1	45.1	29.937	264	264	4.56		2	27	40	41	36	0	73.729	By MS/MS	By MS/MS	By MS/MS	By MS/MS	By MS/MS	By MS/MS	31.8
tr|A0KK69|A0KK69_AERHH	tr|A0KK69|A0KK69_AERHH	6	6	6	tr|A0KK69|A0KK69_AERHH Uncharacterized protein OS=Aeromonas hydrophila subsp. hydrophila (strain ATCC 7966 / DSM 30187 / JCM 1027 / KCTC 2358 / NCIMB 9240) GN=AHA_2146 PE=4 SV=1	1	6	6	6	2	2	3	5	6	4	2	2	3	5	6	4	2	2	3	5	6	4	31.2	31.2	31.2	27.8	247	247	3.42	5	11	2	4	2	9	0	17.401	By MS/MS	By MS/MS	By MS/MS	By MS/MS	By MS/MS	By MS/MS	10.1
tr|A0KMC0|A0KMC0_AERHH	tr|A0KMC0|A0KMC0_AERHH	9	9	9	tr|A0KMC0|A0KMC0_AERHH Pseudouridine synthase OS=Aeromonas hydrophila subsp. hydrophila (strain ATCC 7966 / DSM 30187 / JCM 1027 / KCTC 2358 / NCIMB 9240) GN=AHA_2917 PE=3 SV=1	1	9	9	9	7	8	8	7	7	7	7	8	8	7	7	7	7	8	8	7	7	7	30.6	30.6	30.6	34.727	307	307	3.51	8	37	24	24	23	17	0	66.053	By MS/MS	By MS/MS	By MS/MS	By MS/MS	By MS/MS	By MS/MS	23.5
sp|A0KF22|RL4_AERHH	sp|A0KF22|RL4_AERHH	9	9	9	sp|A0KF22|RL4_AERHH 50S ribosomal protein L4 OS=Aeromonas hydrophila subsp. hydrophila (strain ATCC 7966 / DSM 30187 / JCM 1027 / KCTC 2358 / NCIMB 9240) GN=rplD PE=3 SV=1	1	9	9	9	9	9	9	9	9	8	9	9	9	9	9	8	9	9	9	9	9	8	46.3	46.3	46.3	22.196	201	201	3.34	15	273	291	160	106	81	0	296.71	By MS/MS	By MS/MS	By MS/MS	By MS/MS	By MS/MS	By MS/MS	46.3
tr|A0KIZ5|A0KIZ5_AERHH	tr|A0KIZ5|A0KIZ5_AERHH	12	12	12	tr|A0KIZ5|A0KIZ5_AERHH Inositol-1-monophosphatase OS=Aeromonas hydrophila subsp. hydrophila (strain ATCC 7966 / DSM 30187 / JCM 1027 / KCTC 2358 / NCIMB 9240) GN=AHA_1710 PE=4 SV=1	1	12	12	12	11	11	10	10	11	11	11	11	10	10	11	11	11	11	10	10	11	11	52.1	52.1	52.1	31.019	284	284	3.89	5	46	94	41	67	51	0	323.31	By MS/MS	By MS/MS	By MS/MS	By MS/MS	By MS/MS	By MS/MS	47.9
tr|A0KMY8|A0KMY8_AERHH	tr|A0KMY8|A0KMY8_AERHH	3	3	3	tr|A0KMY8|A0KMY8_AERHH Amino acid carrier protein OS=Aeromonas hydrophila subsp. hydrophila (strain ATCC 7966 / DSM 30187 / JCM 1027 / KCTC 2358 / NCIMB 9240) GN=agcS-2 PE=3 SV=1	1	3	3	3	3	3	3	2	2	2	3	3	3	2	2	2	3	3	3	2	2	2	7.5	7.5	7.5	51.297	480	480	3.84		15	12	10	9	12	0	55.498	By MS/MS	By MS/MS	By MS/MS	By MS/MS	By MS/MS	By MS/MS	7.5
tr|A0KN25|A0KN25_AERHH	tr|A0KN25|A0KN25_AERHH	6	6	6	tr|A0KN25|A0KN25_AERHH Ribulose-phosphate 3-epimerase OS=Aeromonas hydrophila subsp. hydrophila (strain ATCC 7966 / DSM 30187 / JCM 1027 / KCTC 2358 / NCIMB 9240) GN=rpe PE=3 SV=1	1	6	6	6	5	5	5	6	6	6	5	5	5	6	6	6	5	5	5	6	6	6	27.4	27.4	27.4	29.311	270	270	3.47	19	8	25	13	15	16	0	22.048	By MS/MS	By MS/MS	By MS/MS	By MS/MS	By MS/MS	By MS/MS	24.8
tr|A0KGU2|A0KGU2_AERHH	tr|A0KGU2|A0KGU2_AERHH	4	4	4	tr|A0KGU2|A0KGU2_AERHH Aminoglycoside phosphotransferase OS=Aeromonas hydrophila subsp. hydrophila (strain ATCC 7966 / DSM 30187 / JCM 1027 / KCTC 2358 / NCIMB 9240) GN=AHA_0946 PE=4 SV=1	1	4	4	4	4	3	3	3	3	3	4	3	3	3	3	3	4	3	3	3	3	3	15.2	15.2	15.2	37.205	336	336	4.63			2	19	12	8	0	13.68	By MS/MS	By MS/MS	By MS/MS	By MS/MS	By MS/MS	By MS/MS	15.2
tr|A0KKN5|A0KKN5_AERHH	tr|A0KKN5|A0KKN5_AERHH	7	7	7	tr|A0KKN5|A0KKN5_AERHH Ribokinase OS=Aeromonas hydrophila subsp. hydrophila (strain ATCC 7966 / DSM 30187 / JCM 1027 / KCTC 2358 / NCIMB 9240) GN=rbsK PE=3 SV=1	1	7	7	7	5	5	4	6	6	5	5	5	4	6	6	5	5	5	4	6	6	5	26.8	26.8	26.8	32.086	310	310	4.87			2	25	33	19	0	21.84	By MS/MS	By MS/MS	By MS/MS	By MS/MS	By MS/MS	By MS/MS	18.4
tr|A0KQI6|A0KQI6_AERHH	tr|A0KQI6|A0KQI6_AERHH	4	4	4	tr|A0KQI6|A0KQI6_AERHH Cell division protein OS=Aeromonas hydrophila subsp. hydrophila (strain ATCC 7966 / DSM 30187 / JCM 1027 / KCTC 2358 / NCIMB 9240) GN=AHA_4113 PE=4 SV=1	1	4	4	4	4	4	4	4	4	2	4	4	4	4	4	2	4	4	4	4	4	2	15.1	15.1	15.1	29.738	279	279	3.94	5		8	7	11	5	0	22.9	By MS/MS	By MS/MS	By MS/MS	By MS/MS	By MS/MS	By MS/MS	15.1
tr|A0KGY9|A0KGY9_AERHH	tr|A0KGY9|A0KGY9_AERHH	15	15	15	tr|A0KGY9|A0KGY9_AERHH UDP-glucose dehydrogenase OS=Aeromonas hydrophila subsp. hydrophila (strain ATCC 7966 / DSM 30187 / JCM 1027 / KCTC 2358 / NCIMB 9240) GN=AHA_0993 PE=3 SV=1	1	15	15	15	14	14	11	11	12	12	14	14	11	11	12	12	14	14	11	11	12	12	40.2	40.2	40.2	49.221	448	448	4.48	2	23	7	29	37	45	0	90.5	By MS/MS	By MS/MS	By MS/MS	By MS/MS	By MS/MS	By MS/MS	38.2
tr|A0KIA0|A0KIA0_AERHH	tr|A0KIA0|A0KIA0_AERHH	12	12	12	tr|A0KIA0|A0KIA0_AERHH 1,3-propanediol dehydrogenase OS=Aeromonas hydrophila subsp. hydrophila (strain ATCC 7966 / DSM 30187 / JCM 1027 / KCTC 2358 / NCIMB 9240) GN=AHA_1463 PE=4 SV=1	1	12	12	12	12	11	12	11	11	12	12	11	12	11	11	12	12	11	12	11	11	12	37.9	37.9	37.9	40.129	383	383	4.47	7	20	69	91	98	109	0	323.31	By MS/MS	By MS/MS	By MS/MS	By MS/MS	By MS/MS	By MS/MS	37.9
sp|A0KJD4|FOLD_AERHH	sp|A0KJD4|FOLD_AERHH	8	8	8	sp|A0KJD4|FOLD_AERHH Bifunctional protein FolD OS=Aeromonas hydrophila subsp. hydrophila (strain ATCC 7966 / DSM 30187 / JCM 1027 / KCTC 2358 / NCIMB 9240) GN=folD PE=3 SV=1	1	8	8	8	7	7	5	4	6	3	7	7	5	4	6	3	7	7	5	4	6	3	39	39	39	30.797	287	287	2.88	7	43	8	8	12	5	0	94.649	By MS/MS	By MS/MS	By MS/MS	By MS/MS	By MS/MS	By MS/MS	32.4
tr|A0KFM6|A0KFM6_AERHH	tr|A0KFM6|A0KFM6_AERHH	4	4	4	tr|A0KFM6|A0KFM6_AERHH Fimbrial protein OS=Aeromonas hydrophila subsp. hydrophila (strain ATCC 7966 / DSM 30187 / JCM 1027 / KCTC 2358 / NCIMB 9240) GN=AHA_0519 PE=4 SV=1	1	4	4	4	4	4	4	4	4	4	4	4	4	4	4	4	4	4	4	4	4	4	32.2	32.2	32.2	17.914	180	180	3.56	10	24	79	26	22	26	0	145.73	By MS/MS	By MS/MS	By MS/MS	By MS/MS	By MS/MS	By MS/MS	32.2
tr|A0KGZ9|A0KGZ9_AERHH	tr|A0KGZ9|A0KGZ9_AERHH	9	9	9	tr|A0KGZ9|A0KGZ9_AERHH Peptidyl-prolyl cis-trans isomerase OS=Aeromonas hydrophila subsp. hydrophila (strain ATCC 7966 / DSM 30187 / JCM 1027 / KCTC 2358 / NCIMB 9240) GN=fkpA PE=4 SV=1	1	9	9	9	6	7	8	7	5	6	6	7	8	7	5	6	6	7	8	7	5	6	43.7	43.7	43.7	28.685	268	268	3.84	8	32	44	26	28	38	0	192.75	By MS/MS	By MS/MS	By MS/MS	By MS/MS	By MS/MS	By MS/MS	33.6
tr|A0KQG5|A0KQG5_AERHH	tr|A0KQG5|A0KQG5_AERHH	15	15	15	tr|A0KQG5|A0KQG5_AERHH Carbamate kinase OS=Aeromonas hydrophila subsp. hydrophila (strain ATCC 7966 / DSM 30187 / JCM 1027 / KCTC 2358 / NCIMB 9240) GN=arcC-2 PE=3 SV=1	1	15	15	15	15	15	15	15	15	14	15	15	15	15	15	14	15	15	15	15	15	14	45.1	45.1	45.1	32.721	308	308	4.04	37	40	58	132	86	91	0	248.36	By MS/MS	By MS/MS	By MS/MS	By MS/MS	By MS/MS	By MS/MS	45.1
tr|A0KLF8|A0KLF8_AERHH	tr|A0KLF8|A0KLF8_AERHH	6	6	6	tr|A0KLF8|A0KLF8_AERHH HIT family hydrolase OS=Aeromonas hydrophila subsp. hydrophila (strain ATCC 7966 / DSM 30187 / JCM 1027 / KCTC 2358 / NCIMB 9240) GN=AHA_2599 PE=4 SV=1	1	6	6	6	6	6	5	5	6	6	6	6	5	5	6	6	6	6	5	5	6	6	57.8	57.8	57.8	12.945	116	116	3.14	13	21	16	9	11	9	0	81.551	By MS/MS	By MS/MS	By MS/MS	By MS/MS	By MS/MS	By MS/MS	57.8
tr|A0KJF3|A0KJF3_AERHH	tr|A0KJF3|A0KJF3_AERHH	5	5	5	tr|A0KJF3|A0KJF3_AERHH Peptide ABC transporter, ATP-binding protein SapD OS=Aeromonas hydrophila subsp. hydrophila (strain ATCC 7966 / DSM 30187 / JCM 1027 / KCTC 2358 / NCIMB 9240) GN=sapD PE=3 SV=1	1	5	5	5	5	5	4	5	5	5	5	5	4	5	5	5	5	5	4	5	5	5	18.4	18.4	18.4	37.493	332	332	4.33		8	1	12	13	9	0	16.166	By MS/MS	By MS/MS	By MS/MS	By MS/MS	By MS/MS	By MS/MS	18.4
tr|A0KLQ8|A0KLQ8_AERHH	tr|A0KLQ8|A0KLQ8_AERHH	15	15	15	tr|A0KLQ8|A0KLQ8_AERHH Toxin secretion ATP-binding protein OS=Aeromonas hydrophila subsp. hydrophila (strain ATCC 7966 / DSM 30187 / JCM 1027 / KCTC 2358 / NCIMB 9240) GN=AHA_2701 PE=4 SV=1	1	15	15	15	12	10	11	10	7	7	12	10	11	10	7	7	12	10	11	10	7	7	24.1	24.1	24.1	79.109	714	714	3.46	6	13	42	19	16	7	0	38.35	By MS/MS	By MS/MS	By MS/MS	By MS/MS	By MS/MS	By MS/MS	18.9
sp|A0KMZ9|HEM1_AERHH	sp|A0KMZ9|HEM1_AERHH	7	7	7	sp|A0KMZ9|HEM1_AERHH Glutamyl-tRNA reductase OS=Aeromonas hydrophila subsp. hydrophila (strain ATCC 7966 / DSM 30187 / JCM 1027 / KCTC 2358 / NCIMB 9240) GN=hemA PE=3 SV=2	1	7	7	7	3	5	6	4	6	5	3	5	6	4	6	5	3	5	6	4	6	5	23.2	23.2	23.2	46.546	419	419	4.23	2	3	10	10	6	13	0	62.077	By MS/MS	By MS/MS	By MS/MS	By MS/MS	By MS/MS	By MS/MS	10.3
tr|A0KI06|A0KI06_AERHH	tr|A0KI06|A0KI06_AERHH	9	9	9	tr|A0KI06|A0KI06_AERHH Flagellar protein export ATPase FliI OS=Aeromonas hydrophila subsp. hydrophila (strain ATCC 7966 / DSM 30187 / JCM 1027 / KCTC 2358 / NCIMB 9240) GN=fliI PE=4 SV=1	1	9	9	9	4	4	5	5	7	4	4	4	5	5	7	4	4	4	5	5	7	4	28.4	28.4	28.4	47.624	443	443	4.46		4	4	18	24	7	0	12.791	By MS/MS	By MS/MS	By MS/MS	By MS/MS	By MS/MS	By MS/MS	11.7
tr|A0KFM8|A0KFM8_AERHH	tr|A0KFM8|A0KFM8_AERHH	17	17	17	tr|A0KFM8|A0KFM8_AERHH Outer membrane usher protein OS=Aeromonas hydrophila subsp. hydrophila (strain ATCC 7966 / DSM 30187 / JCM 1027 / KCTC 2358 / NCIMB 9240) GN=AHA_0521 PE=4 SV=1	1	17	17	17	16	14	15	13	13	12	16	14	15	13	13	12	16	14	15	13	13	12	26.8	26.8	26.8	92.745	844	844	4.07	5	40	22	62	55	39	0	265.12	By MS/MS	By MS/MS	By MS/MS	By MS/MS	By MS/MS	By MS/MS	25.7
tr|A0KMG9|A0KMG9_AERHH	tr|A0KMG9|A0KMG9_AERHH	13	13	13	tr|A0KMG9|A0KMG9_AERHH Decarboxylase, group II OS=Aeromonas hydrophila subsp. hydrophila (strain ATCC 7966 / DSM 30187 / JCM 1027 / KCTC 2358 / NCIMB 9240) GN=AHA_2966 PE=3 SV=1	1	13	13	13	8	7	8	7	6	6	8	7	8	7	6	6	8	7	8	7	6	6	29.3	29.3	29.3	63.097	564	564	4.09		13	19	22	23	15	0	82.418	By MS/MS	By MS/MS	By MS/MS	By MS/MS	By MS/MS	By MS/MS	16.3
tr|A0KNP3|A0KNP3_AERHH	tr|A0KNP3|A0KNP3_AERHH	9	9	9	tr|A0KNP3|A0KNP3_AERHH Pseudouridine-5-phosphate glycosidase OS=Aeromonas hydrophila subsp. hydrophila (strain ATCC 7966 / DSM 30187 / JCM 1027 / KCTC 2358 / NCIMB 9240) GN=psuG PE=3 SV=1	1	9	9	9	8	6	6	7	7	7	8	6	6	7	7	7	8	6	6	7	7	7	38.7	38.7	38.7	31.427	302	302	3.97		14	47	34	30	20	0	74.021	By MS/MS	By MS/MS	By MS/MS	By MS/MS	By MS/MS	By MS/MS	31.1
tr|A0KLU7|A0KLU7_AERHH	tr|A0KLU7|A0KLU7_AERHH	16	10	10	tr|A0KLU7|A0KLU7_AERHH Glucose-1-phosphate adenylyltransferase OS=Aeromonas hydrophila subsp. hydrophila (strain ATCC 7966 / DSM 30187 / JCM 1027 / KCTC 2358 / NCIMB 9240) GN=glgC-2 PE=3 SV=1	1	16	10	10	15	15	15	15	15	13	10	9	9	9	9	8	10	9	9	9	9	8	47	33.3	33.3	47.088	423	423	3.85		63	19	47	57	28	0	314.27	By MS/MS	By MS/MS	By MS/MS	By MS/MS	By MS/MS	By MS/MS	45.2
tr|A0KLG8|A0KLG8_AERHH	tr|A0KLG8|A0KLG8_AERHH	8	8	8	tr|A0KLG8|A0KLG8_AERHH Oligopeptide ABC transporter, ATP-binding protein OppD OS=Aeromonas hydrophila subsp. hydrophila (strain ATCC 7966 / DSM 30187 / JCM 1027 / KCTC 2358 / NCIMB 9240) GN=AHA_2610 PE=3 SV=1	1	8	8	8	8	7	7	7	7	6	8	7	7	7	7	6	8	7	7	7	7	6	31	31	31	36.115	326	326	4.25	9	5	18	16	22	29	0	80.472	By MS/MS	By MS/MS	By MS/MS	By MS/MS	By MS/MS	By MS/MS	31
tr|A0KGK7|A0KGK7_AERHH	tr|A0KGK7|A0KGK7_AERHH	14	14	14	tr|A0KGK7|A0KGK7_AERHH Aspartate ammonia-lyase OS=Aeromonas hydrophila subsp. hydrophila (strain ATCC 7966 / DSM 30187 / JCM 1027 / KCTC 2358 / NCIMB 9240) GN=aspA PE=3 SV=1	1	14	14	14	13	13	14	12	11	12	13	13	14	12	11	12	13	13	14	12	11	12	37.5	37.5	37.5	52.338	480	480	3.79	82	67	263	157	176	139	0	323.31	By MS/MS	By MS/MS	By MS/MS	By MS/MS	By MS/MS	By MS/MS	36
tr|A0KEX5|A0KEX5_AERHH	tr|A0KEX5|A0KEX5_AERHH	5	5	5	tr|A0KEX5|A0KEX5_AERHH N5-carboxyaminoimidazole ribonucleotide mutase OS=Aeromonas hydrophila subsp. hydrophila (strain ATCC 7966 / DSM 30187 / JCM 1027 / KCTC 2358 / NCIMB 9240) GN=purE-2 PE=3 SV=1	1	5	5	5	5	3	2	3	4	5	5	3	2	3	4	5	5	3	2	3	4	5	48.5	48.5	48.5	17.076	167	167	3.66		13	15	5	3	11	0	122.12	By MS/MS	By MS/MS	By MS/MS	By MS/MS	By MS/MS	By MS/MS	48.5
tr|A0KLL1|A0KLL1_AERHH	tr|A0KLL1|A0KLL1_AERHH	6	6	6	tr|A0KLL1|A0KLL1_AERHH Adenine deaminase OS=Aeromonas hydrophila subsp. hydrophila (strain ATCC 7966 / DSM 30187 / JCM 1027 / KCTC 2358 / NCIMB 9240) GN=add-2 PE=3 SV=1	1	6	6	6	6	6	6	3	4	3	6	6	6	3	4	3	6	6	6	3	4	3	20.1	20.1	20.1	37.756	339	339	4.64	6		1	13	16	19	0	12.658	By MS/MS	By MS/MS	By MS/MS	By MS/MS	By MS/MS	By MS/MS	20.1
tr|A0KID3|A0KID3_AERHH	tr|A0KID3|A0KID3_AERHH	9	9	9	tr|A0KID3|A0KID3_AERHH Pyridine nucleotide-disulphide oxidoreductase family protein OS=Aeromonas hydrophila subsp. hydrophila (strain ATCC 7966 / DSM 30187 / JCM 1027 / KCTC 2358 / NCIMB 9240) GN=AHA_1496 PE=4 SV=1	1	9	9	9	9	8	6	4	6	6	9	8	6	4	6	6	9	8	6	4	6	6	23.7	23.7	23.7	59.263	548	548	4.05		9	32	12	14	20	0	61.992	By MS/MS	By MS/MS	By MS/MS	By MS/MS	By MS/MS	By MS/MS	23.7
tr|A0KNK0|A0KNK0_AERHH	tr|A0KNK0|A0KNK0_AERHH	4	4	4	tr|A0KNK0|A0KNK0_AERHH General negative regulator of transcription subunit 1 OS=Aeromonas hydrophila subsp. hydrophila (strain ATCC 7966 / DSM 30187 / JCM 1027 / KCTC 2358 / NCIMB 9240) GN=AHA_3362 PE=4 SV=1	1	4	4	4	3	3	4	2	2	2	3	3	4	2	2	2	3	3	4	2	2	2	60.8	60.8	60.8	11.298	97	97	2.93	4	9	3	7	4		0	92.223	By MS/MS	By MS/MS	By MS/MS	By MS/MS	By MS/MS	By MS/MS	35.1
sp|A0KQG4|OTC_AERHH	sp|A0KQG4|OTC_AERHH	12	12	12	sp|A0KQG4|OTC_AERHH Ornithine carbamoyltransferase OS=Aeromonas hydrophila subsp. hydrophila (strain ATCC 7966 / DSM 30187 / JCM 1027 / KCTC 2358 / NCIMB 9240) GN=argF PE=3 SV=1	1	12	12	12	12	12	12	10	9	10	12	12	12	10	9	10	12	12	12	10	9	10	40.4	40.4	40.4	37.596	334	334	4.14	35	75	119	190	164	156	0	280.28	By MS/MS	By MS/MS	By MS/MS	By MS/MS	By MS/MS	By MS/MS	40.4
tr|A0KMS5|A0KMS5_AERHH	tr|A0KMS5|A0KMS5_AERHH	9	9	9	tr|A0KMS5|A0KMS5_AERHH Extracellular tungstate binding protein OS=Aeromonas hydrophila subsp. hydrophila (strain ATCC 7966 / DSM 30187 / JCM 1027 / KCTC 2358 / NCIMB 9240) GN=AHA_3074 PE=4 SV=1	1	9	9	9	7	8	7	5	5	6	7	8	7	5	5	6	7	8	7	5	5	6	46.1	46.1	46.1	30.205	280	280	4.81		3	14	26	34	41	0	84.354	By MS/MS	By MS/MS	By MS/MS	By MS/MS	By MS/MS	By MS/MS	37.5
tr|A0KMR4|A0KMR4_AERHH	tr|A0KMR4|A0KMR4_AERHH	26	26	26	tr|A0KMR4|A0KMR4_AERHH Formate dehydrogenase OS=Aeromonas hydrophila subsp. hydrophila (strain ATCC 7966 / DSM 30187 / JCM 1027 / KCTC 2358 / NCIMB 9240) GN=AHA_3063 PE=3 SV=1	1	26	26	26	24	20	24	14	14	13	24	20	24	14	14	13	24	20	24	14	14	13	34.7	34.7	34.7	107.74	966	966	3.98	8	28	49	53	46	39	0	183.62	By MS/MS	By MS/MS	By MS/MS	By MS/MS	By MS/MS	By MS/MS	31
tr|A0KMF6|A0KMF6_AERHH	tr|A0KMF6|A0KMF6_AERHH	4	4	4	tr|A0KMF6|A0KMF6_AERHH Azurin OS=Aeromonas hydrophila subsp. hydrophila (strain ATCC 7966 / DSM 30187 / JCM 1027 / KCTC 2358 / NCIMB 9240) GN=azu PE=4 SV=1	1	4	4	4	4	4	4	4	4	4	4	4	4	4	4	4	4	4	4	4	4	4	33.6	33.6	33.6	15.393	146	146	4.29		16	78	28	39	69	0	95.682	By MS/MS	By MS/MS	By MS/MS	By MS/MS	By MS/MS	By MS/MS	33.6
tr|A0KLX1|A0KLX1_AERHH	tr|A0KLX1|A0KLX1_AERHH	9	9	9	tr|A0KLX1|A0KLX1_AERHH DeCa-heme c-type cytochrome OS=Aeromonas hydrophila subsp. hydrophila (strain ATCC 7966 / DSM 30187 / JCM 1027 / KCTC 2358 / NCIMB 9240) GN=AHA_2764 PE=4 SV=1	1	9	9	9	8	8	8	4	5	7	8	8	8	4	5	7	8	8	8	4	5	7	17.8	17.8	17.8	79.84	743	743	3.85	1	17	8	23	14	10	0	57.417	By MS/MS	By MS/MS	By MS/MS	By MS/MS	By MS/MS	By MS/MS	15.7
tr|A0KQG6|A0KQG6_AERHH	tr|A0KQG6|A0KQG6_AERHH	26	26	26	tr|A0KQG6|A0KQG6_AERHH Arginine deiminase OS=Aeromonas hydrophila subsp. hydrophila (strain ATCC 7966 / DSM 30187 / JCM 1027 / KCTC 2358 / NCIMB 9240) GN=arcA-2 PE=3 SV=1	1	26	26	26	25	24	25	19	22	21	25	24	25	19	22	21	25	24	25	19	22	21	62.6	62.6	62.6	45.586	406	406	3.84	7	225	268	294	197	180	0	323.31	By MS/MS	By MS/MS	By MS/MS	By MS/MS	By MS/MS	By MS/MS	62.6
tr|A0KP12|A0KP12_AERHH	tr|A0KP12|A0KP12_AERHH	9	9	9	tr|A0KP12|A0KP12_AERHH 2-hydroxyglutaryl-CoA dehydratase, D-component OS=Aeromonas hydrophila subsp. hydrophila (strain ATCC 7966 / DSM 30187 / JCM 1027 / KCTC 2358 / NCIMB 9240) GN=AHA_3543 PE=4 SV=1	1	9	9	9	8	8	9	3	3	4	8	8	9	3	3	4	8	8	9	3	3	4	28.2	28.2	28.2	40.21	358	358	3.97		17	6	25	20	9	0	117.26	By MS/MS	By MS/MS	By MS/MS	By MS/MS	By MS/MS	By MS/MS	26
tr|A0KPA0|A0KPA0_AERHH	tr|A0KPA0|A0KPA0_AERHH	2	2	2	tr|A0KPA0|A0KPA0_AERHH Cytochrome d ubiquinol oxidase, subunit II OS=Aeromonas hydrophila subsp. hydrophila (strain ATCC 7966 / DSM 30187 / JCM 1027 / KCTC 2358 / NCIMB 9240) GN=cydB-2 PE=4 SV=1	1	2	2	2	2	2	2	2	2	2	2	2	2	2	2	2	2	2	2	2	2	2	6.1	6.1	6.1	41.726	378	378	3.35	12	25	9	15	8	16	0	221.83	By MS/MS	By MS/MS	By MS/MS	By MS/MS	By MS/MS	By MS/MS	6.1
tr|A0KNE7|A0KNE7_AERHH	tr|A0KNE7|A0KNE7_AERHH	4	4	4	tr|A0KNE7|A0KNE7_AERHH Triosephosphate isomerase OS=Aeromonas hydrophila subsp. hydrophila (strain ATCC 7966 / DSM 30187 / JCM 1027 / KCTC 2358 / NCIMB 9240) GN=tpiA-2 PE=3 SV=1	1	4	4	4	3	4	4	2	4	4	3	4	4	2	4	4	3	4	4	2	4	4	20.9	20.9	20.9	27.349	254	254	3.26	14	3	4	7	10	5	0	52.706	By MS/MS	By MS/MS	By MS/MS	By MS/MS	By MS/MS	By MS/MS	14.2
tr|A0KEP0|A0KEP0_AERHH	tr|A0KEP0|A0KEP0_AERHH	4	4	4	tr|A0KEP0|A0KEP0_AERHH PTS sysytem, mannitol-specific enzyme II, B component OS=Aeromonas hydrophila subsp. hydrophila (strain ATCC 7966 / DSM 30187 / JCM 1027 / KCTC 2358 / NCIMB 9240) GN=AHA_0172 PE=4 SV=1	1	4	4	4	3	4	4	3	3	3	3	4	4	3	3	3	3	4	4	3	3	3	40.2	40.2	40.2	11.522	107	107	2.83	1	38	29	10	2	4	0	48.015	By MS/MS	By MS/MS	By MS/MS	By MS/MS	By MS/MS	By MS/MS	32.7
tr|A0KQ91|A0KQ91_AERHH	tr|A0KQ91|A0KQ91_AERHH	12	12	12	tr|A0KQ91|A0KQ91_AERHH Dihydroxyacetone kinase, DhaK subunit OS=Aeromonas hydrophila subsp. hydrophila (strain ATCC 7966 / DSM 30187 / JCM 1027 / KCTC 2358 / NCIMB 9240) GN=dhaK PE=4 SV=1	1	12	12	12	12	11	12	10	8	7	12	11	12	10	8	7	12	11	12	10	8	7	47.2	47.2	47.2	38.066	356	356	3.65		27	155	52	36	33	0	251.86	By MS/MS	By MS/MS	By MS/MS	By MS/MS	By MS/MS	By MS/MS	47.2
tr|A0KQ88|A0KQ88_AERHH	tr|A0KQ88|A0KQ88_AERHH	7	7	7	tr|A0KQ88|A0KQ88_AERHH Glycerol dehydrogenase OS=Aeromonas hydrophila subsp. hydrophila (strain ATCC 7966 / DSM 30187 / JCM 1027 / KCTC 2358 / NCIMB 9240) GN=gldA PE=4 SV=1	1	7	7	7	6	6	5	4	5	2	6	6	5	4	5	2	6	6	5	4	5	2	27.8	27.8	27.8	38.034	360	360	4.42		7	13	21	14	23	0	34.184	By MS/MS	By MS/MS	By MS/MS	By MS/MS	By MS/MS	By MS/MS	25.8
tr|A0KLY9|A0KLY9_AERHH	tr|A0KLY9|A0KLY9_AERHH	11	11	11	tr|A0KLY9|A0KLY9_AERHH Outer membrane protein OS=Aeromonas hydrophila subsp. hydrophila (strain ATCC 7966 / DSM 30187 / JCM 1027 / KCTC 2358 / NCIMB 9240) GN=AHA_2785 PE=4 SV=1	1	11	11	11	10	9	11	6	6	6	10	9	11	6	6	6	10	9	11	6	6	6	33.8	33.8	33.8	38.929	355	355	3.17	43	72	42	26	39	32	0	303.29	By MS/MS	By MS/MS	By MS/MS	By MS/MS	By MS/MS	By MS/MS	32.7
tr|A0KED2|A0KED2_AERHH	tr|A0KED2|A0KED2_AERHH	4	4	4	tr|A0KED2|A0KED2_AERHH Sensory kinase in two-component regulatory system wtih KdpE OS=Aeromonas hydrophila subsp. hydrophila (strain ATCC 7966 / DSM 30187 / JCM 1027 / KCTC 2358 / NCIMB 9240) GN=AHA_0014 PE=4 SV=1	1	4	4	4	3	4	2	3	3	4	3	4	2	3	3	4	3	4	2	3	3	4	5.9	5.9	5.9	94.163	862	862	3.76	4	7		3	2	9	0	12.002	By MS/MS	By MS/MS	By MS/MS	By MS/MS	By MS/MS	By MS/MS	4.5
tr|A0KMA5|A0KMA5_AERHH	tr|A0KMA5|A0KMA5_AERHH	4	4	4	tr|A0KMA5|A0KMA5_AERHH GDP-mannose 4,6-dehydratase OS=Aeromonas hydrophila subsp. hydrophila (strain ATCC 7966 / DSM 30187 / JCM 1027 / KCTC 2358 / NCIMB 9240) GN=gmd PE=3 SV=1	1	4	4	4	4	2	3	2	2	2	4	2	3	2	2	2	4	2	3	2	2	2	15.3	15.3	15.3	42.051	373	373	4.22	1	4	14	25	17	12	0	38.536	By MS/MS	By MS/MS	By MS/MS	By MS/MS	By MS/MS	By MS/MS	15.3
tr|A0KKF4|A0KKF4_AERHH	tr|A0KKF4|A0KKF4_AERHH	6	6	6	tr|A0KKF4|A0KKF4_AERHH Putative glutathione S-transferase protein OS=Aeromonas hydrophila subsp. hydrophila (strain ATCC 7966 / DSM 30187 / JCM 1027 / KCTC 2358 / NCIMB 9240) GN=AHA_2231 PE=3 SV=1	1	6	6	6	5	6	6	4	5	5	5	6	6	4	5	5	5	6	6	4	5	5	27.5	27.5	27.5	23.642	211	211	4.62		8	10	17	35	25	0	48.862	By MS/MS	By MS/MS	By MS/MS	By MS/MS	By MS/MS	By MS/MS	23.7
sp|A0KKF0|RLMI_AERHH	sp|A0KKF0|RLMI_AERHH	11	11	11	sp|A0KKF0|RLMI_AERHH Ribosomal RNA large subunit methyltransferase I OS=Aeromonas hydrophila subsp. hydrophila (strain ATCC 7966 / DSM 30187 / JCM 1027 / KCTC 2358 / NCIMB 9240) GN=rlmI PE=3 SV=2	1	11	11	11	7	5	7	6	8	9	7	5	7	6	8	9	7	5	7	6	8	9	39.5	39.5	39.5	44.361	397	397	2.94	4	28	19	5	3	7	0	97.337	By MS/MS	By MS/MS	By MS/MS	By MS/MS	By MS/MS	By MS/MS	22.4
tr|A0KKG1|A0KKG1_AERHH	tr|A0KKG1|A0KKG1_AERHH	3	3	3	tr|A0KKG1|A0KKG1_AERHH Phosphate transporter OS=Aeromonas hydrophila subsp. hydrophila (strain ATCC 7966 / DSM 30187 / JCM 1027 / KCTC 2358 / NCIMB 9240) GN=AHA_2238 PE=3 SV=1	1	3	3	3	3	3	2	3	3	3	3	3	2	3	3	3	3	3	2	3	3	3	5.5	5.5	5.5	53.001	489	489	3.06	8	1	11	6	2	3	0	6.3941	By MS/MS	By MS/MS	By MS/MS	By MS/MS	By MS/MS	By MS/MS	5.5
tr|A0KQ52|A0KQ52_AERHH	tr|A0KQ52|A0KQ52_AERHH	2	2	2	tr|A0KQ52|A0KQ52_AERHH Uncharacterized protein OS=Aeromonas hydrophila subsp. hydrophila (strain ATCC 7966 / DSM 30187 / JCM 1027 / KCTC 2358 / NCIMB 9240) GN=AHA_3969 PE=4 SV=1	1	2	2	2	2	2	2	2	2	2	2	2	2	2	2	2	2	2	2	2	2	2	19.4	19.4	19.4	14.579	139	139	4.75			10	20	10	24	0	15.618	By MS/MS	By MS/MS	By MS/MS	By MS/MS	By MS/MS	By MS/MS	19.4
tr|A0KL12|A0KL12_AERHH	tr|A0KL12|A0KL12_AERHH	15	15	15	tr|A0KL12|A0KL12_AERHH UvrABC system protein B OS=Aeromonas hydrophila subsp. hydrophila (strain ATCC 7966 / DSM 30187 / JCM 1027 / KCTC 2358 / NCIMB 9240) GN=uvrB PE=3 SV=1	1	15	15	15	7	8	8	6	9	10	7	8	8	6	9	10	7	8	8	6	9	10	24.8	24.8	24.8	75.618	670	670	2.54	27	23	10	6	8	6	0	65.647	By MS/MS	By MS/MS	By MS/MS	By MS/MS	By MS/MS	By MS/MS	12.2
tr|A0KGP9|A0KGP9_AERHH	tr|A0KGP9|A0KGP9_AERHH	3	3	3	tr|A0KGP9|A0KGP9_AERHH HIT family hydrolase OS=Aeromonas hydrophila subsp. hydrophila (strain ATCC 7966 / DSM 30187 / JCM 1027 / KCTC 2358 / NCIMB 9240) GN=AHA_0902 PE=4 SV=1	1	3	3	3	2	2	3	2	2	2	2	2	3	2	2	2	2	2	3	2	2	2	19.3	19.3	19.3	16.092	145	145	4.92				6	16	4	0	13.517	By MS/MS	By MS/MS	By MS/MS	By MS/MS	By MS/MS	By MS/MS	14.5
tr|A0KIN7|A0KIN7_AERHH	tr|A0KIN7|A0KIN7_AERHH	9	7	7	tr|A0KIN7|A0KIN7_AERHH Methyl-accepting chemotaxis protein OS=Aeromonas hydrophila subsp. hydrophila (strain ATCC 7966 / DSM 30187 / JCM 1027 / KCTC 2358 / NCIMB 9240) GN=AHA_1602 PE=4 SV=1	1	9	7	7	7	5	6	5	6	6	5	4	4	4	5	5	5	4	4	4	5	5	17.8	12.5	12.5	59.566	551	551	3.16	5	15	6	7	8	3	0	114.67	By MS/MS	By MS/MS	By MS/MS	By MS/MS	By MS/MS	By MS/MS	14.7
tr|A0KGC7|A0KGC7_AERHH	tr|A0KGC7|A0KGC7_AERHH	4	4	4	tr|A0KGC7|A0KGC7_AERHH Arylsulfatase OS=Aeromonas hydrophila subsp. hydrophila (strain ATCC 7966 / DSM 30187 / JCM 1027 / KCTC 2358 / NCIMB 9240) GN=AHA_0775 PE=4 SV=1	1	4	4	4	3	4	3	4	2	2	3	4	3	4	2	2	3	4	3	4	2	2	35.8	35.8	35.8	22.474	201	201	2.49	6	24	8	2	4	1	0	118.85	By MS/MS	By MS/MS	By MS/MS	By MS/MS	By MS/MS	By MS/MS	23.9
sp|A0KQZ9|RNPA_AERHH	sp|A0KQZ9|RNPA_AERHH	4	4	4	sp|A0KQZ9|RNPA_AERHH Ribonuclease P protein component OS=Aeromonas hydrophila subsp. hydrophila (strain ATCC 7966 / DSM 30187 / JCM 1027 / KCTC 2358 / NCIMB 9240) GN=rnpA PE=3 SV=1	1	4	4	4	4	3	3	3	3	3	4	3	3	3	3	3	4	3	3	3	3	3	36.1	36.1	36.1	13.747	119	119	2.79	24	6		15	9	3	0	28.507	By MS/MS	By MS/MS	By MS/MS	By MS/MS	By MS/MS	By MS/MS	36.1
tr|A0KK65|A0KK65_AERHH	tr|A0KK65|A0KK65_AERHH	11	11	11	tr|A0KK65|A0KK65_AERHH Acetyl-CoA acetyltransferase OS=Aeromonas hydrophila subsp. hydrophila (strain ATCC 7966 / DSM 30187 / JCM 1027 / KCTC 2358 / NCIMB 9240) GN=atoB PE=3 SV=1	1	11	11	11	5	4	6	10	10	7	5	4	6	10	10	7	5	4	6	10	10	7	41.1	41.1	41.1	39.788	387	387	4.21		9	32	15	26	23	0	60.288	By MS/MS	By MS/MS	By MS/MS	By MS/MS	By MS/MS	By MS/MS	18.1
tr|A0KEE7|A0KEE7_AERHH	tr|A0KEE7|A0KEE7_AERHH	9	9	9	tr|A0KEE7|A0KEE7_AERHH DNA polymerase III subunit beta OS=Aeromonas hydrophila subsp. hydrophila (strain ATCC 7966 / DSM 30187 / JCM 1027 / KCTC 2358 / NCIMB 9240) GN=dnaN PE=4 SV=1	1	9	9	9	9	8	8	9	9	8	9	8	8	9	9	8	9	8	8	9	9	8	27.8	27.8	27.8	41.161	367	367	3.79	9	22	38	47	33	20	0	105.2	By MS/MS	By MS/MS	By MS/MS	By MS/MS	By MS/MS	By MS/MS	27.8
sp|A0KHF9|Y1169_AERHH	sp|A0KHF9|Y1169_AERHH	3	3	3	sp|A0KHF9|Y1169_AERHH UPF0325 protein AHA_1169 OS=Aeromonas hydrophila subsp. hydrophila (strain ATCC 7966 / DSM 30187 / JCM 1027 / KCTC 2358 / NCIMB 9240) GN=AHA_1169 PE=3 SV=1	1	3	3	3	2	2	3	2	3	2	2	2	3	2	3	2	2	2	3	2	3	2	37.8	37.8	37.8	14.966	127	127	2.53		20	11	2	1		0	45.737	By MS/MS	By MS/MS	By MS/MS	By MS/MS	By MS/MS	By MS/MS	29.9
sp|A0KNH2|NRDR_AERHH	sp|A0KNH2|NRDR_AERHH	6	6	6	sp|A0KNH2|NRDR_AERHH Transcriptional repressor NrdR OS=Aeromonas hydrophila subsp. hydrophila (strain ATCC 7966 / DSM 30187 / JCM 1027 / KCTC 2358 / NCIMB 9240) GN=nrdR PE=3 SV=1	1	6	6	6	5	4	5	4	3	5	5	4	5	4	3	5	5	4	5	4	3	5	39.6	39.6	39.6	17.18	149	149	3.46	5	4	16	11	6	4	0	95.409	By MS/MS	By MS/MS	By MS/MS	By MS/MS	By MS/MS	By MS/MS	36.9
sp|A0KG31|LGT_AERHH	sp|A0KG31|LGT_AERHH	2	2	2	sp|A0KG31|LGT_AERHH Prolipoprotein diacylglyceryl transferase OS=Aeromonas hydrophila subsp. hydrophila (strain ATCC 7966 / DSM 30187 / JCM 1027 / KCTC 2358 / NCIMB 9240) GN=lgt PE=3 SV=1	1	2	2	2	2	2	2	2	2	2	2	2	2	2	2	2	2	2	2	2	2	2	10.9	10.9	10.9	31.14	274	274	4.9				13	18	9	0	17.189	By MS/MS	By MS/MS	By MS/MS	By MS/MS	By MS/MS	By MS/MS	10.9
tr|A0KM68|A0KM68_AERHH	tr|A0KM68|A0KM68_AERHH	10	10	10	tr|A0KM68|A0KM68_AERHH Pyruvate/2-oxoglutarate dehydrogenase complex, dihydrolipoamide acyltransferase component OS=Aeromonas hydrophila subsp. hydrophila (strain ATCC 7966 / DSM 30187 / JCM 1027 / KCTC 2358 / NCIMB 9240) GN=AHA_2865 PE=3 SV=1	1	10	10	10	4	5	3	6	7	9	4	5	3	6	7	9	4	5	3	6	7	9	38.3	38.3	38.3	39.174	366	366	3.44		22	18	13	14	4	0	27.252	By MS/MS	By MS/MS	By MS/MS	By MS/MS	By MS/MS	By MS/MS	13.7
tr|A0KKC4|A0KKC4_AERHH	tr|A0KKC4|A0KKC4_AERHH	3	3	3	tr|A0KKC4|A0KKC4_AERHH Glycoprotease family protein OS=Aeromonas hydrophila subsp. hydrophila (strain ATCC 7966 / DSM 30187 / JCM 1027 / KCTC 2358 / NCIMB 9240) GN=AHA_2201 PE=4 SV=1	1	3	3	3	2	2	2	3	2	3	2	2	2	3	2	3	2	2	2	3	2	3	13.5	13.5	13.5	24.344	230	230	3.51		15	10	6	5	7	0	57.689	By MS/MS	By MS/MS	By MS/MS	By MS/MS	By MS/MS	By MS/MS	9.6
tr|A0KHF4|A0KHF4_AERHH	tr|A0KHF4|A0KHF4_AERHH	5	5	5	tr|A0KHF4|A0KHF4_AERHH RNA pseudouridine synthase family protein OS=Aeromonas hydrophila subsp. hydrophila (strain ATCC 7966 / DSM 30187 / JCM 1027 / KCTC 2358 / NCIMB 9240) GN=AHA_1164 PE=4 SV=1	1	5	5	5	2	3	3	4	4	3	2	3	3	4	4	3	2	3	3	4	4	3	25.3	25.3	25.3	29.611	257	257	3.74		4	11	3	6	3	0	26.6	By MS/MS	By MS/MS	By MS/MS	By MS/MS	By MS/MS	By MS/MS	15.2
tr|A0KK08|A0KK08_AERHH	tr|A0KK08|A0KK08_AERHH	7	7	7	tr|A0KK08|A0KK08_AERHH Methylmalonate-semialdehyde dehydrogenase OS=Aeromonas hydrophila subsp. hydrophila (strain ATCC 7966 / DSM 30187 / JCM 1027 / KCTC 2358 / NCIMB 9240) GN=mmsA-2 PE=3 SV=1	1	7	7	7	5	4	3	6	6	6	5	4	3	6	6	6	5	4	3	6	6	6	18.3	18.3	18.3	54.318	503	503	4.2		2	32	7	19	16	0	98.077	By MS/MS	By MS/MS	By MS/MS	By MS/MS	By MS/MS	By MS/MS	14.1
tr|A0KG07|A0KG07_AERHH	tr|A0KG07|A0KG07_AERHH	11	11	11	tr|A0KG07|A0KG07_AERHH Iron binding protein FbpA OS=Aeromonas hydrophila subsp. hydrophila (strain ATCC 7966 / DSM 30187 / JCM 1027 / KCTC 2358 / NCIMB 9240) GN=AHA_0650 PE=4 SV=1	1	11	11	11	9	9	10	11	11	11	9	9	10	11	11	11	9	9	10	11	11	11	34.6	34.6	34.6	37.185	335	335	3.96	5	19	40	42	26	30	0	84.768	By MS/MS	By MS/MS	By MS/MS	By MS/MS	By MS/MS	By MS/MS	30.4
tr|A0KLA7|A0KLA7_AERHH	tr|A0KLA7|A0KLA7_AERHH	5	5	5	tr|A0KLA7|A0KLA7_AERHH Uncharacterized protein OS=Aeromonas hydrophila subsp. hydrophila (strain ATCC 7966 / DSM 30187 / JCM 1027 / KCTC 2358 / NCIMB 9240) GN=AHA_2548 PE=4 SV=1	1	5	5	5	3	4	2	3	3	5	3	4	2	3	3	5	3	4	2	3	3	5	28	28	28	19.406	186	186	4.13		7	6	7	11	7	0	29.426	By MS/MS	By MS/MS	By MS/MS	By MS/MS	By MS/MS	By MS/MS	17.2
tr|A0KGP0|A0KGP0_AERHH	tr|A0KGP0|A0KGP0_AERHH	5	5	5	tr|A0KGP0|A0KGP0_AERHH YfbU domain protein OS=Aeromonas hydrophila subsp. hydrophila (strain ATCC 7966 / DSM 30187 / JCM 1027 / KCTC 2358 / NCIMB 9240) GN=AHA_0893 PE=4 SV=1	1	5	5	5	5	5	5	5	5	5	5	5	5	5	5	5	5	5	5	5	5	5	30.7	30.7	30.7	19.304	166	166	3.76		27	29	35	17	18	0	168.94	By MS/MS	By MS/MS	By MS/MS	By MS/MS	By MS/MS	By MS/MS	30.7
sp|A0KIM1|NAPA_AERHH	sp|A0KIM1|NAPA_AERHH	32	32	32	sp|A0KIM1|NAPA_AERHH Periplasmic nitrate reductase OS=Aeromonas hydrophila subsp. hydrophila (strain ATCC 7966 / DSM 30187 / JCM 1027 / KCTC 2358 / NCIMB 9240) GN=napA PE=3 SV=1	1	32	32	32	29	27	27	27	28	26	29	27	27	27	28	26	29	27	27	27	28	26	49	49	49	92.842	829	829	3.87	35	98	137	141	116	120	0	323.31	By MS/MS	By MS/MS	By MS/MS	By MS/MS	By MS/MS	By MS/MS	47.8
tr|A0KQS5|A0KQS5_AERHH	tr|A0KQS5|A0KQS5_AERHH	5	5	5	tr|A0KQS5|A0KQS5_AERHH Branched-chain amino acid aminotransferase OS=Aeromonas hydrophila subsp. hydrophila (strain ATCC 7966 / DSM 30187 / JCM 1027 / KCTC 2358 / NCIMB 9240) GN=ilvE PE=3 SV=1	1	5	5	5	4	3	3	4	5	4	4	3	3	4	5	4	4	3	3	4	5	4	22.6	22.6	22.6	34.296	314	314	4.59		4	7	5	11	14	0	22.717	By MS/MS	By MS/MS	By MS/MS	By MS/MS	By MS/MS	By MS/MS	20.1
tr|A0KJH9|A0KJH9_AERHH	tr|A0KJH9|A0KJH9_AERHH	10	10	10	tr|A0KJH9|A0KJH9_AERHH Exodeoxyribonuclease I OS=Aeromonas hydrophila subsp. hydrophila (strain ATCC 7966 / DSM 30187 / JCM 1027 / KCTC 2358 / NCIMB 9240) GN=AHA_1899 PE=4 SV=1	1	10	10	10	6	6	6	9	5	5	6	6	6	9	5	5	6	6	6	9	5	5	20.6	20.6	20.6	63.63	564	564	3.84		15	7	13	14	7	0	28.864	By MS/MS	By MS/MS	By MS/MS	By MS/MS	By MS/MS	By MS/MS	12.4
sp|A0KJP3|TNAA_AERHH	sp|A0KJP3|TNAA_AERHH	21	21	21	sp|A0KJP3|TNAA_AERHH Tryptophanase OS=Aeromonas hydrophila subsp. hydrophila (strain ATCC 7966 / DSM 30187 / JCM 1027 / KCTC 2358 / NCIMB 9240) GN=tnaA PE=3 SV=1	1	21	21	21	19	18	16	15	17	17	19	18	16	15	17	17	19	18	16	15	17	17	56.8	56.8	56.8	50.899	461	461	4.02		45	43	78	57	40	0	323.31	By MS/MS	By MS/MS	By MS/MS	By MS/MS	By MS/MS	By MS/MS	47.7
tr|A0KEA7|A0KEA7_AERHH	tr|A0KEA7|A0KEA7_AERHH	8	8	8	tr|A0KEA7|A0KEA7_AERHH 16 kDa heat shock protein A OS=Aeromonas hydrophila subsp. hydrophila (strain ATCC 7966 / DSM 30187 / JCM 1027 / KCTC 2358 / NCIMB 9240) GN=AHA_0008 PE=3 SV=1	1	8	8	8	6	3	5	4	6	5	6	3	5	4	6	5	6	3	5	4	6	5	64.1	64.1	64.1	16.432	145	145	3.6	10	1	5	23	10	3	0	35.216	By MS/MS	By MS/MS	By MS/MS	By MS/MS	By MS/MS	By MS/MS	49
tr|A0KLJ9|A0KLJ9_AERHH	tr|A0KLJ9|A0KLJ9_AERHH	3	3	3	tr|A0KLJ9|A0KLJ9_AERHH Lactoylglutathione lyase OS=Aeromonas hydrophila subsp. hydrophila (strain ATCC 7966 / DSM 30187 / JCM 1027 / KCTC 2358 / NCIMB 9240) GN=gloA PE=4 SV=1	1	3	3	3	3	3	3	3	3	3	3	3	3	3	3	3	3	3	3	3	3	3	24.8	24.8	24.8	15.108	137	137	2.89	4	17	11	6	4	2	0	33.953	By MS/MS	By MS/MS	By MS/MS	By MS/MS	By MS/MS	By MS/MS	24.8
tr|A0KQX1|A0KQX1_AERHH	tr|A0KQX1|A0KQX1_AERHH	6	6	6	tr|A0KQX1|A0KQX1_AERHH Glucitol operon repressor OS=Aeromonas hydrophila subsp. hydrophila (strain ATCC 7966 / DSM 30187 / JCM 1027 / KCTC 2358 / NCIMB 9240) GN=srlR PE=4 SV=1	1	6	6	6	5	4	5	5	4	5	5	4	5	5	4	5	5	4	5	5	4	5	34.6	34.6	34.6	28.143	257	257	4.55			10	35	13	20	0	70.039	By MS/MS	By MS/MS	By MS/MS	By MS/MS	By MS/MS	By MS/MS	27.6
sp|A0KEN4|COAD_AERHH	sp|A0KEN4|COAD_AERHH	7	7	7	sp|A0KEN4|COAD_AERHH Phosphopantetheine adenylyltransferase OS=Aeromonas hydrophila subsp. hydrophila (strain ATCC 7966 / DSM 30187 / JCM 1027 / KCTC 2358 / NCIMB 9240) GN=coaD PE=3 SV=1	1	7	7	7	5	6	7	4	5	4	5	6	7	4	5	4	5	6	7	4	5	4	52.5	52.5	52.5	17.651	160	160	4.35		3	26	13	16	22	0	27.574	By MS/MS	By MS/MS	By MS/MS	By MS/MS	By MS/MS	By MS/MS	36.9
tr|A0KNT6|A0KNT6_AERHH	tr|A0KNT6|A0KNT6_AERHH	7	7	7	tr|A0KNT6|A0KNT6_AERHH Phosphatidylserine decarboxylase proenzyme OS=Aeromonas hydrophila subsp. hydrophila (strain ATCC 7966 / DSM 30187 / JCM 1027 / KCTC 2358 / NCIMB 9240) GN=psd PE=3 SV=1	1	7	7	7	7	7	7	6	7	7	7	7	7	6	7	7	7	7	7	6	7	7	21.1	21.1	21.1	35.945	331	331	4.17		15	26	42	31	24	0	66.366	By MS/MS	By MS/MS	By MS/MS	By MS/MS	By MS/MS	By MS/MS	21.1
sp|A0KF40|RL15_AERHH	sp|A0KF40|RL15_AERHH	8	8	8	sp|A0KF40|RL15_AERHH 50S ribosomal protein L15 OS=Aeromonas hydrophila subsp. hydrophila (strain ATCC 7966 / DSM 30187 / JCM 1027 / KCTC 2358 / NCIMB 9240) GN=rplO PE=3 SV=1	1	8	8	8	7	6	6	7	7	7	7	6	6	7	7	7	7	6	6	7	7	7	49.7	49.7	49.7	15.066	145	145	3.24	84	111	186	80	66	71	0	147.36	By MS/MS	By MS/MS	By MS/MS	By MS/MS	By MS/MS	By MS/MS	48.3
tr|A0KHS3|A0KHS3_AERHH	tr|A0KHS3|A0KHS3_AERHH	5	5	5	tr|A0KHS3|A0KHS3_AERHH Transcriptional protein OS=Aeromonas hydrophila subsp. hydrophila (strain ATCC 7966 / DSM 30187 / JCM 1027 / KCTC 2358 / NCIMB 9240) GN=AHA_1283 PE=4 SV=1	1	5	5	5	5	4	5	4	4	4	5	4	5	4	4	4	5	4	5	4	4	4	45.5	45.5	45.5	9.6211	88	88	5.03		2		28	53	37	0	20.975	By MS/MS	By MS/MS	By MS/MS	By MS/MS	By MS/MS	By MS/MS	45.5
tr|A0KQ11|A0KQ11_AERHH	tr|A0KQ11|A0KQ11_AERHH	9	9	9	tr|A0KQ11|A0KQ11_AERHH RNA polymerase sigma-54 factor OS=Aeromonas hydrophila subsp. hydrophila (strain ATCC 7966 / DSM 30187 / JCM 1027 / KCTC 2358 / NCIMB 9240) GN=rpoN PE=3 SV=1	1	9	9	9	8	9	8	7	7	6	8	9	8	7	7	6	8	9	8	7	7	6	25.3	25.3	25.3	53.838	479	479	3.92		1	42	40	19	8	0	162.12	By MS/MS	By MS/MS	By MS/MS	By MS/MS	By MS/MS	By MS/MS	22.8
tr|A0KJ00|A0KJ00_AERHH	tr|A0KJ00|A0KJ00_AERHH	3	3	3	tr|A0KJ00|A0KJ00_AERHH YecA family protein OS=Aeromonas hydrophila subsp. hydrophila (strain ATCC 7966 / DSM 30187 / JCM 1027 / KCTC 2358 / NCIMB 9240) GN=AHA_1715 PE=3 SV=1	1	3	3	3	3	2	3	3	2	2	3	2	3	3	2	2	3	2	3	3	2	2	24.3	24.3	24.3	20.859	189	189	3.24		15	9	4	10		0	21.256	By MS/MS	By MS/MS	By MS/MS	By MS/MS	By MS/MS	By MS/MS	24.3
tr|A0KQ49|A0KQ49_AERHH	tr|A0KQ49|A0KQ49_AERHH	7	7	7	tr|A0KQ49|A0KQ49_AERHH DNA-binding response regulator OS=Aeromonas hydrophila subsp. hydrophila (strain ATCC 7966 / DSM 30187 / JCM 1027 / KCTC 2358 / NCIMB 9240) GN=AHA_3966 PE=4 SV=1	1	7	7	7	4	3	4	4	5	4	4	3	4	4	5	4	4	3	4	4	5	4	31.7	31.7	31.7	27.637	240	240	2.57	1	17	3	7			0	23.118	By MS/MS	By MS/MS	By MS/MS	By MS/MS	By MS/MS	By MS/MS	24.2
tr|A0KH89|A0KH89_AERHH	tr|A0KH89|A0KH89_AERHH	9	9	9	tr|A0KH89|A0KH89_AERHH Uncharacterized protein OS=Aeromonas hydrophila subsp. hydrophila (strain ATCC 7966 / DSM 30187 / JCM 1027 / KCTC 2358 / NCIMB 9240) GN=AHA_1098 PE=4 SV=1	1	9	9	9	8	6	6	8	8	8	8	6	6	8	8	8	8	6	6	8	8	8	45.5	45.5	45.5	22.57	209	209	3.37		23	35	12	8	9	0	80.545	By MS/MS	By MS/MS	By MS/MS	By MS/MS	By MS/MS	By MS/MS	39.7
tr|A0KGG7|A0KGG7_AERHH	tr|A0KGG7|A0KGG7_AERHH	9	9	9	tr|A0KGG7|A0KGG7_AERHH Uncharacterized protein OS=Aeromonas hydrophila subsp. hydrophila (strain ATCC 7966 / DSM 30187 / JCM 1027 / KCTC 2358 / NCIMB 9240) GN=AHA_0815 PE=4 SV=1	1	9	9	9	5	5	3	7	5	6	5	5	3	7	5	6	5	5	3	7	5	6	52.2	52.2	52.2	18.089	159	159	3.91	5	10	5	20	14	10	0	38.716	By MS/MS	By MS/MS	By MS/MS	By MS/MS	By MS/MS	By MS/MS	32.1
tr|A0KNE1|A0KNE1_AERHH	tr|A0KNE1|A0KNE1_AERHH	11	11	11	tr|A0KNE1|A0KNE1_AERHH tRNA pseudouridine synthase B OS=Aeromonas hydrophila subsp. hydrophila (strain ATCC 7966 / DSM 30187 / JCM 1027 / KCTC 2358 / NCIMB 9240) GN=truB PE=3 SV=1	1	11	11	11	9	8	7	7	10	9	9	8	7	7	10	9	9	8	7	7	10	9	44.3	44.3	44.3	36.985	332	332	3.91	19	21	5	50	37	26	0	194.21	By MS/MS	By MS/MS	By MS/MS	By MS/MS	By MS/MS	By MS/MS	40.4
tr|A0KF20|A0KF20_AERHH	tr|A0KF20|A0KF20_AERHH	9	9	9	tr|A0KF20|A0KF20_AERHH 30S ribosomal protein S10 OS=Aeromonas hydrophila subsp. hydrophila (strain ATCC 7966 / DSM 30187 / JCM 1027 / KCTC 2358 / NCIMB 9240) GN=rpsJ PE=3 SV=1	1	9	9	9	9	9	9	7	7	7	9	9	9	7	7	7	9	9	9	7	7	7	39.6	39.6	39.6	14.834	134	134	2.49	181	744	84	80	75	79	0	185.87	By MS/MS	By MS/MS	By MS/MS	By MS/MS	By MS/MS	By MS/MS	39.6
tr|A0KH85|A0KH85_AERHH	tr|A0KH85|A0KH85_AERHH	3	3	3	tr|A0KH85|A0KH85_AERHH Hydrolase OS=Aeromonas hydrophila subsp. hydrophila (strain ATCC 7966 / DSM 30187 / JCM 1027 / KCTC 2358 / NCIMB 9240) GN=AHA_1094 PE=4 SV=1	1	3	3	3	3	3	3	3	3	3	3	3	3	3	3	3	3	3	3	3	3	3	14.1	14.1	14.1	21.951	199	199	4.23			7	10	12	1	0	5.1826	By MS/MS	By MS/MS	By MS/MS	By MS/MS	By MS/MS	By MS/MS	14.1
tr|A0KME8|A0KME8_AERHH	tr|A0KME8|A0KME8_AERHH	5	5	5	tr|A0KME8|A0KME8_AERHH Ubiquinol oxidase polypeptide I OS=Aeromonas hydrophila subsp. hydrophila (strain ATCC 7966 / DSM 30187 / JCM 1027 / KCTC 2358 / NCIMB 9240) GN=AHA_2945 PE=3 SV=1	1	5	5	5	3	4	4	5	4	5	3	4	4	5	4	5	3	4	4	5	4	5	8.5	8.5	8.5	73.569	658	658	4.21	1	6	12	23	16	13	0	66.353	By MS/MS	By MS/MS	By MS/MS	By MS/MS	By MS/MS	By MS/MS	5.9
tr|A0KFB5|A0KFB5_AERHH	tr|A0KFB5|A0KFB5_AERHH	10	10	10	tr|A0KFB5|A0KFB5_AERHH Protein TldD OS=Aeromonas hydrophila subsp. hydrophila (strain ATCC 7966 / DSM 30187 / JCM 1027 / KCTC 2358 / NCIMB 9240) GN=tldD PE=4 SV=1	1	10	10	10	7	8	7	8	7	8	7	8	7	8	7	8	7	8	7	8	7	8	30.9	30.9	30.9	50.705	479	479	3.51		22	28	16	13	8	0	83.259	By MS/MS	By MS/MS	By MS/MS	By MS/MS	By MS/MS	By MS/MS	20.5
tr|A0KH43|A0KH43_AERHH	tr|A0KH43|A0KH43_AERHH	4	4	4	tr|A0KH43|A0KH43_AERHH GumN protein OS=Aeromonas hydrophila subsp. hydrophila (strain ATCC 7966 / DSM 30187 / JCM 1027 / KCTC 2358 / NCIMB 9240) GN=AHA_1051 PE=4 SV=1	1	4	4	4	3	4	3	4	4	4	3	4	3	4	4	4	3	4	3	4	4	4	15.8	15.8	15.8	33.518	297	297	4.25		3	16	9	15	10	0	42.892	By MS/MS	By MS/MS	By MS/MS	By MS/MS	By MS/MS	By MS/MS	12.5
sp|A0KKL4|PROQ_AERHH	sp|A0KKL4|PROQ_AERHH	8	8	8	sp|A0KKL4|PROQ_AERHH RNA chaperone ProQ OS=Aeromonas hydrophila subsp. hydrophila (strain ATCC 7966 / DSM 30187 / JCM 1027 / KCTC 2358 / NCIMB 9240) GN=proQ PE=3 SV=1	1	8	8	8	7	7	7	8	8	7	7	7	7	8	8	7	7	7	7	8	8	7	36.3	36.3	36.3	23.486	212	212	3.78		48	52	27	37	34	0	88.523	By MS/MS	By MS/MS	By MS/MS	By MS/MS	By MS/MS	By MS/MS	33
sp|A0KJD6|CLPS_AERHH	sp|A0KJD6|CLPS_AERHH	4	4	4	sp|A0KJD6|CLPS_AERHH ATP-dependent Clp protease adapter protein ClpS OS=Aeromonas hydrophila subsp. hydrophila (strain ATCC 7966 / DSM 30187 / JCM 1027 / KCTC 2358 / NCIMB 9240) GN=clpS PE=3 SV=1	1	4	4	4	3	4	4	4	4	4	3	4	4	4	4	4	3	4	4	4	4	4	36.2	36.2	36.2	11.893	105	105	3.98	9	3	3	17	13	11	0	91.103	By MS/MS	By MS/MS	By MS/MS	By MS/MS	By MS/MS	By MS/MS	27.6
sp|A0KQR3|TRMA_AERHH	sp|A0KQR3|TRMA_AERHH	6	6	6	sp|A0KQR3|TRMA_AERHH tRNA/tmRNA (uracil-C(5))-methyltransferase OS=Aeromonas hydrophila subsp. hydrophila (strain ATCC 7966 / DSM 30187 / JCM 1027 / KCTC 2358 / NCIMB 9240) GN=trmA PE=3 SV=1	1	6	6	6	5	4	4	5	5	5	5	4	4	5	5	5	5	4	4	5	5	5	15.9	15.9	15.9	42.691	377	377	2.78	8	11	13	12	1	1	0	120.18	By MS/MS	By MS/MS	By MS/MS	By MS/MS	By MS/MS	By MS/MS	13.5
tr|A0KQB4|A0KQB4_AERHH	tr|A0KQB4|A0KQB4_AERHH	8	8	8	tr|A0KQB4|A0KQB4_AERHH Bifunctional ligase/repressor BirA OS=Aeromonas hydrophila subsp. hydrophila (strain ATCC 7966 / DSM 30187 / JCM 1027 / KCTC 2358 / NCIMB 9240) GN=birA PE=3 SV=1	1	8	8	8	7	5	5	5	5	6	7	5	5	5	5	6	7	5	5	5	5	6	26.5	26.5	26.5	35.085	321	321	3.53		15	9	16	12	1	0	52.923	By MS/MS	By MS/MS	By MS/MS	By MS/MS	By MS/MS	By MS/MS	23.4
tr|A0KMZ2|A0KMZ2_AERHH	tr|A0KMZ2|A0KMZ2_AERHH	10	8	8	tr|A0KMZ2|A0KMZ2_AERHH Autonomous glycyl radical cofactor OS=Aeromonas hydrophila subsp. hydrophila (strain ATCC 7966 / DSM 30187 / JCM 1027 / KCTC 2358 / NCIMB 9240) GN=AHA_3143 PE=4 SV=1	1	10	8	8	9	8	8	9	7	9	7	7	7	7	6	8	7	7	7	7	6	8	67.5	61.9	61.9	14.111	126	126	2.8	171	91	561	57	25	46	0	323.31	By MS/MS	By MS/MS	By MS/MS	By MS/MS	By MS/MS	By MS/MS	63.5
tr|A0KL49|A0KL49_AERHH	tr|A0KL49|A0KL49_AERHH	13	13	13	tr|A0KL49|A0KL49_AERHH Inosine-guanosine kinase OS=Aeromonas hydrophila subsp. hydrophila (strain ATCC 7966 / DSM 30187 / JCM 1027 / KCTC 2358 / NCIMB 9240) GN=AHA_2486 PE=4 SV=1	1	13	13	13	11	11	9	12	9	10	11	11	9	12	9	10	11	11	9	12	9	10	37.8	37.8	37.8	48.056	434	434	3.7		27	44	27	19	19	0	168.11	By MS/MS	By MS/MS	By MS/MS	By MS/MS	By MS/MS	By MS/MS	32.3
sp|A0KPW7|LPXC_AERHH	sp|A0KPW7|LPXC_AERHH	9	9	9	sp|A0KPW7|LPXC_AERHH UDP-3-O-acyl-N-acetylglucosamine deacetylase OS=Aeromonas hydrophila subsp. hydrophila (strain ATCC 7966 / DSM 30187 / JCM 1027 / KCTC 2358 / NCIMB 9240) GN=lpxC PE=3 SV=1	1	9	9	9	2	3	4	4	4	7	2	3	4	4	4	7	2	3	4	4	4	7	36.2	36.2	36.2	34.513	307	307	3.05	2	13	12	7	6		0	58.775	By MS/MS	By MS/MS	By MS/MS	By MS/MS	By MS/MS	By MS/MS	7.8
sp|A0KEY2|YIHI_AERHH	sp|A0KEY2|YIHI_AERHH	5	5	5	sp|A0KEY2|YIHI_AERHH Der GTPase-activating protein YihI OS=Aeromonas hydrophila subsp. hydrophila (strain ATCC 7966 / DSM 30187 / JCM 1027 / KCTC 2358 / NCIMB 9240) GN=yihI PE=3 SV=2	1	5	5	5	5	5	5	5	4	5	5	5	5	5	4	5	5	5	5	5	4	5	30.2	30.2	30.2	21.758	192	192	2.45	5	38	12	5	4		0	104.11	By MS/MS	By MS/MS	By MS/MS	By MS/MS	By MS/MS	By MS/MS	30.2
tr|A0KP92|A0KP92_AERHH	tr|A0KP92|A0KP92_AERHH	3	3	3	tr|A0KP92|A0KP92_AERHH Peptidoglycan-associated lipoprotein OS=Aeromonas hydrophila subsp. hydrophila (strain ATCC 7966 / DSM 30187 / JCM 1027 / KCTC 2358 / NCIMB 9240) GN=pal PE=3 SV=1	1	3	3	3	2	2	2	3	3	3	2	2	2	3	3	3	2	2	2	3	3	3	17.2	17.2	17.2	18.949	174	174	2.78	28	68	22	10	14	17	0	41.543	By MS/MS	By MS/MS	By MS/MS	By MS/MS	By MS/MS	By MS/MS	12.6
tr|A1L0C6|A1L0C6_AERHY;tr|A0KFR3|A0KFR3_AERHH	tr|A1L0C6|A1L0C6_AERHY;tr|A0KFR3|A0KFR3_AERHH	8;8	8;8	8;8	tr|A1L0C6|A1L0C6_AERHY Acyl-homoserine-lactone synthase OS=Aeromonas hydrophila PE=3 SV=1;tr|A0KFR3|A0KFR3_AERHH Acyl-homoserine-lactone synthase OS=Aeromonas hydrophila subsp. hydrophila (strain ATCC 7966 / DSM 30187 / JCM 1027 / KCTC 2358 / NCIMB 9240) G	2	8	8	8	5	5	6	7	7	6	5	5	6	7	7	6	5	5	6	7	7	6	40.1	40.1	40.1	23.525	207	207;207	2.79		24	24	4	4		0	58.828	By MS/MS	By MS/MS	By MS/MS	By MS/MS	By MS/MS	By MS/MS	24.6
tr|A0KHG7|A0KHG7_AERHH	tr|A0KHG7|A0KHG7_AERHH	6	6	6	tr|A0KHG7|A0KHG7_AERHH Ditrans,polycis-undecaprenyl-diphosphate synthase ((2E,6E)-farnesyl-diphosphate specific) OS=Aeromonas hydrophila subsp. hydrophila (strain ATCC 7966 / DSM 30187 / JCM 1027 / KCTC 2358 / NCIMB 9240) GN=uppS PE=3 SV=1	1	6	6	6	5	4	4	5	4	3	5	4	4	5	4	3	5	4	4	5	4	3	28.7	28.7	28.7	28.381	258	258	3	4	26	4	21	5	1	0	175.75	By MS/MS	By MS/MS	By MS/MS	By MS/MS	By MS/MS	By MS/MS	26.4
sp|A0KEH3|UBID_AERHH	sp|A0KEH3|UBID_AERHH	12	12	12	sp|A0KEH3|UBID_AERHH 3-octaprenyl-4-hydroxybenzoate carboxy-lyase OS=Aeromonas hydrophila subsp. hydrophila (strain ATCC 7966 / DSM 30187 / JCM 1027 / KCTC 2358 / NCIMB 9240) GN=ubiD PE=3 SV=1	1	12	12	12	8	7	7	9	8	12	8	7	7	9	8	12	8	7	7	9	8	12	29.7	29.7	29.7	55.194	489	489	3.58		34	24	32	14	14	0	139.13	By MS/MS	By MS/MS	By MS/MS	By MS/MS	By MS/MS	By MS/MS	21.9
tr|A0KLI2|A0KLI2_AERHH	tr|A0KLI2|A0KLI2_AERHH	14	14	14	tr|A0KLI2|A0KLI2_AERHH D-alanyl-D-alanine carboxypeptidase/D-alanyl-D-alanine-endopeptidase OS=Aeromonas hydrophila subsp. hydrophila (strain ATCC 7966 / DSM 30187 / JCM 1027 / KCTC 2358 / NCIMB 9240) GN=dacB PE=4 SV=1	1	14	14	14	11	8	10	10	9	9	11	8	10	10	9	9	11	8	10	10	9	9	37.2	37.2	37.2	51.807	478	478	4.18	3	24	11	18	26	31	0	84.182	By MS/MS	By MS/MS	By MS/MS	By MS/MS	By MS/MS	By MS/MS	29.5
tr|A0KIG7|A0KIG7_AERHH	tr|A0KIG7|A0KIG7_AERHH	4	4	4	tr|A0KIG7|A0KIG7_AERHH Ferric uptake regulation protein OS=Aeromonas hydrophila subsp. hydrophila (strain ATCC 7966 / DSM 30187 / JCM 1027 / KCTC 2358 / NCIMB 9240) GN=fur PE=3 SV=1	1	4	4	4	4	4	4	4	4	4	4	4	4	4	4	4	4	4	4	4	4	4	42.3	42.3	42.3	16.187	142	142	3.55		54	75	23	23	33	0	222.48	By MS/MS	By MS/MS	By MS/MS	By MS/MS	By MS/MS	By MS/MS	42.3
sp|A0KNE0|RS15_AERHH	sp|A0KNE0|RS15_AERHH	7	7	7	sp|A0KNE0|RS15_AERHH 30S ribosomal protein S15 OS=Aeromonas hydrophila subsp. hydrophila (strain ATCC 7966 / DSM 30187 / JCM 1027 / KCTC 2358 / NCIMB 9240) GN=rpsO PE=3 SV=1	1	7	7	7	5	5	6	6	7	4	5	5	6	6	7	4	5	5	6	6	7	4	66.3	66.3	66.3	10.14	89	89	4.57	5	8	7	15	38	29	0	79.851	By MS/MS	By MS/MS	By MS/MS	By MS/MS	By MS/MS	By MS/MS	55.1
tr|A0KJU1|A0KJU1_AERHH	tr|A0KJU1|A0KJU1_AERHH	5	5	5	tr|A0KJU1|A0KJU1_AERHH ATP-dependent Clp protease proteolytic subunit OS=Aeromonas hydrophila subsp. hydrophila (strain ATCC 7966 / DSM 30187 / JCM 1027 / KCTC 2358 / NCIMB 9240) GN=clpP PE=3 SV=1	1	5	5	5	4	4	4	5	5	5	4	4	4	5	5	5	4	4	4	5	5	5	33.5	33.5	33.5	21.958	200	200	4.32		1	28	28	24	19	0	50.683	By MS/MS	By MS/MS	By MS/MS	By MS/MS	By MS/MS	By MS/MS	30
tr|A0KM34|A0KM34_AERHH	tr|A0KM34|A0KM34_AERHH	7	7	7	tr|A0KM34|A0KM34_AERHH Magnesium transporter MgtE OS=Aeromonas hydrophila subsp. hydrophila (strain ATCC 7966 / DSM 30187 / JCM 1027 / KCTC 2358 / NCIMB 9240) GN=mgtE-1 PE=3 SV=1	1	7	7	7	5	7	6	6	5	3	5	7	6	6	5	3	5	7	6	6	5	3	19	19	19	49.049	447	447	3.22	12	19	21	11	7	12	0	47.404	By MS/MS	By MS/MS	By MS/MS	By MS/MS	By MS/MS	By MS/MS	13.2
tr|A0KGC9|A0KGC9_AERHH	tr|A0KGC9|A0KGC9_AERHH	7	7	7	tr|A0KGC9|A0KGC9_AERHH Hydrolase, NUDIX family OS=Aeromonas hydrophila subsp. hydrophila (strain ATCC 7966 / DSM 30187 / JCM 1027 / KCTC 2358 / NCIMB 9240) GN=AHA_0777 PE=3 SV=1	1	7	7	7	6	5	5	5	5	5	6	5	5	5	5	5	6	5	5	5	5	5	30.9	30.9	30.9	28.888	259	259	3.9	6	8	11	6	15	12	0	35.044	By MS/MS	By MS/MS	By MS/MS	By MS/MS	By MS/MS	By MS/MS	24.7
tr|A0KLZ4|A0KLZ4_AERHH	tr|A0KLZ4|A0KLZ4_AERHH	10	10	10	tr|A0KLZ4|A0KLZ4_AERHH Ribosome biogenesis GTPase A OS=Aeromonas hydrophila subsp. hydrophila (strain ATCC 7966 / DSM 30187 / JCM 1027 / KCTC 2358 / NCIMB 9240) GN=AHA_2790 PE=3 SV=1	1	10	10	10	9	7	9	8	9	8	9	7	9	8	9	8	9	7	9	8	9	8	37	37	37	35.816	316	316	3.82		28	24	35	27	15	0	55.24	By MS/MS	By MS/MS	By MS/MS	By MS/MS	By MS/MS	By MS/MS	33.5
tr|A0KP17|A0KP17_AERHH	tr|A0KP17|A0KP17_AERHH	8	8	8	tr|A0KP17|A0KP17_AERHH Flavin prenyltransferase UbiX OS=Aeromonas hydrophila subsp. hydrophila (strain ATCC 7966 / DSM 30187 / JCM 1027 / KCTC 2358 / NCIMB 9240) GN=ubiX PE=3 SV=1	1	8	8	8	8	6	6	5	2	6	8	6	6	5	2	6	8	6	6	5	2	6	50.7	50.7	50.7	22.031	203	203	4.57		2		23	22	6	0	41.215	By MS/MS	By MS/MS	By MS/MS	By MS/MS	By MS/MS	By MS/MS	50.7
sp|A0KF30|RS17_AERHH	sp|A0KF30|RS17_AERHH	4	4	4	sp|A0KF30|RS17_AERHH 30S ribosomal protein S17 OS=Aeromonas hydrophila subsp. hydrophila (strain ATCC 7966 / DSM 30187 / JCM 1027 / KCTC 2358 / NCIMB 9240) GN=rpsQ PE=3 SV=1	1	4	4	4	4	4	4	4	4	4	4	4	4	4	4	4	4	4	4	4	4	4	32.9	32.9	32.9	9.399	82	82	2.82	55	69	26	38	21	19	0	124.78	By MS/MS	By MS/MS	By MS/MS	By MS/MS	By MS/MS	By MS/MS	32.9
tr|A0KPW3|A0KPW3_AERHH	tr|A0KPW3|A0KPW3_AERHH	6	6	6	tr|A0KPW3|A0KPW3_AERHH Mutator MutT protein OS=Aeromonas hydrophila subsp. hydrophila (strain ATCC 7966 / DSM 30187 / JCM 1027 / KCTC 2358 / NCIMB 9240) GN=AHA_3875 PE=3 SV=1	1	6	6	6	4	4	3	4	5	4	4	4	3	4	5	4	4	4	3	4	5	4	39.1	39.1	39.1	15.827	138	138	3.27	1	17	10	7	6	4	0	144.29	By MS/MS	By MS/MS	By MS/MS	By MS/MS	By MS/MS	By MS/MS	27.5
sp|A0KJ48|DER_AERHH	sp|A0KJ48|DER_AERHH	24	24	24	sp|A0KJ48|DER_AERHH GTPase Der OS=Aeromonas hydrophila subsp. hydrophila (strain ATCC 7966 / DSM 30187 / JCM 1027 / KCTC 2358 / NCIMB 9240) GN=der PE=3 SV=1	1	24	24	24	19	18	15	20	21	19	19	18	15	20	21	19	19	18	15	20	21	19	41.7	41.7	41.7	55.581	499	499	3.86	10	50	65	45	49	54	0	155.55	By MS/MS	By MS/MS	By MS/MS	By MS/MS	By MS/MS	By MS/MS	37.9
tr|A0KKV8|A0KKV8_AERHH	tr|A0KKV8|A0KKV8_AERHH	5	5	5	tr|A0KKV8|A0KKV8_AERHH Cytosol aminopeptidase OS=Aeromonas hydrophila subsp. hydrophila (strain ATCC 7966 / DSM 30187 / JCM 1027 / KCTC 2358 / NCIMB 9240) GN=AHA_2386 PE=3 SV=1	1	5	5	5	5	4	5	4	4	5	5	4	5	4	4	5	5	4	5	4	4	5	11	11	11	54.254	498	498	4.62		1	13	8	14	17	0	31.061	By MS/MS	By MS/MS	By MS/MS	By MS/MS	By MS/MS	By MS/MS	11
tr|A0KM67|A0KM67_AERHH	tr|A0KM67|A0KM67_AERHH	5	5	5	tr|A0KM67|A0KM67_AERHH Conserved domain protein OS=Aeromonas hydrophila subsp. hydrophila (strain ATCC 7966 / DSM 30187 / JCM 1027 / KCTC 2358 / NCIMB 9240) GN=AHA_2864 PE=4 SV=1	1	5	5	5	4	4	4	5	5	5	4	4	4	5	5	5	4	4	4	5	5	5	81.2	81.2	81.2	7.4983	69	69	4.25	21	19	40	92	77	73	0	99.103	By MS/MS	By MS/MS	By MS/MS	By MS/MS	By MS/MS	By MS/MS	43.5
tr|A0KQM2|A0KQM2_AERHH	tr|A0KQM2|A0KQM2_AERHH	4	4	4	tr|A0KQM2|A0KQM2_AERHH Lipopolysaccharide O-Ag biosynthesis protein FlmA OS=Aeromonas hydrophila subsp. hydrophila (strain ATCC 7966 / DSM 30187 / JCM 1027 / KCTC 2358 / NCIMB 9240) GN=AHA_4150 PE=4 SV=1	1	4	4	4	3	3	2	4	3	3	3	3	2	4	3	3	3	3	2	4	3	3	12.3	12.3	12.3	37.37	334	334	4.16		5	15	10	9	12	0	7.7717	By MS/MS	By MS/MS	By MS/MS	By MS/MS	By MS/MS	By MS/MS	9.9
tr|A0KII8|A0KII8_AERHH	tr|A0KII8|A0KII8_AERHH	4	4	4	tr|A0KII8|A0KII8_AERHH Peptidylprolyl isomerase OS=Aeromonas hydrophila subsp. hydrophila (strain ATCC 7966 / DSM 30187 / JCM 1027 / KCTC 2358 / NCIMB 9240) GN=AHA_1551 PE=4 SV=1	1	4	4	4	3	3	4	3	2	3	3	3	4	3	2	3	3	3	4	3	2	3	30.4	30.4	30.4	10.331	92	92	3.52		8	9	6	6	2	0	17.493	By MS/MS	By MS/MS	By MS/MS	By MS/MS	By MS/MS	By MS/MS	30.4
tr|A0KIB6|A0KIB6_AERHH	tr|A0KIB6|A0KIB6_AERHH	6	6	6	tr|A0KIB6|A0KIB6_AERHH Arsenate reductase OS=Aeromonas hydrophila subsp. hydrophila (strain ATCC 7966 / DSM 30187 / JCM 1027 / KCTC 2358 / NCIMB 9240) GN=AHA_1479 PE=3 SV=1	1	6	6	6	5	5	4	3	4	3	5	5	4	3	4	3	5	5	4	3	4	3	26.1	26.1	26.1	27.526	249	249	3.68	2	9	29	16	11	9	0	25.343	By MS/MS	By MS/MS	By MS/MS	By MS/MS	By MS/MS	By MS/MS	20.5
tr|A0KI22|A0KI22_AERHH	tr|A0KI22|A0KI22_AERHH	7	7	7	tr|A0KI22|A0KI22_AERHH Protein phosphatase CheZ OS=Aeromonas hydrophila subsp. hydrophila (strain ATCC 7966 / DSM 30187 / JCM 1027 / KCTC 2358 / NCIMB 9240) GN=cheZ PE=3 SV=1	1	7	7	7	6	7	6	7	6	5	6	7	6	7	6	5	6	7	6	7	6	5	35.8	35.8	35.8	27.342	246	246	2.55		34	26	5			0	194.74	By MS/MS	By MS/MS	By MS/MS	By MS/MS	By MS/MS	By MS/MS	31.7
tr|A0KEV5|A0KEV5_AERHH	tr|A0KEV5|A0KEV5_AERHH	12	12	12	tr|A0KEV5|A0KEV5_AERHH Putative aldehyde dehydrogenase OS=Aeromonas hydrophila subsp. hydrophila (strain ATCC 7966 / DSM 30187 / JCM 1027 / KCTC 2358 / NCIMB 9240) GN=AHA_0243 PE=3 SV=1	1	12	12	12	8	9	5	7	11	10	8	9	5	7	11	10	8	9	5	7	11	10	34.7	34.7	34.7	53.51	498	498	3.89		12	29	26	11	16	0	108.62	By MS/MS	By MS/MS	By MS/MS	By MS/MS	By MS/MS	By MS/MS	26.3
tr|A0KMP1|A0KMP1_AERHH	tr|A0KMP1|A0KMP1_AERHH	28	28	28	tr|A0KMP1|A0KMP1_AERHH Phosphoenolpyruvate-protein phosphotransferase OS=Aeromonas hydrophila subsp. hydrophila (strain ATCC 7966 / DSM 30187 / JCM 1027 / KCTC 2358 / NCIMB 9240) GN=ptsI-2 PE=3 SV=1	1	28	28	28	25	25	25	26	26	24	25	25	25	26	26	24	25	25	25	26	26	24	50.4	50.4	50.4	63.569	575	575	3.69	79	210	146	126	159	182	0	323.31	By MS/MS	By MS/MS	By MS/MS	By MS/MS	By MS/MS	By MS/MS	46.1
sp|A0KF07|SECB_AERHH	sp|A0KF07|SECB_AERHH	4	4	4	sp|A0KF07|SECB_AERHH Protein-export protein SecB OS=Aeromonas hydrophila subsp. hydrophila (strain ATCC 7966 / DSM 30187 / JCM 1027 / KCTC 2358 / NCIMB 9240) GN=secB PE=3 SV=1	1	4	4	4	4	4	4	4	4	4	4	4	4	4	4	4	4	4	4	4	4	4	30.8	30.8	30.8	17.398	156	156	3.77	7	43	24	25	28	33	0	142.82	By MS/MS	By MS/MS	By MS/MS	By MS/MS	By MS/MS	By MS/MS	30.8
tr|A0KME9|A0KME9_AERHH	tr|A0KME9|A0KME9_AERHH	8	8	8	tr|A0KME9|A0KME9_AERHH Ubiquinol oxidase subunit 2 OS=Aeromonas hydrophila subsp. hydrophila (strain ATCC 7966 / DSM 30187 / JCM 1027 / KCTC 2358 / NCIMB 9240) GN=AHA_2946 PE=3 SV=1	1	8	8	8	7	7	7	7	8	8	7	7	7	7	8	8	7	7	7	7	8	8	27.1	27.1	27.1	37.647	347	347	4.24		23	63	55	59	55	0	114.99	By MS/MS	By MS/MS	By MS/MS	By MS/MS	By MS/MS	By MS/MS	26.8
sp|A0KHH3|LPXD_AERHH	sp|A0KHH3|LPXD_AERHH	10	10	10	sp|A0KHH3|LPXD_AERHH UDP-3-O-acylglucosamine N-acyltransferase OS=Aeromonas hydrophila subsp. hydrophila (strain ATCC 7966 / DSM 30187 / JCM 1027 / KCTC 2358 / NCIMB 9240) GN=lpxD PE=3 SV=1	1	10	10	10	8	10	9	9	8	7	8	10	9	9	8	7	8	10	9	9	8	7	42.8	42.8	42.8	36.338	339	339	3.66		34	40	21	18	22	0	150.83	By MS/MS	By MS/MS	By MS/MS	By MS/MS	By MS/MS	By MS/MS	26.8
tr|A0KLZ9|A0KLZ9_AERHH	tr|A0KLZ9|A0KLZ9_AERHH	7	7	7	tr|A0KLZ9|A0KLZ9_AERHH Regulator of nucleoside diphosphate kinase OS=Aeromonas hydrophila subsp. hydrophila (strain ATCC 7966 / DSM 30187 / JCM 1027 / KCTC 2358 / NCIMB 9240) GN=rnk PE=4 SV=1	1	7	7	7	7	7	4	7	6	6	7	7	4	7	6	6	7	7	4	7	6	6	74.8	74.8	74.8	14.465	131	131	3.88		21	27	11	27	15	0	46.193	By MS/MS	By MS/MS	By MS/MS	By MS/MS	By MS/MS	By MS/MS	74.8
tr|A0KF17|A0KF17_AERHH	tr|A0KF17|A0KF17_AERHH	10	10	10	tr|A0KF17|A0KF17_AERHH Transcriptional regulator OmpR OS=Aeromonas hydrophila subsp. hydrophila (strain ATCC 7966 / DSM 30187 / JCM 1027 / KCTC 2358 / NCIMB 9240) GN=AHA_0305 PE=4 SV=1	1	10	10	10	8	9	10	9	9	9	8	9	10	9	9	9	8	9	10	9	9	9	47.7	47.7	47.7	26.907	239	239	3.68	15	33	21	30	30	26	0	92.887	By MS/MS	By MS/MS	By MS/MS	By MS/MS	By MS/MS	By MS/MS	43.5
tr|A0KN88|A0KN88_AERHH	tr|A0KN88|A0KN88_AERHH	5	5	5	tr|A0KN88|A0KN88_AERHH LPS-assembly lipoprotein LptE OS=Aeromonas hydrophila subsp. hydrophila (strain ATCC 7966 / DSM 30187 / JCM 1027 / KCTC 2358 / NCIMB 9240) GN=rlpB PE=3 SV=1	1	5	5	5	3	3	2	5	3	2	3	3	2	5	3	2	3	3	2	5	3	2	51.2	51.2	51.2	18.148	166	166	4.1		7	7	10	9	8	0	54.269	By MS/MS	By MS/MS	By MS/MS	By MS/MS	By MS/MS	By MS/MS	37.3
tr|A0KLE3|A0KLE3_AERHH	tr|A0KLE3|A0KLE3_AERHH	14	14	14	tr|A0KLE3|A0KLE3_AERHH NADH dehydrogenase OS=Aeromonas hydrophila subsp. hydrophila (strain ATCC 7966 / DSM 30187 / JCM 1027 / KCTC 2358 / NCIMB 9240) GN=AHA_2584 PE=4 SV=1	1	14	14	14	12	12	12	13	12	12	12	12	12	13	12	12	12	12	12	13	12	12	36.7	36.7	36.7	47.213	430	430	4.18	37	29	25	44	68	90	0	292.34	By MS/MS	By MS/MS	By MS/MS	By MS/MS	By MS/MS	By MS/MS	32.3
sp|A0KG68|RS18_AERHH	sp|A0KG68|RS18_AERHH	4	4	4	sp|A0KG68|RS18_AERHH 30S ribosomal protein S18 OS=Aeromonas hydrophila subsp. hydrophila (strain ATCC 7966 / DSM 30187 / JCM 1027 / KCTC 2358 / NCIMB 9240) GN=rpsR PE=3 SV=1	1	4	4	4	4	4	3	3	4	4	4	4	3	3	4	4	4	4	3	3	4	4	51.3	51.3	51.3	9.0995	76	76	2.91	2	302	55	57	53	32	0	147.51	By MS/MS	By MS/MS	By MS/MS	By MS/MS	By MS/MS	By MS/MS	51.3
tr|A0KJ42|A0KJ42_AERHH;tr|B8X988|B8X988_AERHY	tr|A0KJ42|A0KJ42_AERHH	8;3	8;3	8;3	tr|A0KJ42|A0KJ42_AERHH Type IV pilus biogenesis/stability protein PilW OS=Aeromonas hydrophila subsp. hydrophila (strain ATCC 7966 / DSM 30187 / JCM 1027 / KCTC 2358 / NCIMB 9240) GN=pilF PE=4 SV=1	2	8	8	8	4	5	5	5	7	7	4	5	5	5	7	7	4	5	5	5	7	7	40.7	40.7	40.7	29.641	263	263;149	4.07		3	18	32	11	9	0	80.98	By MS/MS	By MS/MS	By MS/MS	By MS/MS	By MS/MS	By MS/MS	19.4
tr|A0KM77|A0KM77_AERHH	tr|A0KM77|A0KM77_AERHH	11	11	11	tr|A0KM77|A0KM77_AERHH YjbH OS=Aeromonas hydrophila subsp. hydrophila (strain ATCC 7966 / DSM 30187 / JCM 1027 / KCTC 2358 / NCIMB 9240) GN=AHA_2874 PE=4 SV=1	1	11	11	11	8	6	9	10	7	7	8	6	9	10	7	7	8	6	9	10	7	7	23.6	23.6	23.6	77.154	683	683	3.59		27	29	12	12	16	0	96.135	By MS/MS	By MS/MS	By MS/MS	By MS/MS	By MS/MS	By MS/MS	17.3
sp|A0KF28|RL16_AERHH	sp|A0KF28|RL16_AERHH	7	7	7	sp|A0KF28|RL16_AERHH 50S ribosomal protein L16 OS=Aeromonas hydrophila subsp. hydrophila (strain ATCC 7966 / DSM 30187 / JCM 1027 / KCTC 2358 / NCIMB 9240) GN=rplP PE=3 SV=1	1	7	7	7	7	7	7	7	7	7	7	7	7	7	7	7	7	7	7	7	7	7	59.1	59.1	59.1	15.382	137	137	4.37	4	38	99	195	122	143	0	199.78	By MS/MS	By MS/MS	By MS/MS	By MS/MS	By MS/MS	By MS/MS	59.1
sp|A0KF43|RS11_AERHH	sp|A0KF43|RS11_AERHH	5	5	5	sp|A0KF43|RS11_AERHH 30S ribosomal protein S11 OS=Aeromonas hydrophila subsp. hydrophila (strain ATCC 7966 / DSM 30187 / JCM 1027 / KCTC 2358 / NCIMB 9240) GN=rpsK PE=3 SV=1	1	5	5	5	5	5	5	5	5	5	5	5	5	5	5	5	5	5	5	5	5	5	34.1	34.1	34.1	13.835	129	129	4.23	10	38	108	88	142	92	0	305.24	By MS/MS	By MS/MS	By MS/MS	By MS/MS	By MS/MS	By MS/MS	34.1
tr|A0KQ20|A0KQ20_AERHH	tr|A0KQ20|A0KQ20_AERHH	8	8	8	tr|A0KQ20|A0KQ20_AERHH Toluene tolerance protein Ttg2D OS=Aeromonas hydrophila subsp. hydrophila (strain ATCC 7966 / DSM 30187 / JCM 1027 / KCTC 2358 / NCIMB 9240) GN=ttg2D PE=4 SV=1	1	8	8	8	8	8	8	8	8	8	8	8	8	8	8	8	8	8	8	8	8	8	40	40	40	23.181	210	210	3.74	5	35	60	34	40	26	0	158.08	By MS/MS	By MS/MS	By MS/MS	By MS/MS	By MS/MS	By MS/MS	40
sp|A0KQA6|RL7_AERHH	sp|A0KQA6|RL7_AERHH	10	10	10	sp|A0KQA6|RL7_AERHH 50S ribosomal protein L7/L12 OS=Aeromonas hydrophila subsp. hydrophila (strain ATCC 7966 / DSM 30187 / JCM 1027 / KCTC 2358 / NCIMB 9240) GN=rplL PE=3 SV=1	1	10	10	10	9	8	9	9	9	8	9	8	9	9	9	8	9	8	9	9	9	8	68.6	68.6	68.6	12.385	121	121	3.03	137	1218	973	589	174	218	0	323.31	By MS/MS	By MS/MS	By MS/MS	By MS/MS	By MS/MS	By MS/MS	68.6
sp|A0KJ92|KCY_AERHH	sp|A0KJ92|KCY_AERHH	8	8	8	sp|A0KJ92|KCY_AERHH Cytidylate kinase OS=Aeromonas hydrophila subsp. hydrophila (strain ATCC 7966 / DSM 30187 / JCM 1027 / KCTC 2358 / NCIMB 9240) GN=cmk PE=3 SV=1	1	8	8	8	7	7	7	8	7	7	7	7	7	8	7	7	7	7	7	8	7	7	39.6	39.6	39.6	25.202	230	230	3.5	9	47	36	26	30	21	0	65.312	By MS/MS	By MS/MS	By MS/MS	By MS/MS	By MS/MS	By MS/MS	35.2
tr|A0KKH2|A0KKH2_AERHH	tr|A0KKH2|A0KKH2_AERHH	8	8	8	tr|A0KKH2|A0KKH2_AERHH 3-oxoacyl-[acyl-carrier-protein] synthase 3 OS=Aeromonas hydrophila subsp. hydrophila (strain ATCC 7966 / DSM 30187 / JCM 1027 / KCTC 2358 / NCIMB 9240) GN=fabH PE=3 SV=1	1	8	8	8	3	4	6	6	6	7	3	4	6	6	6	7	3	4	6	6	6	7	28.5	28.5	28.5	33.478	319	319	4.35		1	18	28	10	18	0	65.432	By MS/MS	By MS/MS	By MS/MS	By MS/MS	By MS/MS	By MS/MS	13.5
tr|A0KNG3|A0KNG3_AERHH	tr|A0KNG3|A0KNG3_AERHH	11	11	11	tr|A0KNG3|A0KNG3_AERHH Dipeptide transport ATP-binding protein DppD OS=Aeromonas hydrophila subsp. hydrophila (strain ATCC 7966 / DSM 30187 / JCM 1027 / KCTC 2358 / NCIMB 9240) GN=AHA_3325 PE=3 SV=1	1	11	11	11	8	8	8	5	7	6	8	8	8	5	7	6	8	8	8	5	7	6	23.7	23.7	23.7	63.531	574	574	4.31		11	5	14	21	13	0	64.411	By MS/MS	By MS/MS	By MS/MS	By MS/MS	By MS/MS	By MS/MS	16.6
tr|A0KG41|A0KG41_AERHH	tr|A0KG41|A0KG41_AERHH	4	4	4	tr|A0KG41|A0KG41_AERHH Peptidyl-prolyl cis-trans isomerase OS=Aeromonas hydrophila subsp. hydrophila (strain ATCC 7966 / DSM 30187 / JCM 1027 / KCTC 2358 / NCIMB 9240) GN=fkpB PE=4 SV=1	1	4	4	4	3	2	3	4	3	4	3	2	3	4	3	4	3	2	3	4	3	4	40.7	40.7	40.7	15.998	150	150	2.91	5	9	8	9	2	1	0	177.96	By MS/MS	By MS/MS	By MS/MS	By MS/MS	By MS/MS	By MS/MS	40.7
sp|A0KJ20|TGT_AERHH	sp|A0KJ20|TGT_AERHH	16	16	16	sp|A0KJ20|TGT_AERHH Queuine tRNA-ribosyltransferase OS=Aeromonas hydrophila subsp. hydrophila (strain ATCC 7966 / DSM 30187 / JCM 1027 / KCTC 2358 / NCIMB 9240) GN=tgt PE=3 SV=1	1	16	16	16	13	12	12	14	14	12	13	12	12	14	14	12	13	12	12	14	14	12	41.3	41.3	41.3	43.001	378	378	3.84	10	21	52	50	37	28	0	102.32	By MS/MS	By MS/MS	By MS/MS	By MS/MS	By MS/MS	By MS/MS	34.7
sp|A0KHH7|RNH2_AERHH	sp|A0KHH7|RNH2_AERHH	9	9	9	sp|A0KHH7|RNH2_AERHH Ribonuclease HII OS=Aeromonas hydrophila subsp. hydrophila (strain ATCC 7966 / DSM 30187 / JCM 1027 / KCTC 2358 / NCIMB 9240) GN=rnhB PE=3 SV=2	1	9	9	9	8	6	8	8	8	8	8	6	8	8	8	8	8	6	8	8	8	8	51	51	51	21.159	196	196	3.42	12	15	6	11	18	7	0	81.225	By MS/MS	By MS/MS	By MS/MS	By MS/MS	By MS/MS	By MS/MS	40.3
sp|A0KNE3|IF2_AERHH	sp|A0KNE3|IF2_AERHH	30	30	30	sp|A0KNE3|IF2_AERHH Translation initiation factor IF-2 OS=Aeromonas hydrophila subsp. hydrophila (strain ATCC 7966 / DSM 30187 / JCM 1027 / KCTC 2358 / NCIMB 9240) GN=infB PE=3 SV=1	1	30	30	30	27	25	26	25	27	24	27	25	26	25	27	24	27	25	26	25	27	24	39.8	39.8	39.8	98.169	897	897	3.39	54	171	206	161	93	77	0	323.31	By MS/MS	By MS/MS	By MS/MS	By MS/MS	By MS/MS	By MS/MS	36.7
sp|A0KHH6|LPXB_AERHH	sp|A0KHH6|LPXB_AERHH	8	8	8	sp|A0KHH6|LPXB_AERHH Lipid-A-disaccharide synthase OS=Aeromonas hydrophila subsp. hydrophila (strain ATCC 7966 / DSM 30187 / JCM 1027 / KCTC 2358 / NCIMB 9240) GN=lpxB PE=3 SV=1	1	8	8	8	5	7	5	7	8	7	5	7	5	7	8	7	5	7	5	7	8	7	30.9	30.9	30.9	42.253	379	379	3.9		11	19	7	17	9	0	43.14	By MS/MS	By MS/MS	By MS/MS	By MS/MS	By MS/MS	By MS/MS	20.8
tr|A0KLX0|A0KLX0_AERHH	tr|A0KLX0|A0KLX0_AERHH	3	3	3	tr|A0KLX0|A0KLX0_AERHH Cytochrome c553 OS=Aeromonas hydrophila subsp. hydrophila (strain ATCC 7966 / DSM 30187 / JCM 1027 / KCTC 2358 / NCIMB 9240) GN=AHA_2763 PE=4 SV=1	1	3	3	3	3	3	2	3	3	3	3	3	2	3	3	3	3	3	2	3	3	3	15.3	15.3	15.3	21.725	203	203	3.56		13	22	16	1	10	0	23.949	By MS/MS	By MS/MS	By MS/MS	By MS/MS	By MS/MS	By MS/MS	15.3
sp|A0KF36|RL6_AERHH	sp|A0KF36|RL6_AERHH	10	10	10	sp|A0KF36|RL6_AERHH 50S ribosomal protein L6 OS=Aeromonas hydrophila subsp. hydrophila (strain ATCC 7966 / DSM 30187 / JCM 1027 / KCTC 2358 / NCIMB 9240) GN=rplF PE=3 SV=1	1	10	10	10	10	10	10	10	10	10	10	10	10	10	10	10	10	10	10	10	10	10	73.4	73.4	73.4	18.522	177	177	3.66	134	117	356	153	257	167	0	323.31	By MS/MS	By MS/MS	By MS/MS	By MS/MS	By MS/MS	By MS/MS	73.4
tr|A0KGS6|A0KGS6_AERHH	tr|A0KGS6|A0KGS6_AERHH	9	9	9	tr|A0KGS6|A0KGS6_AERHH Octaprenyl-diphosphate synthase OS=Aeromonas hydrophila subsp. hydrophila (strain ATCC 7966 / DSM 30187 / JCM 1027 / KCTC 2358 / NCIMB 9240) GN=AHA_0929 PE=3 SV=1	1	9	9	9	5	5	6	4	4	5	5	5	6	4	4	5	5	5	6	4	4	5	36.2	36.2	36.2	35.803	323	323	4.44	3	1	12	39	20	23	0	147.57	By MS/MS	By MS/MS	By MS/MS	By MS/MS	By MS/MS	By MS/MS	24.5
sp|A0KJU0|TIG_AERHH	sp|A0KJU0|TIG_AERHH	31	31	31	sp|A0KJU0|TIG_AERHH Trigger factor OS=Aeromonas hydrophila subsp. hydrophila (strain ATCC 7966 / DSM 30187 / JCM 1027 / KCTC 2358 / NCIMB 9240) GN=tig PE=3 SV=1	1	31	31	31	30	29	28	26	29	29	30	29	28	26	29	29	30	29	28	26	29	29	68.6	68.6	68.6	47.82	436	436	3.45	47	787	502	349	341	299	0	323.31	By MS/MS	By MS/MS	By MS/MS	By MS/MS	By MS/MS	By MS/MS	68.6
tr|A0KGI7|A0KGI7_AERHH;tr|T2B4W0|T2B4W0_AERHY;tr|A0A142DXX0|A0A142DXX0_AERHY;tr|E1V206|E1V206_AERHY;tr|Q8GLU6|Q8GLU6_AERHY	tr|A0KGI7|A0KGI7_AERHH;tr|T2B4W0|T2B4W0_AERHY;tr|A0A142DXX0|A0A142DXX0_AERHY	14;13;7;3;3	14;13;7;3;3	13;12;6;3;3	tr|A0KGI7|A0KGI7_AERHH RNA polymerase sigma factor RpoD OS=Aeromonas hydrophila subsp. hydrophila (strain ATCC 7966 / DSM 30187 / JCM 1027 / KCTC 2358 / NCIMB 9240) GN=rpoD PE=3 SV=1;tr|T2B4W0|T2B4W0_AERHY RNA polymerase sigma-70 factor (Fragment) OS=Aerom	5	14	14	13	13	11	13	11	13	13	13	11	13	11	13	13	12	10	12	10	12	13	24.1	24.1	22.5	70.244	618	618;546;179;262;281	3.32	52	101	76	49	59	54	0	242.44	By MS/MS	By MS/MS	By MS/MS	By MS/MS	By MS/MS	By MS/MS	24.1
sp|A0KPA3|RUVA_AERHH	sp|A0KPA3|RUVA_AERHH	5	5	5	sp|A0KPA3|RUVA_AERHH Holliday junction ATP-dependent DNA helicase RuvA OS=Aeromonas hydrophila subsp. hydrophila (strain ATCC 7966 / DSM 30187 / JCM 1027 / KCTC 2358 / NCIMB 9240) GN=ruvA PE=3 SV=1	1	5	5	5	3	3	5	4	4	4	3	3	5	4	4	4	3	3	5	4	4	4	38.7	38.7	38.7	22.353	204	204	3.89	1	13	8	12	13	9	0	76.002	By MS/MS	By MS/MS	By MS/MS	By MS/MS	By MS/MS	By MS/MS	28.4
tr|A0KP71|A0KP71_AERHH	tr|A0KP71|A0KP71_AERHH	5	5	5	tr|A0KP71|A0KP71_AERHH ATPase involved in DNA repair OS=Aeromonas hydrophila subsp. hydrophila (strain ATCC 7966 / DSM 30187 / JCM 1027 / KCTC 2358 / NCIMB 9240) GN=AHA_3602 PE=4 SV=1	1	5	5	5	4	4	5	5	5	4	4	4	5	5	5	4	4	4	5	5	5	4	37.4	37.4	37.4	21.923	187	187	3.28	7	12	21	7	6	8	0	81.779	By MS/MS	By MS/MS	By MS/MS	By MS/MS	By MS/MS	By MS/MS	26.2
sp|A0KF35|RS8_AERHH	sp|A0KF35|RS8_AERHH	7	7	7	sp|A0KF35|RS8_AERHH 30S ribosomal protein S8 OS=Aeromonas hydrophila subsp. hydrophila (strain ATCC 7966 / DSM 30187 / JCM 1027 / KCTC 2358 / NCIMB 9240) GN=rpsH PE=3 SV=1	1	7	7	7	7	7	7	7	7	7	7	7	7	7	7	7	7	7	7	7	7	7	47.7	47.7	47.7	14.031	130	130	4.31	10	60	216	175	202	217	0	121.05	By MS/MS	By MS/MS	By MS/MS	By MS/MS	By MS/MS	By MS/MS	47.7
sp|A0KM38|FLGI_AERHH	sp|A0KM38|FLGI_AERHH	8	8	8	sp|A0KM38|FLGI_AERHH Flagellar P-ring protein OS=Aeromonas hydrophila subsp. hydrophila (strain ATCC 7966 / DSM 30187 / JCM 1027 / KCTC 2358 / NCIMB 9240) GN=flgI PE=3 SV=1	1	8	8	8	5	5	8	5	5	5	5	5	8	5	5	5	5	5	8	5	5	5	27.9	27.9	27.9	38.178	365	365	3.89	1	14	8	16	16	8	0	38.234	By MS/MS	By MS/MS	By MS/MS	By MS/MS	By MS/MS	By MS/MS	16.4
tr|A0KIT9|A0KIT9_AERHH	tr|A0KIT9|A0KIT9_AERHH	9	8	8	tr|A0KIT9|A0KIT9_AERHH Phospho-2-dehydro-3-deoxyheptonate aldolase OS=Aeromonas hydrophila subsp. hydrophila (strain ATCC 7966 / DSM 30187 / JCM 1027 / KCTC 2358 / NCIMB 9240) GN=AHA_1654 PE=3 SV=1	1	9	8	8	9	8	9	8	8	7	8	7	8	7	7	6	8	7	8	7	7	6	33.6	31.7	31.7	39.256	357	357	4.42		5	14	35	23	21	0	114.89	By MS/MS	By MS/MS	By MS/MS	By MS/MS	By MS/MS	By MS/MS	33.6
sp|A0KKM7|TTCA_AERHH	sp|A0KKM7|TTCA_AERHH	10	10	10	sp|A0KKM7|TTCA_AERHH tRNA 2-thiocytidine biosynthesis protein TtcA OS=Aeromonas hydrophila subsp. hydrophila (strain ATCC 7966 / DSM 30187 / JCM 1027 / KCTC 2358 / NCIMB 9240) GN=ttcA PE=3 SV=1	1	10	10	10	8	7	8	8	7	9	8	7	8	8	7	9	8	7	8	8	7	9	40.1	40.1	40.1	34.307	302	302	3.08		63	8	10	13	12	0	64.801	By MS/MS	By MS/MS	By MS/MS	By MS/MS	By MS/MS	By MS/MS	33.1
tr|A0KFI9|A0KFI9_AERHH	tr|A0KFI9|A0KFI9_AERHH	7	7	7	tr|A0KFI9|A0KFI9_AERHH Phosphatase YidA OS=Aeromonas hydrophila subsp. hydrophila (strain ATCC 7966 / DSM 30187 / JCM 1027 / KCTC 2358 / NCIMB 9240) GN=AHA_0482 PE=4 SV=1	1	7	7	7	7	6	7	6	7	5	7	6	7	6	7	5	7	6	7	6	7	5	33.5	33.5	33.5	28.839	269	269	3.76	20	2	18	37	24	15	0	169.5	By MS/MS	By MS/MS	By MS/MS	By MS/MS	By MS/MS	By MS/MS	33.5
tr|A0KGN8|A0KGN8_AERHH	tr|A0KGN8|A0KGN8_AERHH	21	21	20	tr|A0KGN8|A0KGN8_AERHH Acetate kinase OS=Aeromonas hydrophila subsp. hydrophila (strain ATCC 7966 / DSM 30187 / JCM 1027 / KCTC 2358 / NCIMB 9240) GN=ackA-1 PE=3 SV=1	1	21	21	20	20	20	19	19	20	20	20	20	19	19	20	20	19	19	18	18	19	19	69.5	69.5	69.5	43.137	400	400	4.16	36	65	193	309	248	171	0	323.31	By MS/MS	By MS/MS	By MS/MS	By MS/MS	By MS/MS	By MS/MS	69.5
sp|A0KG69|RL9_AERHH	sp|A0KG69|RL9_AERHH	9	9	9	sp|A0KG69|RL9_AERHH 50S ribosomal protein L9 OS=Aeromonas hydrophila subsp. hydrophila (strain ATCC 7966 / DSM 30187 / JCM 1027 / KCTC 2358 / NCIMB 9240) GN=rplI PE=3 SV=1	1	9	9	9	7	7	7	8	8	9	7	7	7	8	8	9	7	7	7	8	8	9	54.7	54.7	54.7	15.375	148	148	3.82	15	108	525	338	148	201	0	206.73	By MS/MS	By MS/MS	By MS/MS	By MS/MS	By MS/MS	By MS/MS	48
tr|A0KLV0|A0KLV0_AERHH	tr|A0KLV0|A0KLV0_AERHH	6	6	6	tr|A0KLV0|A0KLV0_AERHH Ferrous iron transport protein B OS=Aeromonas hydrophila subsp. hydrophila (strain ATCC 7966 / DSM 30187 / JCM 1027 / KCTC 2358 / NCIMB 9240) GN=feoB PE=3 SV=1	1	6	6	6	3	5	4	6	6	5	3	5	4	6	6	5	3	5	4	6	6	5	11.5	11.5	11.5	82.245	757	757	5.19				7	25	16	0	17.432	By MS/MS	By MS/MS	By MS/MS	By MS/MS	By MS/MS	By MS/MS	5.7
tr|A0KKQ2|A0KKQ2_AERHH	tr|A0KKQ2|A0KKQ2_AERHH	30	30	30	tr|A0KKQ2|A0KKQ2_AERHH DNA gyrase subunit A OS=Aeromonas hydrophila subsp. hydrophila (strain ATCC 7966 / DSM 30187 / JCM 1027 / KCTC 2358 / NCIMB 9240) GN=gyrA PE=3 SV=1	1	30	30	30	24	25	25	26	26	24	24	25	25	26	26	24	24	25	25	26	26	24	37.3	37.3	37.3	100.48	915	915	3.94	24	73	113	113	111	95	0	323.31	By MS/MS	By MS/MS	By MS/MS	By MS/MS	By MS/MS	By MS/MS	31.3
tr|A0KQK5|A0KQK5_AERHH	tr|A0KQK5|A0KQK5_AERHH	5	5	5	tr|A0KQK5|A0KQK5_AERHH Mosc domain protein OS=Aeromonas hydrophila subsp. hydrophila (strain ATCC 7966 / DSM 30187 / JCM 1027 / KCTC 2358 / NCIMB 9240) GN=AHA_4133 PE=4 SV=1	1	5	5	5	5	5	5	5	5	5	5	5	5	5	5	5	5	5	5	5	5	5	30.5	30.5	30.5	26.542	236	236	4.32		8	11	10	11	17	0	62.523	By MS/MS	By MS/MS	By MS/MS	By MS/MS	By MS/MS	By MS/MS	30.5
sp|A0KGL5|RAPA_AERHH	sp|A0KGL5|RAPA_AERHH	19	19	19	sp|A0KGL5|RAPA_AERHH RNA polymerase-associated protein RapA OS=Aeromonas hydrophila subsp. hydrophila (strain ATCC 7966 / DSM 30187 / JCM 1027 / KCTC 2358 / NCIMB 9240) GN=rapA PE=3 SV=1	1	19	19	19	17	17	17	19	18	18	17	17	17	19	18	18	17	17	17	19	18	18	22.8	22.8	22.8	107.27	955	955	4.25	10	21	28	60	74	42	0	181.17	By MS/MS	By MS/MS	By MS/MS	By MS/MS	By MS/MS	By MS/MS	22.1
tr|A0KEK9|A0KEK9_AERHH	tr|A0KEK9|A0KEK9_AERHH	6	6	6	tr|A0KEK9|A0KEK9_AERHH GltR OS=Aeromonas hydrophila subsp. hydrophila (strain ATCC 7966 / DSM 30187 / JCM 1027 / KCTC 2358 / NCIMB 9240) GN=AHA_0137 PE=4 SV=1	1	6	6	6	4	5	3	6	5	5	4	5	3	6	5	5	4	5	3	6	5	5	28.3	28.3	28.3	27.665	244	244	2.28	3	35	12	3			0	28.846	By MS/MS	By MS/MS	By MS/MS	By MS/MS	By MS/MS	By MS/MS	20.5
tr|A0KI49|A0KI49_AERHH	tr|A0KI49|A0KI49_AERHH	4	4	4	tr|A0KI49|A0KI49_AERHH Acetyltransferase, GNAT family OS=Aeromonas hydrophila subsp. hydrophila (strain ATCC 7966 / DSM 30187 / JCM 1027 / KCTC 2358 / NCIMB 9240) GN=AHA_1411 PE=4 SV=1	1	4	4	4	3	2	3	3	4	3	3	2	3	3	4	3	3	2	3	3	4	3	31.2	31.2	31.2	19.143	173	173	3.52		7	8	7	6	1	0	16.886	By MS/MS	By MS/MS	By MS/MS	By MS/MS	By MS/MS	By MS/MS	26
tr|A0KPV0|A0KPV0_AERHH	tr|A0KPV0|A0KPV0_AERHH	20	20	20	tr|A0KPV0|A0KPV0_AERHH Acetyltransferase component of pyruvate dehydrogenase complex OS=Aeromonas hydrophila subsp. hydrophila (strain ATCC 7966 / DSM 30187 / JCM 1027 / KCTC 2358 / NCIMB 9240) GN=aceF PE=3 SV=1	1	20	20	20	18	18	15	18	18	18	18	18	15	18	18	18	18	18	15	18	18	18	45	45	45	65.11	631	631	3.98	64	85	36	89	131	127	0	168.06	By MS/MS	By MS/MS	By MS/MS	By MS/MS	By MS/MS	By MS/MS	42.3
tr|A0KF83|A0KF83_AERHH	tr|A0KF83|A0KF83_AERHH	7	7	7	tr|A0KF83|A0KF83_AERHH Histidine utilization repressor OS=Aeromonas hydrophila subsp. hydrophila (strain ATCC 7966 / DSM 30187 / JCM 1027 / KCTC 2358 / NCIMB 9240) GN=hutC PE=4 SV=1	1	7	7	7	5	3	5	2	4	5	5	3	5	2	4	5	5	3	5	2	4	5	34.2	34.2	34.2	26.11	234	234	3.6	7	2	8	12	10	3	0	15.637	By MS/MS	By MS/MS	By MS/MS	By MS/MS	By MS/MS	By MS/MS	22.6
tr|A0KI43|A0KI43_AERHH	tr|A0KI43|A0KI43_AERHH	17	17	17	tr|A0KI43|A0KI43_AERHH tRNA and rRNA cytosine-C5-methylase OS=Aeromonas hydrophila subsp. hydrophila (strain ATCC 7966 / DSM 30187 / JCM 1027 / KCTC 2358 / NCIMB 9240) GN=AHA_1405 PE=4 SV=1	1	17	17	17	16	15	17	16	14	13	16	15	17	16	14	13	16	15	17	16	14	13	43.7	43.7	43.7	48.944	437	437	4.33	10	18	28	86	48	65	0	167.34	By MS/MS	By MS/MS	By MS/MS	By MS/MS	By MS/MS	By MS/MS	42.1
tr|A0KEE6|A0KEE6_AERHH	tr|A0KEE6|A0KEE6_AERHH	20	20	20	tr|A0KEE6|A0KEE6_AERHH Vitamin B12 transporter BtuB OS=Aeromonas hydrophila subsp. hydrophila (strain ATCC 7966 / DSM 30187 / JCM 1027 / KCTC 2358 / NCIMB 9240) GN=btuB PE=3 SV=1	1	20	20	20	14	16	16	18	14	13	14	16	16	18	14	13	14	16	16	18	14	13	41.9	41.9	41.9	66.956	611	611	4.27		22	32	54	39	44	0	323.31	By MS/MS	By MS/MS	By MS/MS	By MS/MS	By MS/MS	By MS/MS	31.9
tr|A0KGN4|A0KGN4_AERHH	tr|A0KGN4|A0KGN4_AERHH	13	13	13	tr|A0KGN4|A0KGN4_AERHH Acetolactate synthase OS=Aeromonas hydrophila subsp. hydrophila (strain ATCC 7966 / DSM 30187 / JCM 1027 / KCTC 2358 / NCIMB 9240) GN=ilvB-1 PE=3 SV=1	1	13	13	13	11	10	11	8	9	9	11	10	11	8	9	9	11	10	11	8	9	9	26.9	26.9	26.9	62.565	572	572	4.12	10		15	40	32	13	0	35.171	By MS/MS	By MS/MS	By MS/MS	By MS/MS	By MS/MS	By MS/MS	23.4
tr|A0KJM3|A0KJM3_AERHH	tr|A0KJM3|A0KJM3_AERHH	14	14	14	tr|A0KJM3|A0KJM3_AERHH Uncharacterized protein OS=Aeromonas hydrophila subsp. hydrophila (strain ATCC 7966 / DSM 30187 / JCM 1027 / KCTC 2358 / NCIMB 9240) GN=AHA_1943 PE=4 SV=1	1	14	14	14	11	10	13	12	11	12	11	10	13	12	11	12	11	10	13	12	11	12	30.9	30.9	30.9	65.829	586	586	3.91	10	29	47	29	56	30	0	323.31	By MS/MS	By MS/MS	By MS/MS	By MS/MS	By MS/MS	By MS/MS	22.5
tr|A0KMJ7|A0KMJ7_AERHH	tr|A0KMJ7|A0KMJ7_AERHH	8	8	8	tr|A0KMJ7|A0KMJ7_AERHH DNA-binding protein OS=Aeromonas hydrophila subsp. hydrophila (strain ATCC 7966 / DSM 30187 / JCM 1027 / KCTC 2358 / NCIMB 9240) GN=AHA_2994 PE=3 SV=1	1	8	8	8	7	8	7	7	5	6	7	8	7	7	5	6	7	8	7	7	5	6	51.5	51.5	51.5	15.536	136	136	3.65	12	72	31	50	50	37	0	173.34	By MS/MS	By MS/MS	By MS/MS	By MS/MS	By MS/MS	By MS/MS	40.4
sp|A0KPY0|RSMH_AERHH	sp|A0KPY0|RSMH_AERHH	11	11	11	sp|A0KPY0|RSMH_AERHH Ribosomal RNA small subunit methyltransferase H OS=Aeromonas hydrophila subsp. hydrophila (strain ATCC 7966 / DSM 30187 / JCM 1027 / KCTC 2358 / NCIMB 9240) GN=rsmH PE=3 SV=1	1	11	11	11	8	7	9	9	10	8	8	7	9	9	10	8	8	7	9	9	10	8	43.9	43.9	43.9	34.381	312	312	3.77	3	10	37	42	26	6	0	168.98	By MS/MS	By MS/MS	By MS/MS	By MS/MS	By MS/MS	By MS/MS	32.7
tr|A0KNN3|A0KNN3_AERHH	tr|A0KNN3|A0KNN3_AERHH	3	3	3	tr|A0KNN3|A0KNN3_AERHH Acyl carrier protein OS=Aeromonas hydrophila subsp. hydrophila (strain ATCC 7966 / DSM 30187 / JCM 1027 / KCTC 2358 / NCIMB 9240) GN=acpP PE=3 SV=1	1	3	3	3	2	2	2	2	3	3	2	2	2	2	3	3	2	2	2	2	3	3	46.3	46.3	46.3	9.2544	82	82	1.67	12	16	2				0	39.53	By MS/MS	By MS/MS	By MS/MS	By MS/MS	By MS/MS	By MS/MS	23.2
tr|A0KKV5|A0KKV5_AERHH	tr|A0KKV5|A0KKV5_AERHH	9	9	9	tr|A0KKV5|A0KKV5_AERHH ATP-dependent 6-phosphofructokinase OS=Aeromonas hydrophila subsp. hydrophila (strain ATCC 7966 / DSM 30187 / JCM 1027 / KCTC 2358 / NCIMB 9240) GN=pfkA PE=3 SV=1	1	9	9	9	7	6	7	7	6	7	7	6	7	7	6	7	7	6	7	7	6	7	31.3	31.3	31.3	34.917	323	323	4.16	8	14	45	124	75	35	0	233.22	By MS/MS	By MS/MS	By MS/MS	By MS/MS	By MS/MS	By MS/MS	23.8
sp|A0KPZ2|RS9_AERHH	sp|A0KPZ2|RS9_AERHH	7	7	7	sp|A0KPZ2|RS9_AERHH 30S ribosomal protein S9 OS=Aeromonas hydrophila subsp. hydrophila (strain ATCC 7966 / DSM 30187 / JCM 1027 / KCTC 2358 / NCIMB 9240) GN=rpsI PE=3 SV=1	1	7	7	7	5	6	6	7	6	6	5	6	6	7	6	6	5	6	6	7	6	6	49.2	49.2	49.2	14.785	130	130	2.85	33	285	77	52	37	49	0	88.954	By MS/MS	By MS/MS	By MS/MS	By MS/MS	By MS/MS	By MS/MS	33.1
tr|A0KI72|A0KI72_AERHH	tr|A0KI72|A0KI72_AERHH	8	8	8	tr|A0KI72|A0KI72_AERHH Mannose-6-phosphate isomerase OS=Aeromonas hydrophila subsp. hydrophila (strain ATCC 7966 / DSM 30187 / JCM 1027 / KCTC 2358 / NCIMB 9240) GN=manA PE=3 SV=1	1	8	8	8	7	8	7	7	7	8	7	8	7	7	7	8	7	8	7	7	7	8	22.8	22.8	22.8	42.931	399	399	4.54		5	28	27	32	38	0	59.186	By MS/MS	By MS/MS	By MS/MS	By MS/MS	By MS/MS	By MS/MS	20.8
tr|A0KP16|A0KP16_AERHH	tr|A0KP16|A0KP16_AERHH	7	7	7	tr|A0KP16|A0KP16_AERHH LitR, transcriptional regulator OS=Aeromonas hydrophila subsp. hydrophila (strain ATCC 7966 / DSM 30187 / JCM 1027 / KCTC 2358 / NCIMB 9240) GN=AHA_3547 PE=4 SV=1	1	7	7	7	7	7	7	7	7	6	7	7	7	7	7	6	7	7	7	7	7	6	47.1	47.1	47.1	23.462	204	204	4.18	1	20	37	40	45	33	0	228.33	By MS/MS	By MS/MS	By MS/MS	By MS/MS	By MS/MS	By MS/MS	47.1
sp|A0KQ25|Y3937_AERHH	sp|A0KQ25|Y3937_AERHH	9	9	9	sp|A0KQ25|Y3937_AERHH UPF0307 protein AHA_3937 OS=Aeromonas hydrophila subsp. hydrophila (strain ATCC 7966 / DSM 30187 / JCM 1027 / KCTC 2358 / NCIMB 9240) GN=AHA_3937 PE=3 SV=1	1	9	9	9	8	8	8	8	8	8	8	8	8	8	8	8	8	8	8	8	8	8	53.6	53.6	53.6	21.503	181	181	3.58		21	53	28	16	12	0	78.75	By MS/MS	By MS/MS	By MS/MS	By MS/MS	By MS/MS	By MS/MS	49.7
tr|A0KP53|A0KP53_AERHH	tr|A0KP53|A0KP53_AERHH	13	13	13	tr|A0KP53|A0KP53_AERHH LysM domain protein OS=Aeromonas hydrophila subsp. hydrophila (strain ATCC 7966 / DSM 30187 / JCM 1027 / KCTC 2358 / NCIMB 9240) GN=AHA_3584 PE=4 SV=1	1	13	13	13	12	11	11	11	8	11	12	11	11	11	8	11	12	11	11	11	8	11	43.3	43.3	43.3	37.776	344	344	3.82	1	22	32	26	34	11	0	83.286	By MS/MS	By MS/MS	By MS/MS	By MS/MS	By MS/MS	By MS/MS	42.7
tr|A0KKX1|A0KKX1_AERHH	tr|A0KKX1|A0KKX1_AERHH	12	9	9	tr|A0KKX1|A0KKX1_AERHH Putative ATP-dependent RNA helicase RhlE OS=Aeromonas hydrophila subsp. hydrophila (strain ATCC 7966 / DSM 30187 / JCM 1027 / KCTC 2358 / NCIMB 9240) GN=AHA_2407 PE=3 SV=1	1	12	9	9	11	11	12	11	12	12	8	8	9	8	9	9	8	8	9	8	9	9	31.9	25.6	25.6	50.241	461	461	2.83		61	17	9	10	5	0	191.19	By MS/MS	By MS/MS	By MS/MS	By MS/MS	By MS/MS	By MS/MS	31.9
tr|A0KIZ4|A0KIZ4_AERHH;tr|A0KID1|A0KID1_AERHH;tr|A0KL97|A0KL97_AERHH;tr|A0KQH0|A0KQH0_AERHH;tr|A0KH46|A0KH46_AERHH;tr|A0KLX4|A0KLX4_AERHH	tr|A0KIZ4|A0KIZ4_AERHH	12;2;1;1;1;1	11;1;0;0;0;0	10;0;0;0;0;0	tr|A0KIZ4|A0KIZ4_AERHH Methyl-accepting chemotaxis protein OS=Aeromonas hydrophila subsp. hydrophila (strain ATCC 7966 / DSM 30187 / JCM 1027 / KCTC 2358 / NCIMB 9240) GN=AHA_1709 PE=4 SV=1	6	12	11	10	9	10	8	11	9	11	8	9	7	10	8	10	7	9	6	9	7	9	29.5	27.8	24.6	63.489	590	590;570;543;577;645;693	3.11	11	37	12	18	17	6	0	293.48	By MS/MS	By MS/MS	By MS/MS	By MS/MS	By MS/MS	By MS/MS	24.2
tr|A0KMM5|A0KMM5_AERHH	tr|A0KMM5|A0KMM5_AERHH	4	4	4	tr|A0KMM5|A0KMM5_AERHH Uncharacterized protein OS=Aeromonas hydrophila subsp. hydrophila (strain ATCC 7966 / DSM 30187 / JCM 1027 / KCTC 2358 / NCIMB 9240) GN=AHA_3022 PE=4 SV=1	1	4	4	4	4	4	4	4	4	4	4	4	4	4	4	4	4	4	4	4	4	4	45.2	45.2	45.2	12.039	115	115	4.61		3	24	53	76	35	0	132.1	By MS/MS	By MS/MS	By MS/MS	By MS/MS	By MS/MS	By MS/MS	45.2
tr|A0KQR9|A0KQR9_AERHH	tr|A0KQR9|A0KQR9_AERHH	4	4	4	tr|A0KQR9|A0KQR9_AERHH 50S ribosomal protein L31 OS=Aeromonas hydrophila subsp. hydrophila (strain ATCC 7966 / DSM 30187 / JCM 1027 / KCTC 2358 / NCIMB 9240) GN=rpmE-2 PE=3 SV=1	1	4	4	4	3	4	4	4	4	4	3	4	4	4	4	4	3	4	4	4	4	4	69.3	69.3	69.3	8.2335	75	75	4.12		5	108	73	53	50	0	221.13	By MS/MS	By MS/MS	By MS/MS	By MS/MS	By MS/MS	By MS/MS	60
tr|A0KGS2|A0KGS2_AERHH	tr|A0KGS2|A0KGS2_AERHH	6	6	6	tr|A0KGS2|A0KGS2_AERHH GTPase HflX OS=Aeromonas hydrophila subsp. hydrophila (strain ATCC 7966 / DSM 30187 / JCM 1027 / KCTC 2358 / NCIMB 9240) GN=hflX PE=3 SV=1	1	6	6	6	4	4	3	5	5	5	4	4	3	5	5	5	4	4	3	5	5	5	16.1	16.1	16.1	48.059	428	428	4.47			16	16	12	16	0	39.424	By MS/MS	By MS/MS	By MS/MS	By MS/MS	By MS/MS	By MS/MS	9.8
sp|A0KGS7|RL21_AERHH	sp|A0KGS7|RL21_AERHH	6	6	6	sp|A0KGS7|RL21_AERHH 50S ribosomal protein L21 OS=Aeromonas hydrophila subsp. hydrophila (strain ATCC 7966 / DSM 30187 / JCM 1027 / KCTC 2358 / NCIMB 9240) GN=rplU PE=3 SV=1	1	6	6	6	5	5	5	6	6	6	5	5	5	6	6	6	5	5	5	6	6	6	43.7	43.7	43.7	11.399	103	103	4.11	10	21	60	57	51	54	0	61.885	By MS/MS	By MS/MS	By MS/MS	By MS/MS	By MS/MS	By MS/MS	43.7
sp|A0KJ94|IHFB_AERHH	sp|A0KJ94|IHFB_AERHH	3	3	3	sp|A0KJ94|IHFB_AERHH Integration host factor subunit beta OS=Aeromonas hydrophila subsp. hydrophila (strain ATCC 7966 / DSM 30187 / JCM 1027 / KCTC 2358 / NCIMB 9240) GN=ihfB PE=3 SV=1	1	3	3	3	3	2	3	3	2	2	3	2	3	3	2	2	3	2	3	3	2	2	38.3	38.3	38.3	10.606	94	94	3.54		20	13	7	12	7	0	79.751	By MS/MS	By MS/MS	By MS/MS	By MS/MS	By MS/MS	By MS/MS	38.3
sp|A0KF09|NFUA_AERHH	sp|A0KF09|NFUA_AERHH	6	6	6	sp|A0KF09|NFUA_AERHH Fe/S biogenesis protein NfuA OS=Aeromonas hydrophila subsp. hydrophila (strain ATCC 7966 / DSM 30187 / JCM 1027 / KCTC 2358 / NCIMB 9240) GN=nfuA PE=3 SV=1	1	6	6	6	6	5	5	6	5	6	6	5	5	6	5	6	6	5	5	6	5	6	32.3	32.3	32.3	20.988	192	192	3.12	29	32	7	33	17	13	0	89.656	By MS/MS	By MS/MS	By MS/MS	By MS/MS	By MS/MS	By MS/MS	32.3
sp|A0KG24|RIMM_AERHH	sp|A0KG24|RIMM_AERHH	5	5	5	sp|A0KG24|RIMM_AERHH Ribosome maturation factor RimM OS=Aeromonas hydrophila subsp. hydrophila (strain ATCC 7966 / DSM 30187 / JCM 1027 / KCTC 2358 / NCIMB 9240) GN=rimM PE=3 SV=1	1	5	5	5	4	5	5	5	5	5	4	5	5	5	5	5	4	5	5	5	5	5	31.2	31.2	31.2	19.284	173	173	3.97	6	9	20	20	15	19	0	16.65	By MS/MS	By MS/MS	By MS/MS	By MS/MS	By MS/MS	By MS/MS	26.6
tr|A0KG90|A0KG90_AERHH	tr|A0KG90|A0KG90_AERHH	8	8	8	tr|A0KG90|A0KG90_AERHH Alkyl hydroperoxide reductase AhpD OS=Aeromonas hydrophila subsp. hydrophila (strain ATCC 7966 / DSM 30187 / JCM 1027 / KCTC 2358 / NCIMB 9240) GN=AHA_0733 PE=3 SV=1	1	8	8	8	7	7	7	7	7	7	7	7	7	7	7	7	7	7	7	7	7	7	53.3	53.3	53.3	16.569	152	152	3.84	1	42	51	66	36	33	0	116.2	By MS/MS	By MS/MS	By MS/MS	By MS/MS	By MS/MS	By MS/MS	48.7
tr|A0KN35|A0KN35_AERHH	tr|A0KN35|A0KN35_AERHH	24	24	24	tr|A0KN35|A0KN35_AERHH Penicillin-binding protein 1A OS=Aeromonas hydrophila subsp. hydrophila (strain ATCC 7966 / DSM 30187 / JCM 1027 / KCTC 2358 / NCIMB 9240) GN=mrcA PE=4 SV=1	1	24	24	24	18	16	18	18	17	18	18	16	18	18	17	18	18	16	18	18	17	18	34.7	34.7	34.7	91.177	829	829	3.72	15	14	41	63	32	16	0	135.14	By MS/MS	By MS/MS	By MS/MS	By MS/MS	By MS/MS	By MS/MS	23.8
tr|A0KIS2|A0KIS2_AERHH	tr|A0KIS2|A0KIS2_AERHH	6	6	6	tr|A0KIS2|A0KIS2_AERHH Inner membrane protein YebE OS=Aeromonas hydrophila subsp. hydrophila (strain ATCC 7966 / DSM 30187 / JCM 1027 / KCTC 2358 / NCIMB 9240) GN=AHA_1637 PE=4 SV=1	1	6	6	6	3	3	4	5	6	4	3	3	4	5	6	4	3	3	4	5	6	4	32.4	32.4	32.4	23.537	219	219	3.96		11	9	14	11	9	0	63.983	By MS/MS	By MS/MS	By MS/MS	By MS/MS	By MS/MS	By MS/MS	19.2
tr|A0KFB6|A0KFB6_AERHH	tr|A0KFB6|A0KFB6_AERHH	8	8	8	tr|A0KFB6|A0KFB6_AERHH Transcriptional regulator, RpiR family OS=Aeromonas hydrophila subsp. hydrophila (strain ATCC 7966 / DSM 30187 / JCM 1027 / KCTC 2358 / NCIMB 9240) GN=AHA_0409 PE=4 SV=1	1	8	8	8	4	6	7	5	4	5	4	6	7	5	4	5	4	6	7	5	4	5	37.1	37.1	37.1	31.061	286	286	3.39	2	24	11	11	6	10	0	116.03	By MS/MS	By MS/MS	By MS/MS	By MS/MS	By MS/MS	By MS/MS	17.5
tr|A0KP87|A0KP87_AERHH	tr|A0KP87|A0KP87_AERHH	20	20	20	tr|A0KP87|A0KP87_AERHH Glyceraldehyde-3-phosphate dehydrogenase OS=Aeromonas hydrophila subsp. hydrophila (strain ATCC 7966 / DSM 30187 / JCM 1027 / KCTC 2358 / NCIMB 9240) GN=gap-2 PE=3 SV=1	1	20	20	20	19	19	20	20	19	18	19	19	20	20	19	18	19	19	20	20	19	18	58.6	58.6	58.6	35.208	331	331	3.88	28	284	944	518	550	357	0	323.31	By MS/MS	By MS/MS	By MS/MS	By MS/MS	By MS/MS	By MS/MS	55.9
sp|A0KIN6|GCH1_AERHH	sp|A0KIN6|GCH1_AERHH	7	7	7	sp|A0KIN6|GCH1_AERHH GTP cyclohydrolase 1 OS=Aeromonas hydrophila subsp. hydrophila (strain ATCC 7966 / DSM 30187 / JCM 1027 / KCTC 2358 / NCIMB 9240) GN=folE PE=3 SV=1	1	7	7	7	7	6	6	5	6	7	7	6	6	5	6	7	7	6	6	5	6	7	46.8	46.8	46.8	24.188	218	218	3.55		35	24	11	13	18	0	159.1	By MS/MS	By MS/MS	By MS/MS	By MS/MS	By MS/MS	By MS/MS	46.8
tr|A0KJ23|A0KJ23_AERHH	tr|A0KJ23|A0KJ23_AERHH	5	5	5	tr|A0KJ23|A0KJ23_AERHH Protein-export membrane protein SecF OS=Aeromonas hydrophila subsp. hydrophila (strain ATCC 7966 / DSM 30187 / JCM 1027 / KCTC 2358 / NCIMB 9240) GN=secF-1 PE=3 SV=1	1	5	5	5	2	3	5	3	4	3	2	3	5	3	4	3	2	3	5	3	4	3	17.1	17.1	17.1	34.903	315	315	3.94	1	3	10	26	10	3	0	23.665	By MS/MS	By MS/MS	By MS/MS	By MS/MS	By MS/MS	By MS/MS	7
tr|A0KLT1|A0KLT1_AERHH	tr|A0KLT1|A0KLT1_AERHH	7	7	7	tr|A0KLT1|A0KLT1_AERHH Carbamoyl-phosphate synthase small chain OS=Aeromonas hydrophila subsp. hydrophila (strain ATCC 7966 / DSM 30187 / JCM 1027 / KCTC 2358 / NCIMB 9240) GN=carA PE=3 SV=1	1	7	7	7	6	4	2	5	4	4	6	4	2	5	4	4	6	4	2	5	4	4	22.8	22.8	22.8	41.04	378	378	4.39		6	6	8	8	13	0	66.129	By MS/MS	By MS/MS	By MS/MS	By MS/MS	By MS/MS	By MS/MS	20.9
tr|A0KML9|A0KML9_AERHH	tr|A0KML9|A0KML9_AERHH	12	12	12	tr|A0KML9|A0KML9_AERHH Threonine synthase OS=Aeromonas hydrophila subsp. hydrophila (strain ATCC 7966 / DSM 30187 / JCM 1027 / KCTC 2358 / NCIMB 9240) GN=thrC PE=4 SV=1	1	12	12	12	9	10	8	10	7	8	9	10	8	10	7	8	9	10	8	10	7	8	40.6	40.6	40.6	46.16	424	424	4.89	2	2	7	17	25	35	0	106.56	By MS/MS	By MS/MS	By MS/MS	By MS/MS	By MS/MS	By MS/MS	31.8
tr|A0KLT0|A0KLT0_AERHH	tr|A0KLT0|A0KLT0_AERHH	24	24	24	tr|A0KLT0|A0KLT0_AERHH Carbamoyl-phosphate synthase (glutamine-hydrolyzing) OS=Aeromonas hydrophila subsp. hydrophila (strain ATCC 7966 / DSM 30187 / JCM 1027 / KCTC 2358 / NCIMB 9240) GN=carB PE=3 SV=1	1	24	24	24	20	20	20	23	20	20	20	20	20	23	20	20	20	20	20	23	20	20	24.6	24.6	24.6	118.2	1078	1078	3.79	7	51	115	70	59	53	0	323.31	By MS/MS	By MS/MS	By MS/MS	By MS/MS	By MS/MS	By MS/MS	21.2
sp|A0KF33|RL5_AERHH	sp|A0KF33|RL5_AERHH	19	19	19	sp|A0KF33|RL5_AERHH 50S ribosomal protein L5 OS=Aeromonas hydrophila subsp. hydrophila (strain ATCC 7966 / DSM 30187 / JCM 1027 / KCTC 2358 / NCIMB 9240) GN=rplE PE=3 SV=1	1	19	19	19	18	18	19	18	18	18	18	18	19	18	18	18	18	18	19	18	18	18	73.2	73.2	73.2	20.256	179	179	3.53	252	240	559	307	270	309	0	323.31	By MS/MS	By MS/MS	By MS/MS	By MS/MS	By MS/MS	By MS/MS	72.1
tr|A0KMJ2|A0KMJ2_AERHH	tr|A0KMJ2|A0KMJ2_AERHH	14	14	14	tr|A0KMJ2|A0KMJ2_AERHH Macrolide-specific efflux protein MacA OS=Aeromonas hydrophila subsp. hydrophila (strain ATCC 7966 / DSM 30187 / JCM 1027 / KCTC 2358 / NCIMB 9240) GN=AHA_2989 PE=3 SV=1	1	14	14	14	11	9	10	10	10	11	11	9	10	10	10	11	11	9	10	10	10	11	48.1	48.1	48.1	42.543	387	387	3.17	8	27	32	25	12	4	0	205.9	By MS/MS	By MS/MS	By MS/MS	By MS/MS	By MS/MS	By MS/MS	40.3
tr|A0KQ19|A0KQ19_AERHH	tr|A0KQ19|A0KQ19_AERHH	5	5	5	tr|A0KQ19|A0KQ19_AERHH Mce family protein OS=Aeromonas hydrophila subsp. hydrophila (strain ATCC 7966 / DSM 30187 / JCM 1027 / KCTC 2358 / NCIMB 9240) GN=AHA_3931 PE=4 SV=1	1	5	5	5	5	5	4	4	4	5	5	5	4	4	4	5	5	5	4	4	4	5	31.9	31.9	31.9	17.347	163	163	4.38	6	5	13	25	26	27	0	30.049	By MS/MS	By MS/MS	By MS/MS	By MS/MS	By MS/MS	By MS/MS	31.9
tr|A0KIW1|A0KIW1_AERHH	tr|A0KIW1|A0KIW1_AERHH	7	7	7	tr|A0KIW1|A0KIW1_AERHH Putative beta-barrel assembly-enhancing protease OS=Aeromonas hydrophila subsp. hydrophila (strain ATCC 7966 / DSM 30187 / JCM 1027 / KCTC 2358 / NCIMB 9240) GN=AHA_1676 PE=3 SV=1	1	7	7	7	6	6	5	5	4	4	6	6	5	5	4	4	6	6	5	5	4	4	15.4	15.4	15.4	51.592	467	467	3.32		19	24	3	7	7	0	73.206	By MS/MS	By MS/MS	By MS/MS	By MS/MS	By MS/MS	By MS/MS	13.9
tr|A0KHR5|A0KHR5_AERHH	tr|A0KHR5|A0KHR5_AERHH	5	5	5	tr|A0KHR5|A0KHR5_AERHH Protein YciN OS=Aeromonas hydrophila subsp. hydrophila (strain ATCC 7966 / DSM 30187 / JCM 1027 / KCTC 2358 / NCIMB 9240) GN=AHA_1275 PE=4 SV=1	1	5	5	5	5	5	5	5	5	5	5	5	5	5	5	5	5	5	5	5	5	5	64.6	64.6	64.6	9.2617	82	82	4.08		27	95	33	39	66	0	277.92	By MS/MS	By MS/MS	By MS/MS	By MS/MS	By MS/MS	By MS/MS	64.6
tr|A0KG87|A0KG87_AERHH	tr|A0KG87|A0KG87_AERHH	13	13	13	tr|A0KG87|A0KG87_AERHH Peptide chain release factor 3 OS=Aeromonas hydrophila subsp. hydrophila (strain ATCC 7966 / DSM 30187 / JCM 1027 / KCTC 2358 / NCIMB 9240) GN=prfC PE=3 SV=1	1	13	13	13	13	12	13	13	12	12	13	12	13	13	12	12	13	12	13	13	12	12	29.2	29.2	29.2	59.273	528	528	3.84	16	40	26	21	31	47	0	211.37	By MS/MS	By MS/MS	By MS/MS	By MS/MS	By MS/MS	By MS/MS	29.2
tr|A0KIF4|A0KIF4_AERHH	tr|A0KIF4|A0KIF4_AERHH	10	10	10	tr|A0KIF4|A0KIF4_AERHH ATP-dependent Zn proteases OS=Aeromonas hydrophila subsp. hydrophila (strain ATCC 7966 / DSM 30187 / JCM 1027 / KCTC 2358 / NCIMB 9240) GN=AHA_1517 PE=4 SV=1	1	10	10	10	9	8	7	9	8	8	9	8	7	9	8	8	9	8	7	9	8	8	51.3	51.3	51.3	26.963	238	238	3.52	11	12	64	45	24	9	0	97.215	By MS/MS	By MS/MS	By MS/MS	By MS/MS	By MS/MS	By MS/MS	50.4
tr|A0KMS9|A0KMS9_AERHH	tr|A0KMS9|A0KMS9_AERHH	11	11	11	tr|A0KMS9|A0KMS9_AERHH Molybdopterin biosynthesis MoeA protein OS=Aeromonas hydrophila subsp. hydrophila (strain ATCC 7966 / DSM 30187 / JCM 1027 / KCTC 2358 / NCIMB 9240) GN=AHA_3078 PE=4 SV=1	1	11	11	11	7	9	9	6	8	8	7	9	9	6	8	8	7	9	9	6	8	8	27	27	27	61.778	581	581	4.04		20	19	8	10	26	0	100.21	By MS/MS	By MS/MS	By MS/MS	By MS/MS	By MS/MS	By MS/MS	16
tr|A0KI09|A0KI09_AERHH	tr|A0KI09|A0KI09_AERHH	6	6	6	tr|A0KI09|A0KI09_AERHH Flagellar basal body-associated protein FliL OS=Aeromonas hydrophila subsp. hydrophila (strain ATCC 7966 / DSM 30187 / JCM 1027 / KCTC 2358 / NCIMB 9240) GN=fliL-2 PE=4 SV=1	1	6	6	6	6	5	5	4	4	3	6	5	5	4	4	3	6	5	5	4	4	3	39.5	39.5	39.5	18.514	172	172	4.32	3		12	22	16	13	0	91.119	By MS/MS	By MS/MS	By MS/MS	By MS/MS	By MS/MS	By MS/MS	39.5
tr|A0KJ30|A0KJ30_AERHH	tr|A0KJ30|A0KJ30_AERHH	8	8	8	tr|A0KJ30|A0KJ30_AERHH tRNA (cytidine/uridine-2-O-)-methyltransferase TrmJ OS=Aeromonas hydrophila subsp. hydrophila (strain ATCC 7966 / DSM 30187 / JCM 1027 / KCTC 2358 / NCIMB 9240) GN=trmJ PE=4 SV=1	1	8	8	8	8	6	6	5	6	5	8	6	6	5	6	5	8	6	6	5	6	5	47.3	47.3	47.3	26.625	241	241	4.59	8	1	12	11	43	28	0	77.403	By MS/MS	By MS/MS	By MS/MS	By MS/MS	By MS/MS	By MS/MS	47.3
sp|A0KQA9|RL11_AERHH	sp|A0KQA9|RL11_AERHH	7	7	7	sp|A0KQA9|RL11_AERHH 50S ribosomal protein L11 OS=Aeromonas hydrophila subsp. hydrophila (strain ATCC 7966 / DSM 30187 / JCM 1027 / KCTC 2358 / NCIMB 9240) GN=rplK PE=3 SV=1	1	7	7	7	7	7	7	7	7	7	7	7	7	7	7	7	7	7	7	7	7	7	44.4	44.4	44.4	14.989	142	142	3.24	91	58	229	79	69	55	0	218.36	By MS/MS	By MS/MS	By MS/MS	By MS/MS	By MS/MS	By MS/MS	44.4
tr|A0KGD4|A0KGD4_AERHH	tr|A0KGD4|A0KGD4_AERHH	14	14	14	tr|A0KGD4|A0KGD4_AERHH Fructose-bisphosphate aldolase, class II OS=Aeromonas hydrophila subsp. hydrophila (strain ATCC 7966 / DSM 30187 / JCM 1027 / KCTC 2358 / NCIMB 9240) GN=fbaA PE=3 SV=1	1	14	14	14	14	12	12	11	10	10	14	12	12	11	10	10	14	12	12	11	10	10	42.3	42.3	42.3	38.897	359	359	4.03	15	37	123	211	78	89	0	243.91	By MS/MS	By MS/MS	By MS/MS	By MS/MS	By MS/MS	By MS/MS	42.3
sp|A0KGG9|RLMD_AERHH	sp|A0KGG9|RLMD_AERHH	11	11	11	sp|A0KGG9|RLMD_AERHH 23S rRNA (uracil(1939)-C(5))-methyltransferase RlmD OS=Aeromonas hydrophila subsp. hydrophila (strain ATCC 7966 / DSM 30187 / JCM 1027 / KCTC 2358 / NCIMB 9240) GN=rlmD PE=3 SV=1	1	11	11	11	10	8	7	8	8	7	10	8	7	8	8	7	10	8	7	8	8	7	29.3	29.3	29.3	48.804	440	440	4.03	5	6	11	32	10	15	0	83.658	By MS/MS	By MS/MS	By MS/MS	By MS/MS	By MS/MS	By MS/MS	27.5
tr|A0KMW6|A0KMW6_AERHH	tr|A0KMW6|A0KMW6_AERHH	16	16	16	tr|A0KMW6|A0KMW6_AERHH Tyrosine--tRNA ligase OS=Aeromonas hydrophila subsp. hydrophila (strain ATCC 7966 / DSM 30187 / JCM 1027 / KCTC 2358 / NCIMB 9240) GN=tyrS-2 PE=3 SV=1	1	16	16	16	14	15	14	14	13	13	14	15	14	14	13	13	14	15	14	14	13	13	52.9	52.9	52.9	43.9	399	399	3.59	7	160	59	70	71	74	0	323.31	By MS/MS	By MS/MS	By MS/MS	By MS/MS	By MS/MS	By MS/MS	45.6
tr|A0KI20|A0KI20_AERHH	tr|A0KI20|A0KI20_AERHH	6	6	6	tr|A0KI20|A0KI20_AERHH RNA polymerase sigma factor FliA OS=Aeromonas hydrophila subsp. hydrophila (strain ATCC 7966 / DSM 30187 / JCM 1027 / KCTC 2358 / NCIMB 9240) GN=fliA PE=3 SV=1	1	6	6	6	4	4	4	5	5	4	4	4	4	5	5	4	4	4	4	5	5	4	29.7	29.7	29.7	26.737	239	239	2.76		25	5	10	1	1	0	12.283	By MS/MS	By MS/MS	By MS/MS	By MS/MS	By MS/MS	By MS/MS	19.2
sp|A0KI80|SSRP_AERHH	sp|A0KI80|SSRP_AERHH	8	8	8	sp|A0KI80|SSRP_AERHH SsrA-binding protein OS=Aeromonas hydrophila subsp. hydrophila (strain ATCC 7966 / DSM 30187 / JCM 1027 / KCTC 2358 / NCIMB 9240) GN=smpB PE=3 SV=1	1	8	8	8	6	5	6	7	5	8	6	5	6	7	5	8	6	5	6	7	5	8	56.8	56.8	56.8	18.604	162	162	4.41		2	17	25	20	17	0	132.09	By MS/MS	By MS/MS	By MS/MS	By MS/MS	By MS/MS	By MS/MS	50.6
tr|A0KGX9|A0KGX9_AERHH	tr|A0KGX9|A0KGX9_AERHH	2	2	2	tr|A0KGX9|A0KGX9_AERHH Uncharacterized protein OS=Aeromonas hydrophila subsp. hydrophila (strain ATCC 7966 / DSM 30187 / JCM 1027 / KCTC 2358 / NCIMB 9240) GN=AHA_0983 PE=4 SV=1	1	2	2	2	2	2	2	2	2	2	2	2	2	2	2	2	2	2	2	2	2	2	22.4	22.4	22.4	10.943	98	98	4.66			7	18	18	13	0	233.05	By MS/MS	By MS/MS	By MS/MS	By MS/MS	By MS/MS	By MS/MS	22.4
sp|A0KPL4|HLDE_AERHH	sp|A0KPL4|HLDE_AERHH	17	17	17	sp|A0KPL4|HLDE_AERHH Bifunctional protein HldE OS=Aeromonas hydrophila subsp. hydrophila (strain ATCC 7966 / DSM 30187 / JCM 1027 / KCTC 2358 / NCIMB 9240) GN=hldE PE=3 SV=1	1	17	17	17	14	15	13	16	12	14	14	15	13	16	12	14	14	15	13	16	12	14	45.7	45.7	45.7	50.743	475	475	3.94		47	122	115	53	69	0	275.9	By MS/MS	By MS/MS	By MS/MS	By MS/MS	By MS/MS	By MS/MS	39.6
tr|A0KHA1|A0KHA1_AERHH	tr|A0KHA1|A0KHA1_AERHH	5	5	5	tr|A0KHA1|A0KHA1_AERHH DPS family protein OS=Aeromonas hydrophila subsp. hydrophila (strain ATCC 7966 / DSM 30187 / JCM 1027 / KCTC 2358 / NCIMB 9240) GN=AHA_1110 PE=3 SV=1	1	5	5	5	5	5	5	4	5	5	5	5	5	4	5	5	5	5	5	4	5	5	45.8	45.8	45.8	17.537	155	155	4.59			20	15	26	21	0	88.321	By MS/MS	By MS/MS	By MS/MS	By MS/MS	By MS/MS	By MS/MS	45.8
sp|A0KNF1|RLME_AERHH	sp|A0KNF1|RLME_AERHH	8	8	8	sp|A0KNF1|RLME_AERHH Ribosomal RNA large subunit methyltransferase E OS=Aeromonas hydrophila subsp. hydrophila (strain ATCC 7966 / DSM 30187 / JCM 1027 / KCTC 2358 / NCIMB 9240) GN=rlmE PE=3 SV=1	1	8	8	8	6	6	6	6	5	4	6	6	6	6	5	4	6	6	6	6	5	4	52.6	52.6	52.6	23.288	209	209	3.57	4	7	19	12	7	7	0	67.502	By MS/MS	By MS/MS	By MS/MS	By MS/MS	By MS/MS	By MS/MS	48.3
sp|A0KNA3|LIPA_AERHH	sp|A0KNA3|LIPA_AERHH	15	15	15	sp|A0KNA3|LIPA_AERHH Lipoyl synthase OS=Aeromonas hydrophila subsp. hydrophila (strain ATCC 7966 / DSM 30187 / JCM 1027 / KCTC 2358 / NCIMB 9240) GN=lipA PE=3 SV=1	1	15	15	15	12	12	13	10	14	12	12	12	13	10	14	12	12	12	13	10	14	12	49.8	49.8	49.8	36.489	321	321	3.56	8	60	46	38	29	33	0	74.62	By MS/MS	By MS/MS	By MS/MS	By MS/MS	By MS/MS	By MS/MS	41.1
sp|A0KEM9|RL28_AERHH	sp|A0KEM9|RL28_AERHH	4	4	4	sp|A0KEM9|RL28_AERHH 50S ribosomal protein L28 OS=Aeromonas hydrophila subsp. hydrophila (strain ATCC 7966 / DSM 30187 / JCM 1027 / KCTC 2358 / NCIMB 9240) GN=rpmB PE=3 SV=1	1	4	4	4	4	4	4	4	4	4	4	4	4	4	4	4	4	4	4	4	4	4	34.6	34.6	34.6	8.8542	78	78	3.89	2	12	114	30	36	41	0	43.986	By MS/MS	By MS/MS	By MS/MS	By MS/MS	By MS/MS	By MS/MS	34.6
tr|A0KNY1|A0KNY1_AERHH	tr|A0KNY1|A0KNY1_AERHH	8	8	8	tr|A0KNY1|A0KNY1_AERHH Membrane-fusion protein OS=Aeromonas hydrophila subsp. hydrophila (strain ATCC 7966 / DSM 30187 / JCM 1027 / KCTC 2358 / NCIMB 9240) GN=AHA_3508 PE=4 SV=1	1	8	8	8	3	6	5	7	6	6	3	6	5	7	6	6	3	6	5	7	6	6	29.3	29.3	29.3	36.873	334	334	2.33	21	2	17	7	2		0	46.622	By MS/MS	By MS/MS	By MS/MS	By MS/MS	By MS/MS	By MS/MS	9.6
tr|A0KQ26|A0KQ26_AERHH	tr|A0KQ26|A0KQ26_AERHH	29	29	29	tr|A0KQ26|A0KQ26_AERHH Uncharacterized protein OS=Aeromonas hydrophila subsp. hydrophila (strain ATCC 7966 / DSM 30187 / JCM 1027 / KCTC 2358 / NCIMB 9240) GN=AHA_3938 PE=4 SV=1	1	29	29	29	21	21	19	15	18	18	21	21	19	15	18	18	21	21	19	15	18	18	36.9	36.9	36.9	115.56	1027	1027	3.46	6	33	59	33	29	11	0	159.85	By MS/MS	By MS/MS	By MS/MS	By MS/MS	By MS/MS	By MS/MS	26
tr|A0KJH2|A0KJH2_AERHH	tr|A0KJH2|A0KJH2_AERHH	3	3	3	tr|A0KJH2|A0KJH2_AERHH Uncharacterized protein OS=Aeromonas hydrophila subsp. hydrophila (strain ATCC 7966 / DSM 30187 / JCM 1027 / KCTC 2358 / NCIMB 9240) GN=AHA_1892 PE=4 SV=1	1	3	3	3	3	3	3	3	3	3	3	3	3	3	3	3	3	3	3	3	3	3	37	37	37	10.267	92	92	3.57		26		3	9	11	0	81.624	By MS/MS	By MS/MS	By MS/MS	By MS/MS	By MS/MS	By MS/MS	37
tr|A0KIM5|A0KIM5_AERHH	tr|A0KIM5|A0KIM5_AERHH	3	3	3	tr|A0KIM5|A0KIM5_AERHH Cytochrome c-type protein OS=Aeromonas hydrophila subsp. hydrophila (strain ATCC 7966 / DSM 30187 / JCM 1027 / KCTC 2358 / NCIMB 9240) GN=AHA_1590 PE=4 SV=1	1	3	3	3	3	3	3	3	3	3	3	3	3	3	3	3	3	3	3	3	3	3	14.8	14.8	14.8	22.589	196	196	4.54			14	22	16	18	0	17.892	By MS/MS	By MS/MS	By MS/MS	By MS/MS	By MS/MS	By MS/MS	14.8
sp|A0KIY0|THII_AERHH	sp|A0KIY0|THII_AERHH	14	14	14	sp|A0KIY0|THII_AERHH tRNA sulfurtransferase OS=Aeromonas hydrophila subsp. hydrophila (strain ATCC 7966 / DSM 30187 / JCM 1027 / KCTC 2358 / NCIMB 9240) GN=thiI PE=3 SV=1	1	14	14	14	11	12	11	9	6	8	11	12	11	9	6	8	11	12	11	9	6	8	32.4	32.4	32.4	54.561	482	482	4.03		8	37	42	21	18	0	62.732	By MS/MS	By MS/MS	By MS/MS	By MS/MS	By MS/MS	By MS/MS	24.9
sp|A0KIG3|NAGB_AERHH	sp|A0KIG3|NAGB_AERHH	6	6	6	sp|A0KIG3|NAGB_AERHH Glucosamine-6-phosphate deaminase OS=Aeromonas hydrophila subsp. hydrophila (strain ATCC 7966 / DSM 30187 / JCM 1027 / KCTC 2358 / NCIMB 9240) GN=nagB PE=3 SV=1	1	6	6	6	5	5	6	6	5	3	5	5	6	6	5	3	5	5	6	6	5	3	34.2	34.2	34.2	29.618	266	266	4		16	15	20	25	11	0	77.536	By MS/MS	By MS/MS	By MS/MS	By MS/MS	By MS/MS	By MS/MS	24.4
sp|A0KJA0|QUEC_AERHH	sp|A0KJA0|QUEC_AERHH	7	7	7	sp|A0KJA0|QUEC_AERHH 7-cyano-7-deazaguanine synthase OS=Aeromonas hydrophila subsp. hydrophila (strain ATCC 7966 / DSM 30187 / JCM 1027 / KCTC 2358 / NCIMB 9240) GN=queC PE=3 SV=1	1	7	7	7	4	6	4	5	5	4	4	6	4	5	5	4	4	6	4	5	5	4	42.6	42.6	42.6	25.621	235	235	4.29			14	17	13	8	0	42.482	By MS/MS	By MS/MS	By MS/MS	By MS/MS	By MS/MS	By MS/MS	22.1
tr|A0KR01|A0KR01_AERHH	tr|A0KR01|A0KR01_AERHH	7	7	7	tr|A0KR01|A0KR01_AERHH L-cystine ABC transporter, ATP-binding protein OS=Aeromonas hydrophila subsp. hydrophila (strain ATCC 7966 / DSM 30187 / JCM 1027 / KCTC 2358 / NCIMB 9240) GN=AHA_4285 PE=4 SV=1	1	7	7	7	5	4	3	6	5	6	5	4	3	6	5	6	5	4	3	6	5	6	34.8	34.8	34.8	26.767	244	244	3.42	1	21	9	18	8	5	0	113.2	By MS/MS	By MS/MS	By MS/MS	By MS/MS	By MS/MS	By MS/MS	26.2
tr|A0KKL3|A0KKL3_AERHH	tr|A0KKL3|A0KKL3_AERHH	23	23	23	tr|A0KKL3|A0KKL3_AERHH C-terminal processing peptidase OS=Aeromonas hydrophila subsp. hydrophila (strain ATCC 7966 / DSM 30187 / JCM 1027 / KCTC 2358 / NCIMB 9240) GN=prc PE=3 SV=1	1	23	23	23	21	19	20	19	20	21	21	19	20	19	20	21	21	19	20	19	20	21	36.7	36.7	36.7	74.958	671	671	3.74	26	54	64	64	72	46	0	323.31	By MS/MS	By MS/MS	By MS/MS	By MS/MS	By MS/MS	By MS/MS	34.1
tr|A0KKH6|A0KKH6_AERHH	tr|A0KKH6|A0KKH6_AERHH	11	11	11	tr|A0KKH6|A0KKH6_AERHH 3-oxoacyl-[acyl-carrier-protein] synthase 2 OS=Aeromonas hydrophila subsp. hydrophila (strain ATCC 7966 / DSM 30187 / JCM 1027 / KCTC 2358 / NCIMB 9240) GN=AHA_2253 PE=3 SV=1	1	11	11	11	10	10	7	10	9	10	10	10	7	10	9	10	10	10	7	10	9	10	50.6	50.6	50.6	42.978	413	413	3.32	5	160	78	56	64	38	0	279.32	By MS/MS	By MS/MS	By MS/MS	By MS/MS	By MS/MS	By MS/MS	48.7
tr|A0KHF2|A0KHF2_AERHH	tr|A0KHF2|A0KHF2_AERHH	8	8	8	tr|A0KHF2|A0KHF2_AERHH Uncharacterized protein OS=Aeromonas hydrophila subsp. hydrophila (strain ATCC 7966 / DSM 30187 / JCM 1027 / KCTC 2358 / NCIMB 9240) GN=AHA_1162 PE=4 SV=1	1	8	8	8	4	5	4	5	4	6	4	5	4	5	4	6	4	5	4	5	4	6	24	24	24	38.367	342	342	3.79		18	11	11	12	11	0	33.964	By MS/MS	By MS/MS	By MS/MS	By MS/MS	By MS/MS	By MS/MS	13.7
tr|A0KLK4|A0KLK4_AERHH	tr|A0KLK4|A0KLK4_AERHH	29	29	29	tr|A0KLK4|A0KLK4_AERHH ATP-dependent RNA helicase DeaD OS=Aeromonas hydrophila subsp. hydrophila (strain ATCC 7966 / DSM 30187 / JCM 1027 / KCTC 2358 / NCIMB 9240) GN=deaD PE=3 SV=1	1	29	29	29	22	22	23	22	25	23	22	22	23	22	25	23	22	22	23	22	25	23	53.9	53.9	53.9	71.741	642	642	3.92	37	128	83	134	125	136	0	323.31	By MS/MS	By MS/MS	By MS/MS	By MS/MS	By MS/MS	By MS/MS	42.4
tr|A0KIN0|A0KIN0_AERHH	tr|A0KIN0|A0KIN0_AERHH	5	5	5	tr|A0KIN0|A0KIN0_AERHH Molybdate ABC transporter, periplasmic molybdate-binding protein OS=Aeromonas hydrophila subsp. hydrophila (strain ATCC 7966 / DSM 30187 / JCM 1027 / KCTC 2358 / NCIMB 9240) GN=modA PE=4 SV=1	1	5	5	5	3	4	4	5	4	4	3	4	4	5	4	4	3	4	4	5	4	4	23.6	23.6	23.6	25.481	242	242	4.33	6	1	8	5	9	17	0	57.43	By MS/MS	By MS/MS	By MS/MS	By MS/MS	By MS/MS	By MS/MS	11.6
tr|A0KMK4|A0KMK4_AERHH	tr|A0KMK4|A0KMK4_AERHH	6	6	6	tr|A0KMK4|A0KMK4_AERHH Succinate-semialdehyde dehydrogenase (NADP+) OS=Aeromonas hydrophila subsp. hydrophila (strain ATCC 7966 / DSM 30187 / JCM 1027 / KCTC 2358 / NCIMB 9240) GN=AHA_3001 PE=3 SV=1	1	6	6	6	6	5	5	5	5	5	6	5	5	5	5	5	6	5	5	5	5	5	16.8	16.8	16.8	51.56	487	487	3.96		8	11	18	13	6	0	165.01	By MS/MS	By MS/MS	By MS/MS	By MS/MS	By MS/MS	By MS/MS	16.8
tr|A0KJ46|A0KJ46_AERHH	tr|A0KJ46|A0KJ46_AERHH	8	8	8	tr|A0KJ46|A0KJ46_AERHH Tetratricopeptide repeat family OS=Aeromonas hydrophila subsp. hydrophila (strain ATCC 7966 / DSM 30187 / JCM 1027 / KCTC 2358 / NCIMB 9240) GN=AHA_1761 PE=4 SV=1	1	8	8	8	7	6	6	6	7	6	7	6	6	6	7	6	7	6	6	6	7	6	48.6	48.6	48.6	22.897	216	216	3	8	113	34	27	21	20	0	244.8	By MS/MS	By MS/MS	By MS/MS	By MS/MS	By MS/MS	By MS/MS	48.6
tr|A0KIV7|A0KIV7_AERHH	tr|A0KIV7|A0KIV7_AERHH	5	5	5	tr|A0KIV7|A0KIV7_AERHH Hydrolase, alpha/beta fold family OS=Aeromonas hydrophila subsp. hydrophila (strain ATCC 7966 / DSM 30187 / JCM 1027 / KCTC 2358 / NCIMB 9240) GN=AHA_1672 PE=4 SV=1	1	5	5	5	5	4	5	3	5	5	5	4	5	3	5	5	5	4	5	3	5	5	26.7	26.7	26.7	28.846	266	266	4.12		5	13	30	16	8	0	28.811	By MS/MS	By MS/MS	By MS/MS	By MS/MS	By MS/MS	By MS/MS	26.7
tr|A0KMB9|A0KMB9_AERHH	tr|A0KMB9|A0KMB9_AERHH	4	4	4	tr|A0KMB9|A0KMB9_AERHH Acyl-CoA thioesterase II OS=Aeromonas hydrophila subsp. hydrophila (strain ATCC 7966 / DSM 30187 / JCM 1027 / KCTC 2358 / NCIMB 9240) GN=tesB PE=4 SV=1	1	4	4	4	3	4	4	3	3	4	3	4	4	3	3	4	3	4	4	3	3	4	19.3	19.3	19.3	32.789	290	290	3.82		13	6	4	9	8	0	24.979	By MS/MS	By MS/MS	By MS/MS	By MS/MS	By MS/MS	By MS/MS	14.1
tr|A0KJD7|A0KJD7_AERHH	tr|A0KJD7|A0KJD7_AERHH	24	24	24	tr|A0KJD7|A0KJD7_AERHH ATP-dependent Clp protease, ATP-binding subunit ClpA OS=Aeromonas hydrophila subsp. hydrophila (strain ATCC 7966 / DSM 30187 / JCM 1027 / KCTC 2358 / NCIMB 9240) GN=clpA PE=3 SV=1	1	24	24	24	17	16	16	19	20	18	17	16	16	19	20	18	17	16	16	19	20	18	34.3	34.3	34.3	83.152	750	750	3.45	52	70	81	49	63	55	0	268.68	By MS/MS	By MS/MS	By MS/MS	By MS/MS	By MS/MS	By MS/MS	28
sp|A0KGL0|CH10_AERHH	sp|A0KGL0|CH10_AERHH	5	5	5	sp|A0KGL0|CH10_AERHH 10 kDa chaperonin OS=Aeromonas hydrophila subsp. hydrophila (strain ATCC 7966 / DSM 30187 / JCM 1027 / KCTC 2358 / NCIMB 9240) GN=groS PE=3 SV=1	1	5	5	5	4	5	5	4	5	4	4	5	5	4	5	4	4	5	5	4	5	4	47.4	47.4	47.4	10.327	97	97	3.89	12	18	265	102	79	97	0	120.97	By MS/MS	By MS/MS	By MS/MS	By MS/MS	By MS/MS	By MS/MS	39.2
sp|A0KNB2|MSCL_AERHH	sp|A0KNB2|MSCL_AERHH	3	3	3	sp|A0KNB2|MSCL_AERHH Large-conductance mechanosensitive channel OS=Aeromonas hydrophila subsp. hydrophila (strain ATCC 7966 / DSM 30187 / JCM 1027 / KCTC 2358 / NCIMB 9240) GN=mscL PE=3 SV=1	1	3	3	3	3	3	3	3	3	3	3	3	3	3	3	3	3	3	3	3	3	3	12.6	12.6	12.6	14.401	135	135	2.7	12	21	16	6	7	2	0	40.994	By MS/MS	By MS/MS	By MS/MS	By MS/MS	By MS/MS	By MS/MS	12.6
tr|A0KPD3|A0KPD3_AERHH	tr|A0KPD3|A0KPD3_AERHH	4	4	4	tr|A0KPD3|A0KPD3_AERHH DNA-binding protein HU-alpha OS=Aeromonas hydrophila subsp. hydrophila (strain ATCC 7966 / DSM 30187 / JCM 1027 / KCTC 2358 / NCIMB 9240) GN=AHA_3678 PE=3 SV=1	1	4	4	4	4	4	4	4	4	4	4	4	4	4	4	4	4	4	4	4	4	4	56.1	56.1	56.1	10.278	98	98	4	7	29	204	148	122	81	0	323.31	By MS/MS	By MS/MS	By MS/MS	By MS/MS	By MS/MS	By MS/MS	56.1
sp|A0KM75|Y2872_AERHH	sp|A0KM75|Y2872_AERHH	12	12	12	sp|A0KM75|Y2872_AERHH UPF0502 protein AHA_2872 OS=Aeromonas hydrophila subsp. hydrophila (strain ATCC 7966 / DSM 30187 / JCM 1027 / KCTC 2358 / NCIMB 9240) GN=AHA_2872 PE=3 SV=1	1	12	12	12	10	10	11	10	11	10	10	10	11	10	11	10	10	10	11	10	11	10	56.2	56.2	56.2	24.07	217	217	3.56		51	76	18	22	34	0	142.96	By MS/MS	By MS/MS	By MS/MS	By MS/MS	By MS/MS	By MS/MS	45.2
tr|A0KN39|A0KN39_AERHH	tr|A0KN39|A0KN39_AERHH	8	8	8	tr|A0KN39|A0KN39_AERHH Zn-dependent hydrolase OS=Aeromonas hydrophila subsp. hydrophila (strain ATCC 7966 / DSM 30187 / JCM 1027 / KCTC 2358 / NCIMB 9240) GN=AHA_3199 PE=4 SV=1	1	8	8	8	5	6	5	5	4	3	5	6	5	5	4	3	5	6	5	5	4	3	39.5	39.5	39.5	30.967	286	286	4.49			8	14	10	9	0	13.785	By MS/MS	By MS/MS	By MS/MS	By MS/MS	By MS/MS	By MS/MS	22.7
tr|A0KH06|A0KH06_AERHH	tr|A0KH06|A0KH06_AERHH	5	5	5	tr|A0KH06|A0KH06_AERHH Import inner membrane translocase, subunit Tim44 OS=Aeromonas hydrophila subsp. hydrophila (strain ATCC 7966 / DSM 30187 / JCM 1027 / KCTC 2358 / NCIMB 9240) GN=AHA_1010 PE=4 SV=1	1	5	5	5	4	4	4	4	4	5	4	4	4	4	4	5	4	4	4	4	4	5	23.2	23.2	23.2	31.044	284	284	3.43		14	22	12	3	7	0	27.153	By MS/MS	By MS/MS	By MS/MS	By MS/MS	By MS/MS	By MS/MS	18.7
tr|A0KLQ2|A0KLQ2_AERHH	tr|A0KLQ2|A0KLQ2_AERHH	8	8	8	tr|A0KLQ2|A0KLQ2_AERHH Putative exported protein OS=Aeromonas hydrophila subsp. hydrophila (strain ATCC 7966 / DSM 30187 / JCM 1027 / KCTC 2358 / NCIMB 9240) GN=AHA_2695 PE=4 SV=1	1	8	8	8	7	7	6	6	8	7	7	7	6	6	8	7	7	7	6	6	8	7	35.1	35.1	35.1	26.372	239	239	4.24		10	54	30	36	39	0	202.13	By MS/MS	By MS/MS	By MS/MS	By MS/MS	By MS/MS	By MS/MS	31.8
sp|A0KJS0|GUAA_AERHH	sp|A0KJS0|GUAA_AERHH	21	21	21	sp|A0KJS0|GUAA_AERHH GMP synthase [glutamine-hydrolyzing] OS=Aeromonas hydrophila subsp. hydrophila (strain ATCC 7966 / DSM 30187 / JCM 1027 / KCTC 2358 / NCIMB 9240) GN=guaA PE=3 SV=1	1	21	21	21	18	19	15	18	16	17	18	19	15	18	16	17	18	19	15	18	16	17	55.2	55.2	55.2	58.834	529	529	4.25	2	58	46	89	111	77	0	318.49	By MS/MS	By MS/MS	By MS/MS	By MS/MS	By MS/MS	By MS/MS	45.9
tr|A0KNV2|A0KNV2_AERHH	tr|A0KNV2|A0KNV2_AERHH	15	15	15	tr|A0KNV2|A0KNV2_AERHH Sulfurtransferase OS=Aeromonas hydrophila subsp. hydrophila (strain ATCC 7966 / DSM 30187 / JCM 1027 / KCTC 2358 / NCIMB 9240) GN=AHA_3479 PE=4 SV=1	1	15	15	15	10	11	13	8	10	8	10	11	13	8	10	8	10	11	13	8	10	8	44.2	44.2	44.2	48.21	430	430	4.38		9	19	36	31	26	0	127.39	By MS/MS	By MS/MS	By MS/MS	By MS/MS	By MS/MS	By MS/MS	31.4
tr|A0KQT9|A0KQT9_AERHH	tr|A0KQT9|A0KQT9_AERHH	9	9	9	tr|A0KQT9|A0KQT9_AERHH Stress response kinase A OS=Aeromonas hydrophila subsp. hydrophila (strain ATCC 7966 / DSM 30187 / JCM 1027 / KCTC 2358 / NCIMB 9240) GN=srkA PE=3 SV=1	1	9	9	9	5	8	4	7	8	5	5	8	4	7	8	5	5	8	4	7	8	5	35	35	35	38.333	329	329	2.8	5	22	17	14	3		0	67.281	By MS/MS	By MS/MS	By MS/MS	By MS/MS	By MS/MS	By MS/MS	18.2
tr|A0KJR9|A0KJR9_AERHH	tr|A0KJR9|A0KJR9_AERHH	22	22	22	tr|A0KJR9|A0KJR9_AERHH Inosine-5-monophosphate dehydrogenase OS=Aeromonas hydrophila subsp. hydrophila (strain ATCC 7966 / DSM 30187 / JCM 1027 / KCTC 2358 / NCIMB 9240) GN=guaB PE=3 SV=1	1	22	22	22	18	20	18	18	19	17	18	20	18	18	19	17	18	20	18	18	19	17	51.5	51.5	51.5	51.573	487	487	3.54	37	106	120	73	88	65	0	323.31	By MS/MS	By MS/MS	By MS/MS	By MS/MS	By MS/MS	By MS/MS	43.3
sp|A0KJ36|HSCA_AERHH	sp|A0KJ36|HSCA_AERHH	19	19	19	sp|A0KJ36|HSCA_AERHH Chaperone protein HscA homolog OS=Aeromonas hydrophila subsp. hydrophila (strain ATCC 7966 / DSM 30187 / JCM 1027 / KCTC 2358 / NCIMB 9240) GN=hscA PE=3 SV=1	1	19	19	19	19	16	17	17	18	17	19	16	17	17	18	17	19	16	17	17	18	17	40	40	40	65.304	615	615	3.33	51	69	61	64	58	34	0	295.39	By MS/MS	By MS/MS	By MS/MS	By MS/MS	By MS/MS	By MS/MS	40
sp|A0KGL1|CH60_AERHH	sp|A0KGL1|CH60_AERHH	31	31	31	sp|A0KGL1|CH60_AERHH 60 kDa chaperonin OS=Aeromonas hydrophila subsp. hydrophila (strain ATCC 7966 / DSM 30187 / JCM 1027 / KCTC 2358 / NCIMB 9240) GN=groL PE=3 SV=1	1	31	31	31	30	28	28	22	24	26	30	28	28	22	24	26	30	28	28	22	24	26	57.4	57.4	57.4	57.18	544	544	3.47	322	958	1584	1133	606	560	0	323.31	By MS/MS	By MS/MS	By MS/MS	By MS/MS	By MS/MS	By MS/MS	57
tr|A0KFA2|A0KFA2_AERHH	tr|A0KFA2|A0KFA2_AERHH	7	7	7	tr|A0KFA2|A0KFA2_AERHH Msha pilin protein mshb OS=Aeromonas hydrophila subsp. hydrophila (strain ATCC 7966 / DSM 30187 / JCM 1027 / KCTC 2358 / NCIMB 9240) GN=AHA_0395 PE=4 SV=1	1	7	7	7	5	5	7	5	5	5	5	5	7	5	5	5	5	5	7	5	5	5	28.3	28.3	28.3	23.801	223	223	3.73	6	15	10	19	17	10	0	93.297	By MS/MS	By MS/MS	By MS/MS	By MS/MS	By MS/MS	By MS/MS	26.9
sp|A0KF26|RL22_AERHH	sp|A0KF26|RL22_AERHH	8	8	8	sp|A0KF26|RL22_AERHH 50S ribosomal protein L22 OS=Aeromonas hydrophila subsp. hydrophila (strain ATCC 7966 / DSM 30187 / JCM 1027 / KCTC 2358 / NCIMB 9240) GN=rplV PE=3 SV=1	1	8	8	8	5	6	6	7	6	6	5	6	6	7	6	6	5	6	6	7	6	6	57.9	57.9	57.9	12.366	114	114	3.46	12	404	113	81	151	157	0	305.56	By MS/MS	By MS/MS	By MS/MS	By MS/MS	By MS/MS	By MS/MS	50
tr|A0KFY7|A0KFY7_AERHH	tr|A0KFY7|A0KFY7_AERHH	10	10	10	tr|A0KFY7|A0KFY7_AERHH Probable thiol peroxidase OS=Aeromonas hydrophila subsp. hydrophila (strain ATCC 7966 / DSM 30187 / JCM 1027 / KCTC 2358 / NCIMB 9240) GN=tpx PE=3 SV=1	1	10	10	10	10	9	9	9	9	9	10	9	9	9	9	9	10	9	9	9	9	9	61.4	61.4	61.4	17.365	166	166	4.48	31	12	14	42	96	84	0	293.74	By MS/MS	By MS/MS	By MS/MS	By MS/MS	By MS/MS	By MS/MS	61.4
tr|A0KGP4|A0KGP4_AERHH	tr|A0KGP4|A0KGP4_AERHH	10	10	10	tr|A0KGP4|A0KGP4_AERHH Outer membrane protein assembly factor BamC OS=Aeromonas hydrophila subsp. hydrophila (strain ATCC 7966 / DSM 30187 / JCM 1027 / KCTC 2358 / NCIMB 9240) GN=bamC PE=3 SV=1	1	10	10	10	9	10	10	10	10	8	9	10	10	10	10	8	9	10	10	10	10	8	26.5	26.5	26.5	41.589	374	374	3.88	18	24	37	42	37	39	0	164.76	By MS/MS	By MS/MS	By MS/MS	By MS/MS	By MS/MS	By MS/MS	21.9
tr|A0KIZ7|A0KIZ7_AERHH	tr|A0KIZ7|A0KIZ7_AERHH	7	7	7	tr|A0KIZ7|A0KIZ7_AERHH Glutathione S-transferase OS=Aeromonas hydrophila subsp. hydrophila (strain ATCC 7966 / DSM 30187 / JCM 1027 / KCTC 2358 / NCIMB 9240) GN=AHA_1712 PE=3 SV=1	1	7	7	7	5	4	5	6	6	5	5	4	5	6	6	5	5	4	5	6	6	5	32.7	32.7	32.7	24.962	220	220	4.46	1		16	37	27	19	0	50.845	By MS/MS	By MS/MS	By MS/MS	By MS/MS	By MS/MS	By MS/MS	24.1
tr|A0KQB5|A0KQB5_AERHH	tr|A0KQB5|A0KQB5_AERHH	8	8	8	tr|A0KQB5|A0KQB5_AERHH UDP-N-acetylenolpyruvoylglucosamine reductase OS=Aeromonas hydrophila subsp. hydrophila (strain ATCC 7966 / DSM 30187 / JCM 1027 / KCTC 2358 / NCIMB 9240) GN=murB PE=3 SV=1	1	8	8	8	8	8	5	7	8	7	8	8	5	7	8	7	8	8	5	7	8	7	30.7	30.7	30.7	37.121	345	345	4.37		9	19	8	26	21	0	36.286	By MS/MS	By MS/MS	By MS/MS	By MS/MS	By MS/MS	By MS/MS	30.7
tr|A0KKK2|A0KKK2_AERHH	tr|A0KKK2|A0KKK2_AERHH	10	10	10	tr|A0KKK2|A0KKK2_AERHH 3-hydroxydecanoyl-[acyl-carrier-protein] dehydratase OS=Aeromonas hydrophila subsp. hydrophila (strain ATCC 7966 / DSM 30187 / JCM 1027 / KCTC 2358 / NCIMB 9240) GN=fabA PE=3 SV=1	1	10	10	10	8	8	7	9	9	8	8	8	7	9	9	8	8	8	7	9	9	8	50.5	50.5	50.5	20.343	186	186	4.15	9	15	14	70	31	33	0	200.88	By MS/MS	By MS/MS	By MS/MS	By MS/MS	By MS/MS	By MS/MS	46.2
tr|A0KLG5|A0KLG5_AERHH	tr|A0KLG5|A0KLG5_AERHH	17	17	17	tr|A0KLG5|A0KLG5_AERHH Alanine racemase OS=Aeromonas hydrophila subsp. hydrophila (strain ATCC 7966 / DSM 30187 / JCM 1027 / KCTC 2358 / NCIMB 9240) GN=alr-3 PE=1 SV=1	1	17	17	17	17	16	16	16	15	16	17	16	16	16	15	16	17	16	16	16	15	16	51	51	51	44.575	408	408	4.05	1	24	97	95	51	56	0	242.74	By MS/MS	By MS/MS	By MS/MS	By MS/MS	By MS/MS	By MS/MS	51
sp|A0KK57|MINC_AERHH	sp|A0KK57|MINC_AERHH	3	3	3	sp|A0KK57|MINC_AERHH Probable septum site-determining protein MinC OS=Aeromonas hydrophila subsp. hydrophila (strain ATCC 7966 / DSM 30187 / JCM 1027 / KCTC 2358 / NCIMB 9240) GN=minC PE=3 SV=1	1	3	3	3	3	3	3	3	3	3	3	3	3	3	3	3	3	3	3	3	3	3	17.1	17.1	17.1	25.533	240	240	4.4		8	8	2	15	14	0	22.868	By MS/MS	By MS/MS	By MS/MS	By MS/MS	By MS/MS	By MS/MS	17.1
sp|A0KQ96|EFG_AERHH	sp|A0KQ96|EFG_AERHH	39	39	39	sp|A0KQ96|EFG_AERHH Elongation factor G OS=Aeromonas hydrophila subsp. hydrophila (strain ATCC 7966 / DSM 30187 / JCM 1027 / KCTC 2358 / NCIMB 9240) GN=fusA PE=3 SV=1	1	39	39	39	39	39	38	39	39	39	39	39	38	39	39	39	39	39	38	39	39	39	63.6	63.6	63.6	77.555	701	701	3.61	436	1034	1045	678	643	964	0	323.31	By MS/MS	By MS/MS	By MS/MS	By MS/MS	By MS/MS	By MS/MS	63.6
sp|A0KGH2|PYRG_AERHH	sp|A0KGH2|PYRG_AERHH	21	21	21	sp|A0KGH2|PYRG_AERHH CTP synthase OS=Aeromonas hydrophila subsp. hydrophila (strain ATCC 7966 / DSM 30187 / JCM 1027 / KCTC 2358 / NCIMB 9240) GN=pyrG PE=3 SV=1	1	21	21	21	19	18	19	19	19	19	19	18	19	19	19	19	19	18	19	19	19	19	42	42	42	59.978	545	545	4.28	44	47	97	165	154	179	0	323.31	By MS/MS	By MS/MS	By MS/MS	By MS/MS	By MS/MS	By MS/MS	40.4
tr|A0KKC7|A0KKC7_AERHH	tr|A0KKC7|A0KKC7_AERHH	12	12	12	tr|A0KKC7|A0KKC7_AERHH Long-chain-fatty-acid--CoA ligase OS=Aeromonas hydrophila subsp. hydrophila (strain ATCC 7966 / DSM 30187 / JCM 1027 / KCTC 2358 / NCIMB 9240) GN=AHA_2204 PE=4 SV=1	1	12	12	12	12	9	10	10	11	9	12	9	10	10	11	9	12	9	10	10	11	9	28.5	28.5	28.5	62.443	558	558	4.55		1	30	41	45	35	0	52.197	By MS/MS	By MS/MS	By MS/MS	By MS/MS	By MS/MS	By MS/MS	28.5
tr|A0KQ38|A0KQ38_AERHH	tr|A0KQ38|A0KQ38_AERHH	23	23	23	tr|A0KQ38|A0KQ38_AERHH UvrABC system protein A OS=Aeromonas hydrophila subsp. hydrophila (strain ATCC 7966 / DSM 30187 / JCM 1027 / KCTC 2358 / NCIMB 9240) GN=uvrA PE=3 SV=1	1	23	23	23	19	17	17	20	16	19	19	17	17	20	16	19	19	17	17	20	16	19	30.8	30.8	30.8	104.04	942	942	4.03	5	28	48	56	47	39	0	206.03	By MS/MS	By MS/MS	By MS/MS	By MS/MS	By MS/MS	By MS/MS	26
tr|A0KI44|A0KI44_AERHH	tr|A0KI44|A0KI44_AERHH	7	7	7	tr|A0KI44|A0KI44_AERHH Uncharacterized protein OS=Aeromonas hydrophila subsp. hydrophila (strain ATCC 7966 / DSM 30187 / JCM 1027 / KCTC 2358 / NCIMB 9240) GN=AHA_1406 PE=4 SV=1	1	7	7	7	5	5	5	3	6	5	5	5	5	3	6	5	5	5	5	3	6	5	13.2	13.2	13.2	70.834	676	676	5.3			1	8	16	25	0	67.642	By MS/MS	By MS/MS	By MS/MS	By MS/MS	By MS/MS	By MS/MS	8.9
sp|A0KR23|RPOZ_AERHH	sp|A0KR23|RPOZ_AERHH	7	7	7	sp|A0KR23|RPOZ_AERHH DNA-directed RNA polymerase subunit omega OS=Aeromonas hydrophila subsp. hydrophila (strain ATCC 7966 / DSM 30187 / JCM 1027 / KCTC 2358 / NCIMB 9240) GN=rpoZ PE=3 SV=1	1	7	7	7	7	5	6	5	6	6	7	5	6	5	6	6	7	5	6	5	6	6	87.9	87.9	87.9	10.015	91	91	2.91	5	69	24	13	15	8	0	323.31	By MS/MS	By MS/MS	By MS/MS	By MS/MS	By MS/MS	By MS/MS	87.9
tr|A0KF00|A0KF00_AERHH	tr|A0KF00|A0KF00_AERHH	15	15	15	tr|A0KF00|A0KF00_AERHH Phosphogluconate dehydratase OS=Aeromonas hydrophila subsp. hydrophila (strain ATCC 7966 / DSM 30187 / JCM 1027 / KCTC 2358 / NCIMB 9240) GN=edd PE=3 SV=1	1	15	15	15	13	12	14	14	14	14	13	12	14	14	14	14	13	12	14	14	14	14	46.8	46.8	46.8	62.756	598	598	4.22		39	43	72	88	48	0	266.29	By MS/MS	By MS/MS	By MS/MS	By MS/MS	By MS/MS	By MS/MS	43
tr|A0KER4|A0KER4_AERHH	tr|A0KER4|A0KER4_AERHH	33	33	33	tr|A0KER4|A0KER4_AERHH DNA polymerase I OS=Aeromonas hydrophila subsp. hydrophila (strain ATCC 7966 / DSM 30187 / JCM 1027 / KCTC 2358 / NCIMB 9240) GN=polA PE=3 SV=1	1	33	33	33	24	25	24	25	27	28	24	25	24	25	27	28	24	25	24	25	27	28	39.8	39.8	39.8	101.32	917	917	4.1	12	24	103	87	76	74	0	226.97	By MS/MS	By MS/MS	By MS/MS	By MS/MS	By MS/MS	By MS/MS	28.8
tr|A0KFH6|A0KFH6_AERHH	tr|A0KFH6|A0KFH6_AERHH	9	9	9	tr|A0KFH6|A0KFH6_AERHH Porphobilinogen deaminase OS=Aeromonas hydrophila subsp. hydrophila (strain ATCC 7966 / DSM 30187 / JCM 1027 / KCTC 2358 / NCIMB 9240) GN=hemC PE=3 SV=1	1	9	9	9	7	9	9	7	7	8	7	9	9	7	7	8	7	9	9	7	7	8	36.4	36.4	36.4	36.013	330	330	3.35	8	17	37	27	3	12	0	253.53	By MS/MS	By MS/MS	By MS/MS	By MS/MS	By MS/MS	By MS/MS	32.4
tr|A0KQL7|A0KQL7_AERHH	tr|A0KQL7|A0KQL7_AERHH	11	11	11	tr|A0KQL7|A0KQL7_AERHH D-lactate dehydrogenase OS=Aeromonas hydrophila subsp. hydrophila (strain ATCC 7966 / DSM 30187 / JCM 1027 / KCTC 2358 / NCIMB 9240) GN=AHA_4145 PE=3 SV=1	1	11	11	11	8	8	10	8	9	8	8	8	10	8	9	8	8	8	10	8	9	8	41.9	41.9	41.9	36.451	329	329	3.97	4	27	35	24	20	38	0	145.66	By MS/MS	By MS/MS	By MS/MS	By MS/MS	By MS/MS	By MS/MS	32.5
sp|A0KJU2|CLPX_AERHH	sp|A0KJU2|CLPX_AERHH	20	20	20	sp|A0KJU2|CLPX_AERHH ATP-dependent Clp protease ATP-binding subunit ClpX OS=Aeromonas hydrophila subsp. hydrophila (strain ATCC 7966 / DSM 30187 / JCM 1027 / KCTC 2358 / NCIMB 9240) GN=clpX PE=3 SV=1	1	20	20	20	18	19	16	19	18	17	18	19	16	19	18	17	18	19	16	19	18	17	52.4	52.4	52.4	46.345	424	424	3.85	15	109	99	113	73	107	0	323.31	By MS/MS	By MS/MS	By MS/MS	By MS/MS	By MS/MS	By MS/MS	47.2
sp|A0KEG8|GPPA_AERHH	sp|A0KEG8|GPPA_AERHH	13	13	13	sp|A0KEG8|GPPA_AERHH Guanosine-5-triphosphate,3-diphosphate pyrophosphatase OS=Aeromonas hydrophila subsp. hydrophila (strain ATCC 7966 / DSM 30187 / JCM 1027 / KCTC 2358 / NCIMB 9240) GN=gppA PE=3 SV=1	1	13	13	13	10	7	8	11	8	10	10	7	8	11	8	10	10	7	8	11	8	10	36.1	36.1	36.1	55.133	496	496	3.34	2	41	22	10	9	17	0	165.5	By MS/MS	By MS/MS	By MS/MS	By MS/MS	By MS/MS	By MS/MS	27.2
tr|A0KFS3|A0KFS3_AERHH	tr|A0KFS3|A0KFS3_AERHH	8	8	8	tr|A0KFS3|A0KFS3_AERHH 33 kDa chaperonin OS=Aeromonas hydrophila subsp. hydrophila (strain ATCC 7966 / DSM 30187 / JCM 1027 / KCTC 2358 / NCIMB 9240) GN=hslO PE=3 SV=1	1	8	8	8	7	8	7	7	8	7	7	8	7	7	8	7	7	8	7	7	8	7	32.2	32.2	32.2	33.442	295	295	3.59	1	39	47	30	19	22	0	256.63	By MS/MS	By MS/MS	By MS/MS	By MS/MS	By MS/MS	By MS/MS	26.4
sp|A0KF24|RL2_AERHH	sp|A0KF24|RL2_AERHH	16	16	16	sp|A0KF24|RL2_AERHH 50S ribosomal protein L2 OS=Aeromonas hydrophila subsp. hydrophila (strain ATCC 7966 / DSM 30187 / JCM 1027 / KCTC 2358 / NCIMB 9240) GN=rplB PE=3 SV=1	1	16	16	16	16	15	15	15	15	15	16	15	15	15	15	15	16	15	15	15	15	15	51.6	51.6	51.6	30.047	273	273	3.9	48	144	429	192	213	259	0	323.31	By MS/MS	By MS/MS	By MS/MS	By MS/MS	By MS/MS	By MS/MS	51.6
sp|A0KQ95|EFTU_AERHH	sp|A0KQ95|EFTU_AERHH	25	25	25	sp|A0KQ95|EFTU_AERHH Elongation factor Tu OS=Aeromonas hydrophila subsp. hydrophila (strain ATCC 7966 / DSM 30187 / JCM 1027 / KCTC 2358 / NCIMB 9240) GN=tuf1 PE=3 SV=1	1	25	25	25	25	25	25	23	25	24	25	25	25	23	25	24	25	25	25	23	25	24	66.5	66.5	66.5	43.381	394	394	3.28	763	1822	1921	935	885	881	0	323.31	By MS/MS	By MS/MS	By MS/MS	By MS/MS	By MS/MS	By MS/MS	66.5
tr|A0KKQ3|A0KKQ3_AERHH	tr|A0KKQ3|A0KKQ3_AERHH	7	7	7	tr|A0KKQ3|A0KKQ3_AERHH Ubiquinone biosynthesis O-methyltransferase OS=Aeromonas hydrophila subsp. hydrophila (strain ATCC 7966 / DSM 30187 / JCM 1027 / KCTC 2358 / NCIMB 9240) GN=ubiG PE=3 SV=1	1	7	7	7	5	5	7	6	6	5	5	5	7	6	6	5	5	5	7	6	6	5	36.1	36.1	36.1	28.085	255	255	4.36	1	5	17	25	28	18	0	61.411	By MS/MS	By MS/MS	By MS/MS	By MS/MS	By MS/MS	By MS/MS	22.7
tr|A0KFS7|A0KFS7_AERHH	tr|A0KFS7|A0KFS7_AERHH	10	10	9	tr|A0KFS7|A0KFS7_AERHH General secretory pathway protein E OS=Aeromonas hydrophila subsp. hydrophila (strain ATCC 7966 / DSM 30187 / JCM 1027 / KCTC 2358 / NCIMB 9240) GN=gspE PE=4 SV=1	1	10	10	9	5	4	3	5	9	5	5	4	3	5	9	5	4	4	3	5	8	5	22	22	19.6	55.828	501	501	3.96		5	15	16	9	7	0	17.02	By MS/MS	By MS/MS	By MS/MS	By MS/MS	By MS/MS	By MS/MS	11
tr|A0KN62|A0KN62_AERHH	tr|A0KN62|A0KN62_AERHH	4	4	4	tr|A0KN62|A0KN62_AERHH DNA-binding response regulator OS=Aeromonas hydrophila subsp. hydrophila (strain ATCC 7966 / DSM 30187 / JCM 1027 / KCTC 2358 / NCIMB 9240) GN=AHA_3222 PE=4 SV=1	1	4	4	4	3	3	4	4	3	3	3	3	4	4	3	3	3	3	4	4	3	3	24	24	24	25.957	229	229	4.55			4	16	11	7	0	62.999	By MS/MS	By MS/MS	By MS/MS	By MS/MS	By MS/MS	By MS/MS	13.5
tr|A0KG10|A0KG10_AERHH	tr|A0KG10|A0KG10_AERHH	10	10	10	tr|A0KG10|A0KG10_AERHH TyrA protein OS=Aeromonas hydrophila subsp. hydrophila (strain ATCC 7966 / DSM 30187 / JCM 1027 / KCTC 2358 / NCIMB 9240) GN=AHA_0653 PE=4 SV=1	1	10	10	10	9	8	10	8	8	6	9	8	10	8	8	6	9	8	10	8	8	6	46.8	46.8	46.8	32.977	301	301	3.96	5	40	1	41	30	30	0	274.17	By MS/MS	By MS/MS	By MS/MS	By MS/MS	By MS/MS	By MS/MS	43.5
tr|A0KKP8|A0KKP8_AERHH	tr|A0KKP8|A0KKP8_AERHH	5	5	5	tr|A0KKP8|A0KKP8_AERHH Translation initiation factor IF-3 OS=Aeromonas hydrophila subsp. hydrophila (strain ATCC 7966 / DSM 30187 / JCM 1027 / KCTC 2358 / NCIMB 9240) GN=infC PE=3 SV=1	1	5	5	5	5	5	5	5	5	5	5	5	5	5	5	5	5	5	5	5	5	5	35.6	35.6	35.6	15.46	135	135	3.67	2	62	27	29	27	35	0	151.46	By MS/MS	By MS/MS	By MS/MS	By MS/MS	By MS/MS	By MS/MS	35.6
tr|A0KMN9|A0KMN9_AERHH	tr|A0KMN9|A0KMN9_AERHH	15	15	15	tr|A0KMN9|A0KMN9_AERHH Cysteine synthase OS=Aeromonas hydrophila subsp. hydrophila (strain ATCC 7966 / DSM 30187 / JCM 1027 / KCTC 2358 / NCIMB 9240) GN=cysK PE=3 SV=1	1	15	15	15	11	11	10	11	12	11	11	11	10	11	12	11	11	11	10	11	12	11	65.8	65.8	65.8	34.29	322	322	3.93	29	20	54	69	55	53	0	228.16	By MS/MS	By MS/MS	By MS/MS	By MS/MS	By MS/MS	By MS/MS	49.7
tr|A0KKK5|A0KKK5_AERHH	tr|A0KKK5|A0KKK5_AERHH	12	12	12	tr|A0KKK5|A0KKK5_AERHH ABC transporter ATP-binding protein OS=Aeromonas hydrophila subsp. hydrophila (strain ATCC 7966 / DSM 30187 / JCM 1027 / KCTC 2358 / NCIMB 9240) GN=uup PE=4 SV=1	1	12	12	12	8	9	9	10	8	7	8	9	9	10	8	7	8	9	9	10	8	7	21.2	21.2	21.2	71.704	640	640	3.51	9	26	13	15	19	13	0	50.7	By MS/MS	By MS/MS	By MS/MS	By MS/MS	By MS/MS	By MS/MS	14.8
sp|A0KKH9|KTHY_AERHH	sp|A0KKH9|KTHY_AERHH	8	8	8	sp|A0KKH9|KTHY_AERHH Thymidylate kinase OS=Aeromonas hydrophila subsp. hydrophila (strain ATCC 7966 / DSM 30187 / JCM 1027 / KCTC 2358 / NCIMB 9240) GN=tmk PE=3 SV=1	1	8	8	8	6	7	4	7	7	7	6	7	4	7	7	7	6	7	4	7	7	7	45.1	45.1	45.1	23.441	213	213	3.86	4	10	19	32	16	11	0	27.433	By MS/MS	By MS/MS	By MS/MS	By MS/MS	By MS/MS	By MS/MS	38
tr|A0KI18|A0KI18_AERHH	tr|A0KI18|A0KI18_AERHH	15	15	15	tr|A0KI18|A0KI18_AERHH Flagellar biosynthesis protein FlhF OS=Aeromonas hydrophila subsp. hydrophila (strain ATCC 7966 / DSM 30187 / JCM 1027 / KCTC 2358 / NCIMB 9240) GN=flhF PE=4 SV=1	1	15	15	15	11	13	12	11	9	12	11	13	12	11	9	12	11	13	12	11	9	12	42.1	42.1	42.1	51.794	473	473	3.34	15	24	37	29	14	14	0	230.27	By MS/MS	By MS/MS	By MS/MS	By MS/MS	By MS/MS	By MS/MS	29
tr|A0KGU0|A0KGU0_AERHH	tr|A0KGU0|A0KGU0_AERHH	18	18	18	tr|A0KGU0|A0KGU0_AERHH Chaperone SurA OS=Aeromonas hydrophila subsp. hydrophila (strain ATCC 7966 / DSM 30187 / JCM 1027 / KCTC 2358 / NCIMB 9240) GN=surA PE=3 SV=1	1	18	18	18	16	15	15	17	17	16	16	15	15	17	17	16	16	15	15	17	17	16	46.8	46.8	46.8	48.079	432	432	3.36	25	113	63	57	47	46	0	323.31	By MS/MS	By MS/MS	By MS/MS	By MS/MS	By MS/MS	By MS/MS	41.7
sp|A0KJE6|LOLA_AERHH	sp|A0KJE6|LOLA_AERHH	10	10	10	sp|A0KJE6|LOLA_AERHH Outer-membrane lipoprotein carrier protein OS=Aeromonas hydrophila subsp. hydrophila (strain ATCC 7966 / DSM 30187 / JCM 1027 / KCTC 2358 / NCIMB 9240) GN=lolA PE=3 SV=1	1	10	10	10	5	6	6	5	6	8	5	6	6	5	6	8	5	6	6	5	6	8	67.3	67.3	67.3	22.799	202	202	3.65		26	12	20	13	11	0	87.532	By MS/MS	By MS/MS	By MS/MS	By MS/MS	By MS/MS	By MS/MS	28.2
sp|A0KND9|PNP_AERHH	sp|A0KND9|PNP_AERHH	30	30	30	sp|A0KND9|PNP_AERHH Polyribonucleotide nucleotidyltransferase OS=Aeromonas hydrophila subsp. hydrophila (strain ATCC 7966 / DSM 30187 / JCM 1027 / KCTC 2358 / NCIMB 9240) GN=pnp PE=3 SV=1	1	30	30	30	29	29	28	28	29	28	29	29	28	28	29	28	29	29	28	28	29	28	47.9	47.9	47.9	76.328	712	712	3.73	102	343	429	227	288	336	0	323.31	By MS/MS	By MS/MS	By MS/MS	By MS/MS	By MS/MS	By MS/MS	46.6
tr|A0KEH6|A0KEH6_AERHH;tr|Q2QCL9|Q2QCL9_AERHY	tr|A0KEH6|A0KEH6_AERHH	18;2	18;2	18;2	tr|A0KEH6|A0KEH6_AERHH Extracellular lipase OS=Aeromonas hydrophila subsp. hydrophila (strain ATCC 7966 / DSM 30187 / JCM 1027 / KCTC 2358 / NCIMB 9240) GN=AHA_0104 PE=4 SV=1	2	18	18	18	16	16	15	17	17	15	16	16	15	17	17	15	16	16	15	17	17	15	30.4	30.4	30.4	82.717	805	805;128	4.51	10	15	76	134	139	127	0	323.31	By MS/MS	By MS/MS	By MS/MS	By MS/MS	By MS/MS	By MS/MS	27.3
sp|A0KGD3|PGK_AERHH	sp|A0KGD3|PGK_AERHH	22	22	22	sp|A0KGD3|PGK_AERHH Phosphoglycerate kinase OS=Aeromonas hydrophila subsp. hydrophila (strain ATCC 7966 / DSM 30187 / JCM 1027 / KCTC 2358 / NCIMB 9240) GN=pgk PE=3 SV=1	1	22	22	22	22	21	21	20	19	18	22	21	21	20	19	18	22	21	21	20	19	18	67.7	67.7	67.7	40.442	387	387	4.12	34	179	128	371	281	227	0	323.31	By MS/MS	By MS/MS	By MS/MS	By MS/MS	By MS/MS	By MS/MS	67.7
sp|A0KNA1|LIPB_AERHH	sp|A0KNA1|LIPB_AERHH	4	4	4	sp|A0KNA1|LIPB_AERHH Octanoyltransferase OS=Aeromonas hydrophila subsp. hydrophila (strain ATCC 7966 / DSM 30187 / JCM 1027 / KCTC 2358 / NCIMB 9240) GN=lipB PE=3 SV=1	1	4	4	4	4	3	2	4	4	4	4	3	2	4	4	4	4	3	2	4	4	4	27.8	27.8	27.8	25.196	234	234	3.64		9	19	5	8	6	0	43.167	By MS/MS	By MS/MS	By MS/MS	By MS/MS	By MS/MS	By MS/MS	27.8
sp|A0KNK6|RF2_AERHH	sp|A0KNK6|RF2_AERHH	14	14	14	sp|A0KNK6|RF2_AERHH Peptide chain release factor 2 OS=Aeromonas hydrophila subsp. hydrophila (strain ATCC 7966 / DSM 30187 / JCM 1027 / KCTC 2358 / NCIMB 9240) GN=prfB PE=3 SV=1	1	14	14	14	9	11	11	14	12	12	9	11	11	14	12	12	9	11	11	14	12	12	32.3	32.3	32.3	41.063	365	365	4.02	5	40	59	55	55	52	0	186.28	By MS/MS	By MS/MS	By MS/MS	By MS/MS	By MS/MS	By MS/MS	27.4
tr|A0KF05|A0KF05_AERHH	tr|A0KF05|A0KF05_AERHH	17	17	17	tr|A0KF05|A0KF05_AERHH 2,3-bisphosphoglycerate-independent phosphoglycerate mutase OS=Aeromonas hydrophila subsp. hydrophila (strain ATCC 7966 / DSM 30187 / JCM 1027 / KCTC 2358 / NCIMB 9240) GN=gpmI PE=3 SV=1	1	17	17	17	16	14	16	14	15	15	16	14	16	14	15	15	16	14	16	14	15	15	47.6	47.6	47.6	62.289	574	574	3.98	8	93	229	177	171	126	0	323.31	By MS/MS	By MS/MS	By MS/MS	By MS/MS	By MS/MS	By MS/MS	46.3
tr|A0KJ90|A0KJ90_AERHH	tr|A0KJ90|A0KJ90_AERHH	7	7	7	tr|A0KJ90|A0KJ90_AERHH HTH-type transcriptional regulator CysB OS=Aeromonas hydrophila subsp. hydrophila (strain ATCC 7966 / DSM 30187 / JCM 1027 / KCTC 2358 / NCIMB 9240) GN=cysB PE=4 SV=1	1	7	7	7	4	4	6	4	5	6	4	4	6	4	5	6	4	4	6	4	5	6	27.2	27.2	27.2	36.07	324	324	3.51		1	26	12	1	3	0	29.269	By MS/MS	By MS/MS	By MS/MS	By MS/MS	By MS/MS	By MS/MS	13.3
tr|A0KN24|A0KN24_AERHH	tr|A0KN24|A0KN24_AERHH	5	5	5	tr|A0KN24|A0KN24_AERHH Phosphoglycolate phosphatase OS=Aeromonas hydrophila subsp. hydrophila (strain ATCC 7966 / DSM 30187 / JCM 1027 / KCTC 2358 / NCIMB 9240) GN=gph-2 PE=3 SV=1	1	5	5	5	5	5	4	4	4	4	5	5	4	4	4	4	5	5	4	4	4	4	35.1	35.1	35.1	24.133	222	222	3.03		24	14	16	5		0	99.777	By MS/MS	By MS/MS	By MS/MS	By MS/MS	By MS/MS	By MS/MS	35.1
tr|A0KLM1|A0KLM1_AERHH	tr|A0KLM1|A0KLM1_AERHH	9	9	9	tr|A0KLM1|A0KLM1_AERHH 4-hydroxyphenylpyruvate dioxygenase OS=Aeromonas hydrophila subsp. hydrophila (strain ATCC 7966 / DSM 30187 / JCM 1027 / KCTC 2358 / NCIMB 9240) GN=hppD PE=3 SV=1	1	9	9	9	6	6	5	8	8	7	6	6	5	8	8	7	6	6	5	8	8	7	37	37	37	40.798	365	365	3.42	6	17	23	16	10	9	0	80.093	By MS/MS	By MS/MS	By MS/MS	By MS/MS	By MS/MS	By MS/MS	22.7
tr|A0KPB3|A0KPB3_AERHH	tr|A0KPB3|A0KPB3_AERHH	12	12	12	tr|A0KPB3|A0KPB3_AERHH Periplasmic murein peptide-binding protein OS=Aeromonas hydrophila subsp. hydrophila (strain ATCC 7966 / DSM 30187 / JCM 1027 / KCTC 2358 / NCIMB 9240) GN=AHA_3658 PE=4 SV=1	1	12	12	12	10	8	8	10	9	6	10	8	8	10	9	6	10	8	8	10	9	6	30.7	30.7	30.7	59.642	534	534	3.68	1	17	26	17	5	16	0	158.35	By MS/MS	By MS/MS	By MS/MS	By MS/MS	By MS/MS	By MS/MS	25.7
tr|A0KEV7|A0KEV7_AERHH	tr|A0KEV7|A0KEV7_AERHH	7	7	7	tr|A0KEV7|A0KEV7_AERHH Omega-amino acid--pyruvate aminotransferase OS=Aeromonas hydrophila subsp. hydrophila (strain ATCC 7966 / DSM 30187 / JCM 1027 / KCTC 2358 / NCIMB 9240) GN=AHA_0245 PE=3 SV=1	1	7	7	7	5	4	6	6	5	5	5	4	6	6	5	5	5	4	6	6	5	5	21.9	21.9	21.9	47.896	443	443	3.75	5	12	7	9	21	5	0	10.408	By MS/MS	By MS/MS	By MS/MS	By MS/MS	By MS/MS	By MS/MS	16
tr|A0KEZ9|A0KEZ9_AERHH	tr|A0KEZ9|A0KEZ9_AERHH	5	5	5	tr|A0KEZ9|A0KEZ9_AERHH Gluconokinase OS=Aeromonas hydrophila subsp. hydrophila (strain ATCC 7966 / DSM 30187 / JCM 1027 / KCTC 2358 / NCIMB 9240) GN=aroK-1 PE=3 SV=1	1	5	5	5	5	5	5	5	5	5	5	5	5	5	5	5	5	5	5	5	5	5	30.8	30.8	30.8	18.623	169	169	3.93	9	12	17	26	26	17	0	30.805	By MS/MS	By MS/MS	By MS/MS	By MS/MS	By MS/MS	By MS/MS	30.8
sp|A0KQZ7|YIDC_AERHH	sp|A0KQZ7|YIDC_AERHH	19	19	19	sp|A0KQZ7|YIDC_AERHH Membrane protein insertase YidC OS=Aeromonas hydrophila subsp. hydrophila (strain ATCC 7966 / DSM 30187 / JCM 1027 / KCTC 2358 / NCIMB 9240) GN=yidC PE=3 SV=1	1	19	19	19	17	18	17	16	18	17	17	18	17	16	18	17	17	18	17	16	18	17	37.8	37.8	37.8	61.732	548	548	3.38		224	97	73	79	66	0	323.31	By MS/MS	By MS/MS	By MS/MS	By MS/MS	By MS/MS	By MS/MS	37.6
tr|A0KLS8|A0KLS8_AERHH	tr|A0KLS8|A0KLS8_AERHH	6	6	6	tr|A0KLS8|A0KLS8_AERHH Uncharacterized protein OS=Aeromonas hydrophila subsp. hydrophila (strain ATCC 7966 / DSM 30187 / JCM 1027 / KCTC 2358 / NCIMB 9240) GN=AHA_2721 PE=4 SV=1	1	6	6	6	2	3	3	3	3	4	2	3	3	3	3	4	2	3	3	3	3	4	13.2	13.2	13.2	45.649	417	417	4.79			1	5	16	2	0	7.384	By MS/MS	By MS/MS	By MS/MS	By MS/MS	By MS/MS	By MS/MS	4.3
tr|A0KQF4|A0KQF4_AERHH	tr|A0KQF4|A0KQF4_AERHH	20	20	20	tr|A0KQF4|A0KQF4_AERHH NAD(P) transhydrogenase subunit alpha OS=Aeromonas hydrophila subsp. hydrophila (strain ATCC 7966 / DSM 30187 / JCM 1027 / KCTC 2358 / NCIMB 9240) GN=pntA PE=3 SV=1	1	20	20	20	18	19	18	20	17	17	18	19	18	20	17	17	18	19	18	20	17	17	50	50	50	53.082	508	508	4.04	28	86	137	181	195	113	0	323.31	By MS/MS	By MS/MS	By MS/MS	By MS/MS	By MS/MS	By MS/MS	44.9
tr|A0KPV1|A0KPV1_AERHH	tr|A0KPV1|A0KPV1_AERHH	49	49	49	tr|A0KPV1|A0KPV1_AERHH Pyruvate dehydrogenase E1 component OS=Aeromonas hydrophila subsp. hydrophila (strain ATCC 7966 / DSM 30187 / JCM 1027 / KCTC 2358 / NCIMB 9240) GN=AHA_3863 PE=4 SV=1	1	49	49	49	44	44	45	48	46	47	44	44	45	48	46	47	44	44	45	48	46	47	56.1	56.1	56.1	98.747	886	886	4.03	35	350	455	465	511	405	0	323.31	By MS/MS	By MS/MS	By MS/MS	By MS/MS	By MS/MS	By MS/MS	51.7
tr|A0KJ21|A0KJ21_AERHH	tr|A0KJ21|A0KJ21_AERHH	3	3	3	tr|A0KJ21|A0KJ21_AERHH Preprotein translocase, YajC subunit OS=Aeromonas hydrophila subsp. hydrophila (strain ATCC 7966 / DSM 30187 / JCM 1027 / KCTC 2358 / NCIMB 9240) GN=yajC PE=4 SV=1	1	3	3	3	3	3	3	3	3	3	3	3	3	3	3	3	3	3	3	3	3	3	27	27	27	11.912	111	111	3.88	4	15	26	23	16	20	0	37.137	By MS/MS	By MS/MS	By MS/MS	By MS/MS	By MS/MS	By MS/MS	27
tr|A0KPW1|A0KPW1_AERHH	tr|A0KPW1|A0KPW1_AERHH	6	6	6	tr|A0KPW1|A0KPW1_AERHH Cell division protein ZapD OS=Aeromonas hydrophila subsp. hydrophila (strain ATCC 7966 / DSM 30187 / JCM 1027 / KCTC 2358 / NCIMB 9240) GN=zapD PE=3 SV=1	1	6	6	6	5	5	6	6	5	6	5	5	6	6	5	6	5	5	6	6	5	6	33.2	33.2	33.2	30.052	262	262	4.47		3	15	39	38	18	0	179.35	By MS/MS	By MS/MS	By MS/MS	By MS/MS	By MS/MS	By MS/MS	29.8
tr|A0KJ18|A0KJ18_AERHH	tr|A0KJ18|A0KJ18_AERHH	6	6	6	tr|A0KJ18|A0KJ18_AERHH CBS domains protein OS=Aeromonas hydrophila subsp. hydrophila (strain ATCC 7966 / DSM 30187 / JCM 1027 / KCTC 2358 / NCIMB 9240) GN=AHA_1733 PE=4 SV=1	1	6	6	6	6	6	6	6	6	6	6	6	6	6	6	6	6	6	6	6	6	6	45.9	45.9	45.9	16.769	148	148	4.18	1	18	9	19	27	19	0	53.231	By MS/MS	By MS/MS	By MS/MS	By MS/MS	By MS/MS	By MS/MS	45.9
tr|A0KLR1|A0KLR1_AERHH	tr|A0KLR1|A0KLR1_AERHH	15	15	15	tr|A0KLR1|A0KLR1_AERHH Glutamate synthase [NADPH] small chain OS=Aeromonas hydrophila subsp. hydrophila (strain ATCC 7966 / DSM 30187 / JCM 1027 / KCTC 2358 / NCIMB 9240) GN=AHA_2704 PE=4 SV=1	1	15	15	15	14	14	13	11	13	12	14	14	13	11	13	12	14	14	13	11	13	12	42.7	42.7	42.7	51.67	471	471	3.95	6	12	61	39	36	29	0	171.96	By MS/MS	By MS/MS	By MS/MS	By MS/MS	By MS/MS	By MS/MS	39.9
tr|A0KQL2|A0KQL2_AERHH	tr|A0KQL2|A0KQL2_AERHH	10	10	10	tr|A0KQL2|A0KQL2_AERHH Glutamine synthetase OS=Aeromonas hydrophila subsp. hydrophila (strain ATCC 7966 / DSM 30187 / JCM 1027 / KCTC 2358 / NCIMB 9240) GN=AHA_4140 PE=3 SV=1	1	10	10	10	4	4	5	7	9	4	4	4	5	7	9	4	4	4	5	7	9	4	25.7	25.7	25.7	50.414	443	443	3.77		4	25	19	9	5	0	25.577	By MS/MS	By MS/MS	By MS/MS	By MS/MS	By MS/MS	By MS/MS	10.8
tr|A0KIF0|A0KIF0_AERHH	tr|A0KIF0|A0KIF0_AERHH	10	10	10	tr|A0KIF0|A0KIF0_AERHH Hydrogen peroxide-inducible genes activator OS=Aeromonas hydrophila subsp. hydrophila (strain ATCC 7966 / DSM 30187 / JCM 1027 / KCTC 2358 / NCIMB 9240) GN=AHA_1513 PE=4 SV=1	1	10	10	10	8	6	6	3	7	4	8	6	6	3	7	4	8	6	6	3	7	4	39.4	39.4	39.4	33.696	302	302	4.4			8	27	15	8	0	34.52	By MS/MS	By MS/MS	By MS/MS	By MS/MS	By MS/MS	By MS/MS	30.1
tr|A0KPC3|A0KPC3_AERHH	tr|A0KPC3|A0KPC3_AERHH	12	12	12	tr|A0KPC3|A0KPC3_AERHH ATP-dependent RNA helicase SrmB OS=Aeromonas hydrophila subsp. hydrophila (strain ATCC 7966 / DSM 30187 / JCM 1027 / KCTC 2358 / NCIMB 9240) GN=srmB PE=3 SV=1	1	12	12	12	8	9	11	9	10	8	8	9	11	9	10	8	8	9	11	9	10	8	32.4	32.4	32.4	45.659	407	407	3.75		23	31	17	20	15	0	144.58	By MS/MS	By MS/MS	By MS/MS	By MS/MS	By MS/MS	By MS/MS	24.1
tr|A0KKV7|A0KKV7_AERHH	tr|A0KKV7|A0KKV7_AERHH	4	4	4	tr|A0KKV7|A0KKV7_AERHH HAD-superfamily (Subfamily IA) hydrolase OS=Aeromonas hydrophila subsp. hydrophila (strain ATCC 7966 / DSM 30187 / JCM 1027 / KCTC 2358 / NCIMB 9240) GN=AHA_2385 PE=4 SV=1	1	4	4	4	4	4	3	4	3	2	4	4	3	4	3	2	4	4	3	4	3	2	27	27	27	25.181	226	226	4.62			5	12	15	7	0	42.444	By MS/MS	By MS/MS	By MS/MS	By MS/MS	By MS/MS	By MS/MS	27
sp|A0KKP9|SYT_AERHH	sp|A0KKP9|SYT_AERHH	29	29	29	sp|A0KKP9|SYT_AERHH Threonine--tRNA ligase OS=Aeromonas hydrophila subsp. hydrophila (strain ATCC 7966 / DSM 30187 / JCM 1027 / KCTC 2358 / NCIMB 9240) GN=thrS PE=3 SV=1	1	29	29	29	27	27	25	27	26	27	27	27	25	27	26	27	27	27	25	27	26	27	46.4	46.4	46.4	72.969	642	642	3.74	67	77	121	139	105	106	0	323.31	By MS/MS	By MS/MS	By MS/MS	By MS/MS	By MS/MS	By MS/MS	43.6
tr|A0KKS5|A0KKS5_AERHH	tr|A0KKS5|A0KKS5_AERHH	18	18	15	tr|A0KKS5|A0KKS5_AERHH ATP-dependent RNA helicase RhlE OS=Aeromonas hydrophila subsp. hydrophila (strain ATCC 7966 / DSM 30187 / JCM 1027 / KCTC 2358 / NCIMB 9240) GN=rhlE PE=3 SV=1	1	18	18	15	17	17	16	16	17	16	17	17	16	16	17	16	14	14	13	13	14	13	45.3	45.3	39.1	50.255	466	466	4.23	11	35	50	43	51	83	0	294.85	By MS/MS	By MS/MS	By MS/MS	By MS/MS	By MS/MS	By MS/MS	42.9
tr|A0KMF0|A0KMF0_AERHH	tr|A0KMF0|A0KMF0_AERHH	24	24	24	tr|A0KMF0|A0KMF0_AERHH Twin-arginine translocation pathway signal OS=Aeromonas hydrophila subsp. hydrophila (strain ATCC 7966 / DSM 30187 / JCM 1027 / KCTC 2358 / NCIMB 9240) GN=AHA_2947 PE=4 SV=1	1	24	24	24	21	21	18	22	22	21	21	21	18	22	22	21	21	21	18	22	22	21	45.7	45.7	45.7	70.612	641	641	4.01		71	55	69	84	59	0	206.77	By MS/MS	By MS/MS	By MS/MS	By MS/MS	By MS/MS	By MS/MS	41.7
tr|A0KG59|A0KG59_AERHH	tr|A0KG59|A0KG59_AERHH	30	30	30	tr|A0KG59|A0KG59_AERHH Ribonuclease R OS=Aeromonas hydrophila subsp. hydrophila (strain ATCC 7966 / DSM 30187 / JCM 1027 / KCTC 2358 / NCIMB 9240) GN=rnr PE=3 SV=1	1	30	30	30	28	27	26	29	26	27	28	27	26	29	26	27	28	27	26	29	26	27	41.9	41.9	41.9	90.759	799	799	3.29	61	116	159	96	70	55	0	323.31	By MS/MS	By MS/MS	By MS/MS	By MS/MS	By MS/MS	By MS/MS	39.9
tr|A0KQU6|A0KQU6_AERHH	tr|A0KQU6|A0KQU6_AERHH	5	5	5	tr|A0KQU6|A0KQU6_AERHH Ribonuclease PH OS=Aeromonas hydrophila subsp. hydrophila (strain ATCC 7966 / DSM 30187 / JCM 1027 / KCTC 2358 / NCIMB 9240) GN=rph PE=3 SV=1	1	5	5	5	5	4	5	4	4	4	5	4	5	4	4	4	5	4	5	4	4	4	30	30	30	27.764	257	257	4.26			27	30	23	14	0	110.52	By MS/MS	By MS/MS	By MS/MS	By MS/MS	By MS/MS	By MS/MS	30
tr|A0KLI7|A0KLI7_AERHH	tr|A0KLI7|A0KLI7_AERHH	16	16	16	tr|A0KLI7|A0KLI7_AERHH Enoyl-[acyl-carrier-protein] reductase [NADH] OS=Aeromonas hydrophila subsp. hydrophila (strain ATCC 7966 / DSM 30187 / JCM 1027 / KCTC 2358 / NCIMB 9240) GN=fabV PE=3 SV=1	1	16	16	16	13	14	13	13	14	15	13	14	13	13	14	15	13	14	13	13	14	15	51.6	51.6	51.6	43.323	397	397	3.97	29	87	71	70	86	115	0	323.31	By MS/MS	By MS/MS	By MS/MS	By MS/MS	By MS/MS	By MS/MS	46.6
tr|A0KLC7|A0KLC7_AERHH	tr|A0KLC7|A0KLC7_AERHH	5	5	5	tr|A0KLC7|A0KLC7_AERHH Peptide methionine sulfoxide reductase MsrA OS=Aeromonas hydrophila subsp. hydrophila (strain ATCC 7966 / DSM 30187 / JCM 1027 / KCTC 2358 / NCIMB 9240) GN=msrA PE=3 SV=1	1	5	5	5	5	5	5	5	5	5	5	5	5	5	5	5	5	5	5	5	5	5	36.7	36.7	36.7	23.015	210	210	4.09		6	29	59	34	10	0	54.964	By MS/MS	By MS/MS	By MS/MS	By MS/MS	By MS/MS	By MS/MS	36.7
sp|A0KQA4|RPOC_AERHH	sp|A0KQA4|RPOC_AERHH	70	70	70	sp|A0KQA4|RPOC_AERHH DNA-directed RNA polymerase subunit beta OS=Aeromonas hydrophila subsp. hydrophila (strain ATCC 7966 / DSM 30187 / JCM 1027 / KCTC 2358 / NCIMB 9240) GN=rpoC PE=3 SV=1	1	70	70	70	63	60	59	62	61	59	63	60	59	62	61	59	63	60	59	62	61	59	52.7	52.7	52.7	158.23	1434	1434	3.73	157	346	497	394	332	376	0	323.31	By MS/MS	By MS/MS	By MS/MS	By MS/MS	By MS/MS	By MS/MS	49.7
tr|A0KLW4|A0KLW4_AERHH	tr|A0KLW4|A0KLW4_AERHH	7	7	7	tr|A0KLW4|A0KLW4_AERHH Peptidyl-prolyl cis-trans isomerase OS=Aeromonas hydrophila subsp. hydrophila (strain ATCC 7966 / DSM 30187 / JCM 1027 / KCTC 2358 / NCIMB 9240) GN=ppiB PE=3 SV=1	1	7	7	7	7	5	7	7	6	7	7	5	7	7	6	7	7	5	7	7	6	7	49.7	49.7	49.7	18.033	165	165	4.27		16	40	81	46	44	0	188.92	By MS/MS	By MS/MS	By MS/MS	By MS/MS	By MS/MS	By MS/MS	49.7
tr|A0KPW8|A0KPW8_AERHH	tr|A0KPW8|A0KPW8_AERHH	20	20	20	tr|A0KPW8|A0KPW8_AERHH Cell division protein FtsZ OS=Aeromonas hydrophila subsp. hydrophila (strain ATCC 7966 / DSM 30187 / JCM 1027 / KCTC 2358 / NCIMB 9240) GN=ftsZ PE=3 SV=1	1	20	20	20	19	19	17	19	18	18	19	19	17	19	18	18	19	19	17	19	18	18	70.8	70.8	70.8	40.324	383	383	3.42	49	162	251	137	108	78	0	323.31	By MS/MS	By MS/MS	By MS/MS	By MS/MS	By MS/MS	By MS/MS	65.8
tr|A0KN82|A0KN82_AERHH	tr|A0KN82|A0KN82_AERHH	14	14	14	tr|A0KN82|A0KN82_AERHH PhoH family protein OS=Aeromonas hydrophila subsp. hydrophila (strain ATCC 7966 / DSM 30187 / JCM 1027 / KCTC 2358 / NCIMB 9240) GN=AHA_3242 PE=4 SV=1	1	14	14	14	11	13	10	12	12	12	11	13	10	12	12	12	11	13	10	12	12	12	53.6	53.6	53.6	38.681	347	347	3.88	1	10	75	48	31	22	0	323.31	By MS/MS	By MS/MS	By MS/MS	By MS/MS	By MS/MS	By MS/MS	39.5
tr|A0KFL7|A0KFL7_AERHH	tr|A0KFL7|A0KFL7_AERHH	5	5	5	tr|A0KFL7|A0KFL7_AERHH Uncharacterized protein OS=Aeromonas hydrophila subsp. hydrophila (strain ATCC 7966 / DSM 30187 / JCM 1027 / KCTC 2358 / NCIMB 9240) GN=AHA_0510 PE=4 SV=1	1	5	5	5	4	3	4	2	2	3	4	3	4	2	2	3	4	3	4	2	2	3	25.3	25.3	25.3	25.69	237	237	3.59		9	9	6	2	6	0	14.523	By MS/MS	By MS/MS	By MS/MS	By MS/MS	By MS/MS	By MS/MS	21.5
tr|A0KPU9|A0KPU9_AERHH	tr|A0KPU9|A0KPU9_AERHH	26	26	26	tr|A0KPU9|A0KPU9_AERHH Dihydrolipoyl dehydrogenase OS=Aeromonas hydrophila subsp. hydrophila (strain ATCC 7966 / DSM 30187 / JCM 1027 / KCTC 2358 / NCIMB 9240) GN=lpdA PE=4 SV=1	1	26	26	26	22	21	24	21	22	23	22	21	24	21	22	23	22	21	24	21	22	23	59.8	59.8	59.8	50.453	475	475	4.18	15	130	203	330	277	224	0	323.31	By MS/MS	By MS/MS	By MS/MS	By MS/MS	By MS/MS	By MS/MS	54.3
tr|A0KHH2|A0KHH2_AERHH	tr|A0KHH2|A0KHH2_AERHH	7	7	7	tr|A0KHH2|A0KHH2_AERHH Outer membrane protein OS=Aeromonas hydrophila subsp. hydrophila (strain ATCC 7966 / DSM 30187 / JCM 1027 / KCTC 2358 / NCIMB 9240) GN=AHA_1182 PE=3 SV=1	1	7	7	7	6	7	7	7	6	6	6	7	7	7	6	6	6	7	7	7	6	6	39.4	39.4	39.4	19.011	170	170	3.91	38	38	89	97	70	85	0	201.91	By MS/MS	By MS/MS	By MS/MS	By MS/MS	By MS/MS	By MS/MS	37.1
tr|A0KHH9|A0KHH9_AERHH	tr|A0KHH9|A0KHH9_AERHH	11	11	11	tr|A0KHH9|A0KHH9_AERHH Acetyl-coenzyme A carboxylase carboxyl transferase subunit alpha OS=Aeromonas hydrophila subsp. hydrophila (strain ATCC 7966 / DSM 30187 / JCM 1027 / KCTC 2358 / NCIMB 9240) GN=accA PE=3 SV=1	1	11	11	11	10	11	10	8	8	9	10	11	10	8	8	9	10	11	10	8	8	9	39.3	39.3	39.3	36.723	328	328	4.15	2	38	109	91	83	85	0	287.98	By MS/MS	By MS/MS	By MS/MS	By MS/MS	By MS/MS	By MS/MS	39
tr|A0KNU8|A0KNU8_AERHH	tr|A0KNU8|A0KNU8_AERHH	6	6	6	tr|A0KNU8|A0KNU8_AERHH Proline iminopeptidase OS=Aeromonas hydrophila subsp. hydrophila (strain ATCC 7966 / DSM 30187 / JCM 1027 / KCTC 2358 / NCIMB 9240) GN=AHA_3475 PE=4 SV=1	1	6	6	6	4	6	4	3	3	4	4	6	4	3	3	4	4	6	4	3	3	4	14.6	14.6	14.6	48.349	425	425	3.39	9	1	13	9	9	3	0	26.926	By MS/MS	By MS/MS	By MS/MS	By MS/MS	By MS/MS	By MS/MS	8.7
tr|A0KQ77|A0KQ77_AERHH	tr|A0KQ77|A0KQ77_AERHH	14	14	14	tr|A0KQ77|A0KQ77_AERHH Catalase OS=Aeromonas hydrophila subsp. hydrophila (strain ATCC 7966 / DSM 30187 / JCM 1027 / KCTC 2358 / NCIMB 9240) GN=AHA_3994 PE=3 SV=1	1	14	14	14	11	12	11	12	10	12	11	12	11	12	10	12	11	12	11	12	10	12	41.3	41.3	41.3	54.384	482	482	4.25	1	13	24	31	33	26	0	182.53	By MS/MS	By MS/MS	By MS/MS	By MS/MS	By MS/MS	By MS/MS	35.3
tr|A0KPY2|A0KPY2_AERHH	tr|A0KPY2|A0KPY2_AERHH	9	9	9	tr|A0KPY2|A0KPY2_AERHH Ribosomal RNA small subunit methyltransferase I OS=Aeromonas hydrophila subsp. hydrophila (strain ATCC 7966 / DSM 30187 / JCM 1027 / KCTC 2358 / NCIMB 9240) GN=rsmI PE=3 SV=1	1	9	9	9	7	5	7	7	8	8	7	5	7	7	8	8	7	5	7	7	8	8	46.6	46.6	46.6	30.187	277	277	3.23	23	10	12	14	11	13	0	82.708	By MS/MS	By MS/MS	By MS/MS	By MS/MS	By MS/MS	By MS/MS	35
tr|A0KKG3|A0KKG3_AERHH	tr|A0KKG3|A0KKG3_AERHH	12	12	12	tr|A0KKG3|A0KKG3_AERHH Pseudouridine synthase OS=Aeromonas hydrophila subsp. hydrophila (strain ATCC 7966 / DSM 30187 / JCM 1027 / KCTC 2358 / NCIMB 9240) GN=AHA_2240 PE=3 SV=1	1	12	12	12	9	7	9	9	9	8	9	7	9	9	9	8	9	7	9	9	9	8	34.3	34.3	34.3	36.998	327	327	3.7	7	9	29	22	12	14	0	71.663	By MS/MS	By MS/MS	By MS/MS	By MS/MS	By MS/MS	By MS/MS	27.8
sp|A0KHV1|RIBB_AERHH	sp|A0KHV1|RIBB_AERHH	3	3	3	sp|A0KHV1|RIBB_AERHH 3,4-dihydroxy-2-butanone 4-phosphate synthase OS=Aeromonas hydrophila subsp. hydrophila (strain ATCC 7966 / DSM 30187 / JCM 1027 / KCTC 2358 / NCIMB 9240) GN=ribB PE=3 SV=1	1	3	3	3	3	3	3	2	3	3	3	3	3	2	3	3	3	3	3	2	3	3	15.2	15.2	15.2	23.623	217	217	4			17	16	7	5	0	32.19	By MS/MS	By MS/MS	By MS/MS	By MS/MS	By MS/MS	By MS/MS	15.2
sp|A0KQY9|MNMG_AERHH	sp|A0KQY9|MNMG_AERHH	20	20	20	sp|A0KQY9|MNMG_AERHH tRNA uridine 5-carboxymethylaminomethyl modification enzyme MnmG OS=Aeromonas hydrophila subsp. hydrophila (strain ATCC 7966 / DSM 30187 / JCM 1027 / KCTC 2358 / NCIMB 9240) GN=mnmG PE=3 SV=1	1	20	20	20	16	15	16	16	16	16	16	15	16	16	16	16	16	15	16	16	16	16	42.4	42.4	42.4	69.69	629	629	3.61	14	66	61	46	37	46	0	197.82	By MS/MS	By MS/MS	By MS/MS	By MS/MS	By MS/MS	By MS/MS	35.6
tr|A0KL82|A0KL82_AERHH	tr|A0KL82|A0KL82_AERHH	6	6	6	tr|A0KL82|A0KL82_AERHH ABC transporter, periplasmic nickel/di-oligopepetide binding protein OS=Aeromonas hydrophila subsp. hydrophila (strain ATCC 7966 / DSM 30187 / JCM 1027 / KCTC 2358 / NCIMB 9240) GN=AHA_2520 PE=4 SV=1	1	6	6	6	5	4	4	4	3	5	5	4	4	4	3	5	5	4	4	4	3	5	14.4	14.4	14.4	58.715	543	543	4.25		8	7	10	20	8	0	10.257	By MS/MS	By MS/MS	By MS/MS	By MS/MS	By MS/MS	By MS/MS	11.2
tr|A0KJ75|A0KJ75_AERHH	tr|A0KJ75|A0KJ75_AERHH	5	5	5	tr|A0KJ75|A0KJ75_AERHH RNA-binding protein OS=Aeromonas hydrophila subsp. hydrophila (strain ATCC 7966 / DSM 30187 / JCM 1027 / KCTC 2358 / NCIMB 9240) GN=AHA_1791 PE=4 SV=1	1	5	5	5	5	5	5	5	5	5	5	5	5	5	5	5	5	5	5	5	5	5	65.3	65.3	65.3	10.438	95	95	4.03	1	7	20	22	15	12	0	53.115	By MS/MS	By MS/MS	By MS/MS	By MS/MS	By MS/MS	By MS/MS	65.3
tr|A0KEC6|A0KEC6_AERHH	tr|A0KEC6|A0KEC6_AERHH	13	13	13	tr|A0KEC6|A0KEC6_AERHH Lipopolysaccharide heptosyltransferase OS=Aeromonas hydrophila subsp. hydrophila (strain ATCC 7966 / DSM 30187 / JCM 1027 / KCTC 2358 / NCIMB 9240) GN=AHA_0042 PE=4 SV=1	1	13	13	13	10	9	7	10	12	10	10	9	7	10	12	10	10	9	7	10	12	10	41.7	41.7	41.7	39.539	360	360	4.43	9	6	6	20	36	27	0	31.35	By MS/MS	By MS/MS	By MS/MS	By MS/MS	By MS/MS	By MS/MS	31.1
tr|A0KIK0|A0KIK0_AERHH	tr|A0KIK0|A0KIK0_AERHH	7	7	7	tr|A0KIK0|A0KIK0_AERHH Endonuclease/exonuclease/phosphatase family OS=Aeromonas hydrophila subsp. hydrophila (strain ATCC 7966 / DSM 30187 / JCM 1027 / KCTC 2358 / NCIMB 9240) GN=AHA_1565 PE=4 SV=1	1	7	7	7	6	5	5	4	4	3	6	5	5	4	4	3	6	5	5	4	4	3	34.9	34.9	34.9	31.17	281	281	3.43		6	15	10	6		0	47.025	By MS/MS	By MS/MS	By MS/MS	By MS/MS	By MS/MS	By MS/MS	28.8
tr|A0KIJ5|A0KIJ5_AERHH	tr|A0KIJ5|A0KIJ5_AERHH	10	10	10	tr|A0KIJ5|A0KIJ5_AERHH Soluble lytic murein transglycosylase OS=Aeromonas hydrophila subsp. hydrophila (strain ATCC 7966 / DSM 30187 / JCM 1027 / KCTC 2358 / NCIMB 9240) GN=slt PE=4 SV=1	1	10	10	10	8	6	7	8	7	6	8	6	7	8	7	6	8	6	7	8	7	6	18	18	18	73.549	638	638	3.74	1	12	17	7	11	9	0	80.857	By MS/MS	By MS/MS	By MS/MS	By MS/MS	By MS/MS	By MS/MS	15.4
tr|A0KEA8|A0KEA8_AERHH	tr|A0KEA8|A0KEA8_AERHH	6	6	6	tr|A0KEA8|A0KEA8_AERHH Valine--pyruvate aminotransferase OS=Aeromonas hydrophila subsp. hydrophila (strain ATCC 7966 / DSM 30187 / JCM 1027 / KCTC 2358 / NCIMB 9240) GN=AHA_0009 PE=4 SV=1	1	6	6	6	6	5	6	5	4	6	6	5	6	5	4	6	6	5	6	5	4	6	15.6	15.6	15.6	46.034	416	416	3.07	6	19	21	15	9	1	0	148.08	By MS/MS	By MS/MS	By MS/MS	By MS/MS	By MS/MS	By MS/MS	15.6
sp|A0KIP8|SPEA_AERHH	sp|A0KIP8|SPEA_AERHH	17	17	17	sp|A0KIP8|SPEA_AERHH Biosynthetic arginine decarboxylase OS=Aeromonas hydrophila subsp. hydrophila (strain ATCC 7966 / DSM 30187 / JCM 1027 / KCTC 2358 / NCIMB 9240) GN=speA PE=3 SV=1	1	17	17	17	16	15	15	15	15	14	16	15	15	15	15	14	16	15	15	15	15	14	37.3	37.3	37.3	70.227	633	633	4.03	12	15	84	70	59	50	0	292.62	By MS/MS	By MS/MS	By MS/MS	By MS/MS	By MS/MS	By MS/MS	33.2
sp|P55870|HLY1_AERHH	sp|P55870|HLY1_AERHH	20	20	20	sp|P55870|HLY1_AERHH Hemolysin ahh1 OS=Aeromonas hydrophila subsp. hydrophila (strain ATCC 7966 / DSM 30187 / JCM 1027 / KCTC 2358 / NCIMB 9240) GN=ahh1 PE=3 SV=2	1	20	20	20	15	14	16	11	17	15	15	14	16	11	17	15	15	14	16	11	17	15	34.6	34.6	34.6	68.906	621	621	3.73	7	34	21	33	29	21	0	177.96	By MS/MS	By MS/MS	By MS/MS	By MS/MS	By MS/MS	By MS/MS	25.9
tr|A0KN80|A0KN80_AERHH	tr|A0KN80|A0KN80_AERHH	5	5	5	tr|A0KN80|A0KN80_AERHH 2-octaprenyl-3-methyl-6-methoxy-1,4-benzoquinol hydroxylase OS=Aeromonas hydrophila subsp. hydrophila (strain ATCC 7966 / DSM 30187 / JCM 1027 / KCTC 2358 / NCIMB 9240) GN=AHA_3240 PE=4 SV=1	1	5	5	5	3	2	2	4	3	3	3	2	2	4	3	3	3	2	2	4	3	3	19.9	19.9	19.9	42.464	387	387	4.94		7			7	19	0	25.322	By MS/MS	By MS/MS	By MS/MS	By MS/MS	By MS/MS	By MS/MS	10.6
tr|A0KP96|A0KP96_AERHH	tr|A0KP96|A0KP96_AERHH	5	5	5	tr|A0KP96|A0KP96_AERHH Protein TolQ OS=Aeromonas hydrophila subsp. hydrophila (strain ATCC 7966 / DSM 30187 / JCM 1027 / KCTC 2358 / NCIMB 9240) GN=tolQ PE=3 SV=1	1	5	5	5	4	4	4	4	4	5	4	4	4	4	4	5	4	4	4	4	4	5	21	21	21	25.474	229	229	3.29	12	17	22	7	14	10	0	80.47	By MS/MS	By MS/MS	By MS/MS	By MS/MS	By MS/MS	By MS/MS	21
tr|A0KGR2|A0KGR2_AERHH	tr|A0KGR2|A0KGR2_AERHH	11	11	11	tr|A0KGR2|A0KGR2_AERHH Methionine import ATP-binding protein MetN OS=Aeromonas hydrophila subsp. hydrophila (strain ATCC 7966 / DSM 30187 / JCM 1027 / KCTC 2358 / NCIMB 9240) GN=metN PE=3 SV=1	1	11	11	11	7	6	8	7	6	6	7	6	8	7	6	6	7	6	8	7	6	6	40.9	40.9	40.9	38.023	347	347	4.06		11	24	12	19	16	0	162.3	By MS/MS	By MS/MS	By MS/MS	By MS/MS	By MS/MS	By MS/MS	23.9
tr|A0KJ76|A0KJ76_AERHH	tr|A0KJ76|A0KJ76_AERHH	6	6	6	tr|A0KJ76|A0KJ76_AERHH Oxidoreductase, aldo/keto reductase family OS=Aeromonas hydrophila subsp. hydrophila (strain ATCC 7966 / DSM 30187 / JCM 1027 / KCTC 2358 / NCIMB 9240) GN=AHA_1792 PE=4 SV=1	1	6	6	6	4	3	4	4	4	4	4	3	4	4	4	4	4	3	4	4	4	4	20.7	20.7	20.7	33.441	299	299	4.54			6	12	15	6	0	13.459	By MS/MS	By MS/MS	By MS/MS	By MS/MS	By MS/MS	By MS/MS	14.7
tr|A0KFU7|A0KFU7_AERHH	tr|A0KFU7|A0KFU7_AERHH	17	17	17	tr|A0KFU7|A0KFU7_AERHH Bifunctional aspartokinase/homoserine dehydrogenase II (Akii-hdii) OS=Aeromonas hydrophila subsp. hydrophila (strain ATCC 7966 / DSM 30187 / JCM 1027 / KCTC 2358 / NCIMB 9240) GN=AHA_0590 PE=4 SV=1	1	17	17	17	14	14	13	12	10	13	14	14	13	12	10	13	14	14	13	12	10	13	25.9	25.9	25.9	90.741	822	822	4.05	2	25	22	18	38	23	0	176.32	By MS/MS	By MS/MS	By MS/MS	By MS/MS	By MS/MS	By MS/MS	20.4
tr|A0KG18|A0KG18_AERHH	tr|A0KG18|A0KG18_AERHH	11	11	11	tr|A0KG18|A0KG18_AERHH Flavohemoprotein OS=Aeromonas hydrophila subsp. hydrophila (strain ATCC 7966 / DSM 30187 / JCM 1027 / KCTC 2358 / NCIMB 9240) GN=hmp PE=3 SV=1	1	11	11	11	7	8	6	8	7	5	7	8	6	8	7	5	7	8	6	8	7	5	35	35	35	43.833	397	397	3.94		11	11	16	23	3	0	61.265	By MS/MS	By MS/MS	By MS/MS	By MS/MS	By MS/MS	By MS/MS	22.2
tr|A0KNH1|A0KNH1_AERHH	tr|A0KNH1|A0KNH1_AERHH	13	13	13	tr|A0KNH1|A0KNH1_AERHH Riboflavin biosynthesis protein RibD OS=Aeromonas hydrophila subsp. hydrophila (strain ATCC 7966 / DSM 30187 / JCM 1027 / KCTC 2358 / NCIMB 9240) GN=ribD PE=3 SV=1	1	13	13	13	10	10	9	9	10	11	10	10	9	9	10	11	10	10	9	9	10	11	42.3	42.3	42.3	40.048	369	369	3.96		17	58	44	27	29	0	124.58	By MS/MS	By MS/MS	By MS/MS	By MS/MS	By MS/MS	By MS/MS	34.4
tr|A0KLL9|A0KLL9_AERHH	tr|A0KLL9|A0KLL9_AERHH	8	8	8	tr|A0KLL9|A0KLL9_AERHH Fumarylacetoacetate hydrolase family protein OS=Aeromonas hydrophila subsp. hydrophila (strain ATCC 7966 / DSM 30187 / JCM 1027 / KCTC 2358 / NCIMB 9240) GN=AHA_2661 PE=4 SV=1	1	8	8	8	5	3	5	5	5	6	5	3	5	5	5	6	5	3	5	5	5	6	33.1	33.1	33.1	35.76	332	332	4.77		1	13	5	17	21	0	38.41	By MS/MS	By MS/MS	By MS/MS	By MS/MS	By MS/MS	By MS/MS	18.1
tr|A0KJJ6|A0KJJ6_AERHH	tr|A0KJJ6|A0KJJ6_AERHH	11	11	11	tr|A0KJJ6|A0KJJ6_AERHH Probable 5-nucleotidase OS=Aeromonas hydrophila subsp. hydrophila (strain ATCC 7966 / DSM 30187 / JCM 1027 / KCTC 2358 / NCIMB 9240) GN=AHA_1916 PE=3 SV=1	1	11	11	11	7	9	9	7	11	6	7	9	9	7	11	6	7	9	9	7	11	6	29.2	29.2	29.2	60.019	552	552	3.83		8	31	24	16	8	0	130.16	By MS/MS	By MS/MS	By MS/MS	By MS/MS	By MS/MS	By MS/MS	18.1
sp|A0KMI7|GRPE_AERHH	sp|A0KMI7|GRPE_AERHH	7	7	7	sp|A0KMI7|GRPE_AERHH Protein GrpE OS=Aeromonas hydrophila subsp. hydrophila (strain ATCC 7966 / DSM 30187 / JCM 1027 / KCTC 2358 / NCIMB 9240) GN=grpE PE=3 SV=1	1	7	7	7	7	5	5	5	5	5	7	5	5	5	5	5	7	5	5	5	5	5	30.9	30.9	30.9	21.167	191	191	4.01	14	18	28	43	34	37	0	66.258	By MS/MS	By MS/MS	By MS/MS	By MS/MS	By MS/MS	By MS/MS	30.9
tr|A0KHH0|A0KHH0_AERHH	tr|A0KHH0|A0KHH0_AERHH	8	8	8	tr|A0KHH0|A0KHH0_AERHH Zinc metalloprotease OS=Aeromonas hydrophila subsp. hydrophila (strain ATCC 7966 / DSM 30187 / JCM 1027 / KCTC 2358 / NCIMB 9240) GN=ecfE PE=3 SV=1	1	8	8	8	5	5	6	6	5	5	5	5	6	6	5	5	5	5	6	6	5	5	27.1	27.1	27.1	48.323	450	450	4.9			1	26	20	21	0	117.79	By MS/MS	By MS/MS	By MS/MS	By MS/MS	By MS/MS	By MS/MS	15.6
tr|A0KMB3|A0KMB3_AERHH	tr|A0KMB3|A0KMB3_AERHH	17	17	17	tr|A0KMB3|A0KMB3_AERHH AcrB protein OS=Aeromonas hydrophila subsp. hydrophila (strain ATCC 7966 / DSM 30187 / JCM 1027 / KCTC 2358 / NCIMB 9240) GN=aheB PE=3 SV=1	1	17	17	17	12	9	11	12	11	14	12	9	11	12	11	14	12	9	11	12	11	14	20.4	20.4	20.4	113.82	1049	1049	3.54	4	23	51	42	18	11	0	164.68	By MS/MS	By MS/MS	By MS/MS	By MS/MS	By MS/MS	By MS/MS	15.1
tr|A0KKI1|A0KKI1_AERHH	tr|A0KKI1|A0KKI1_AERHH	6	6	6	tr|A0KKI1|A0KKI1_AERHH Putative deoxyribonuclease YcfH OS=Aeromonas hydrophila subsp. hydrophila (strain ATCC 7966 / DSM 30187 / JCM 1027 / KCTC 2358 / NCIMB 9240) GN=AHA_2258 PE=4 SV=1	1	6	6	6	4	5	3	5	6	4	4	5	3	5	6	4	4	5	3	5	6	4	28.2	28.2	28.2	28.556	259	259	3.14	1	8	30	16	1		0	24.994	By MS/MS	By MS/MS	By MS/MS	By MS/MS	By MS/MS	By MS/MS	21.2
tr|A0KFI0|A0KFI0_AERHH	tr|A0KFI0|A0KFI0_AERHH	14	14	14	tr|A0KFI0|A0KFI0_AERHH Diaminopimelate decarboxylase OS=Aeromonas hydrophila subsp. hydrophila (strain ATCC 7966 / DSM 30187 / JCM 1027 / KCTC 2358 / NCIMB 9240) GN=lysA PE=3 SV=1	1	14	14	14	13	13	14	13	12	14	13	13	14	13	12	14	13	13	14	13	12	14	41.8	41.8	41.8	45.148	416	416	4.26		2	55	84	53	33	0	261.61	By MS/MS	By MS/MS	By MS/MS	By MS/MS	By MS/MS	By MS/MS	41.3
tr|A0KJ93|A0KJ93_AERHH	tr|A0KJ93|A0KJ93_AERHH	27	27	27	tr|A0KJ93|A0KJ93_AERHH 30S ribosomal protein S1 OS=Aeromonas hydrophila subsp. hydrophila (strain ATCC 7966 / DSM 30187 / JCM 1027 / KCTC 2358 / NCIMB 9240) GN=rpsA PE=3 SV=1	1	27	27	27	25	25	26	21	20	23	25	25	26	21	20	23	25	25	26	21	20	23	44.6	44.6	44.6	61.356	556	556	2.79	436	709	417	168	202	188	0	323.31	By MS/MS	By MS/MS	By MS/MS	By MS/MS	By MS/MS	By MS/MS	40.8
tr|A0KMQ4|A0KMQ4_AERHH	tr|A0KMQ4|A0KMQ4_AERHH	17	17	17	tr|A0KMQ4|A0KMQ4_AERHH Potassium efflux system KefA OS=Aeromonas hydrophila subsp. hydrophila (strain ATCC 7966 / DSM 30187 / JCM 1027 / KCTC 2358 / NCIMB 9240) GN=kefA PE=4 SV=1	1	17	17	17	11	11	9	9	11	9	11	11	9	9	11	9	11	11	9	9	11	9	21.9	21.9	21.9	123.35	1107	1107	3.88	8	20	21	24	24	23	0	206.72	By MS/MS	By MS/MS	By MS/MS	By MS/MS	By MS/MS	By MS/MS	15.7
tr|A0KEH0|A0KEH0_AERHH	tr|A0KEH0|A0KEH0_AERHH	6	6	6	tr|A0KEH0|A0KEH0_AERHH Thioredoxin OS=Aeromonas hydrophila subsp. hydrophila (strain ATCC 7966 / DSM 30187 / JCM 1027 / KCTC 2358 / NCIMB 9240) GN=trx PE=3 SV=1	1	6	6	6	5	6	6	6	6	6	5	6	6	6	6	6	5	6	6	6	6	6	58.3	58.3	58.3	11.676	108	108	3.99	10	28	151	131	70	81	0	187.25	By MS/MS	By MS/MS	By MS/MS	By MS/MS	By MS/MS	By MS/MS	58.3
tr|A0KM33|A0KM33_AERHH	tr|A0KM33|A0KM33_AERHH	11	11	11	tr|A0KM33|A0KM33_AERHH Exopolyphosphatase OS=Aeromonas hydrophila subsp. hydrophila (strain ATCC 7966 / DSM 30187 / JCM 1027 / KCTC 2358 / NCIMB 9240) GN=AHA_2830 PE=3 SV=1	1	11	11	11	8	7	8	5	5	6	8	7	8	5	5	6	8	7	8	5	5	6	24.4	24.4	24.4	56.047	496	496	3.54		18	12	12	8	7	0	34.273	By MS/MS	By MS/MS	By MS/MS	By MS/MS	By MS/MS	By MS/MS	17.3
sp|A0KLN7|TRUA_AERHH	sp|A0KLN7|TRUA_AERHH	6	6	6	sp|A0KLN7|TRUA_AERHH tRNA pseudouridine synthase A OS=Aeromonas hydrophila subsp. hydrophila (strain ATCC 7966 / DSM 30187 / JCM 1027 / KCTC 2358 / NCIMB 9240) GN=truA PE=3 SV=1	1	6	6	6	4	2	3	3	3	5	4	2	3	3	3	5	4	2	3	3	3	5	27.9	27.9	27.9	29.736	269	269	4.55	2	1	2	13	12	10	0	36.532	By MS/MS	By MS/MS	By MS/MS	By MS/MS	By MS/MS	By MS/MS	20.4
tr|A0KIH0|A0KIH0_AERHH	tr|A0KIH0|A0KIH0_AERHH	4	4	4	tr|A0KIH0|A0KIH0_AERHH Conserved helix-turn-helix protein OS=Aeromonas hydrophila subsp. hydrophila (strain ATCC 7966 / DSM 30187 / JCM 1027 / KCTC 2358 / NCIMB 9240) GN=AHA_1533 PE=4 SV=1	1	4	4	4	4	3	3	2	4	3	4	3	3	2	4	3	4	3	3	2	4	3	39.8	39.8	39.8	11.293	98	98	3.84	5	2	11	9	11	6	0	38.319	By MS/MS	By MS/MS	By MS/MS	By MS/MS	By MS/MS	By MS/MS	39.8
tr|A0KMG1|A0KMG1_AERHH	tr|A0KMG1|A0KMG1_AERHH	12	12	12	tr|A0KMG1|A0KMG1_AERHH Exodeoxyribonuclease III OS=Aeromonas hydrophila subsp. hydrophila (strain ATCC 7966 / DSM 30187 / JCM 1027 / KCTC 2358 / NCIMB 9240) GN=xth PE=4 SV=1	1	12	12	12	11	10	11	9	11	11	11	10	11	9	11	11	11	10	11	9	11	11	44.8	44.8	44.8	30.893	268	268	3.68	28	14	38	35	29	32	0	56.952	By MS/MS	By MS/MS	By MS/MS	By MS/MS	By MS/MS	By MS/MS	41
tr|A0KJ17|A0KJ17_AERHH	tr|A0KJ17|A0KJ17_AERHH	11	11	11	tr|A0KJ17|A0KJ17_AERHH Alkyl hydroperoxide reductase subunit C OS=Aeromonas hydrophila subsp. hydrophila (strain ATCC 7966 / DSM 30187 / JCM 1027 / KCTC 2358 / NCIMB 9240) GN=AHA_1732 PE=4 SV=1	1	11	11	11	10	11	10	11	11	11	10	11	10	11	11	11	10	11	10	11	11	11	60.6	60.6	60.6	20.645	188	188	3.37	23	220	212	115	79	89	0	240.28	By MS/MS	By MS/MS	By MS/MS	By MS/MS	By MS/MS	By MS/MS	48.4
tr|A0KL25|A0KL25_AERHH	tr|A0KL25|A0KL25_AERHH	12	12	12	tr|A0KL25|A0KL25_AERHH Anaerobic glycerol-3-phosphate dehydrogenase subunit C OS=Aeromonas hydrophila subsp. hydrophila (strain ATCC 7966 / DSM 30187 / JCM 1027 / KCTC 2358 / NCIMB 9240) GN=glpC PE=4 SV=1	1	12	12	12	8	8	8	11	11	11	8	8	8	11	11	11	8	8	8	11	11	11	34.5	34.5	34.5	44.802	400	400	4.28	2	12	43	35	39	41	0	210.06	By MS/MS	By MS/MS	By MS/MS	By MS/MS	By MS/MS	By MS/MS	25.8
tr|A0KNF8|A0KNF8_AERHH	tr|A0KNF8|A0KNF8_AERHH	5	5	5	tr|A0KNF8|A0KNF8_AERHH Geranyltranstransferase OS=Aeromonas hydrophila subsp. hydrophila (strain ATCC 7966 / DSM 30187 / JCM 1027 / KCTC 2358 / NCIMB 9240) GN=AHA_3320 PE=3 SV=1	1	5	5	5	4	5	5	3	5	4	4	5	5	3	5	4	4	5	5	3	5	4	21.3	21.3	21.3	32.131	296	296	3.95		5	19	11	16	5	0	31.783	By MS/MS	By MS/MS	By MS/MS	By MS/MS	By MS/MS	By MS/MS	15.2
tr|A0KK44|A0KK44_AERHH	tr|A0KK44|A0KK44_AERHH	8	8	8	tr|A0KK44|A0KK44_AERHH FMN-dependent NADH-azoreductase OS=Aeromonas hydrophila subsp. hydrophila (strain ATCC 7966 / DSM 30187 / JCM 1027 / KCTC 2358 / NCIMB 9240) GN=azoR PE=3 SV=1	1	8	8	8	7	6	6	5	4	5	7	6	6	5	4	5	7	6	6	5	4	5	39	39	39	25.148	231	231	4.65		4	3	12	20	12	0	14.044	By MS/MS	By MS/MS	By MS/MS	By MS/MS	By MS/MS	By MS/MS	31.6
tr|A0KKH5|A0KKH5_AERHH	tr|A0KKH5|A0KKH5_AERHH	4	4	4	tr|A0KKH5|A0KKH5_AERHH Acyl carrier protein OS=Aeromonas hydrophila subsp. hydrophila (strain ATCC 7966 / DSM 30187 / JCM 1027 / KCTC 2358 / NCIMB 9240) GN=acpP PE=3 SV=1	1	4	4	4	4	3	4	4	4	4	4	3	4	4	4	4	4	3	4	4	4	4	39.7	39.7	39.7	8.7015	78	78	3.56		35	58	25	19	20	0	110.15	By MS/MS	By MS/MS	By MS/MS	By MS/MS	By MS/MS	By MS/MS	39.7
tr|A0KID2|A0KID2_AERHH	tr|A0KID2|A0KID2_AERHH	17	17	17	tr|A0KID2|A0KID2_AERHH Flavodoxin reductase family 1 protein OS=Aeromonas hydrophila subsp. hydrophila (strain ATCC 7966 / DSM 30187 / JCM 1027 / KCTC 2358 / NCIMB 9240) GN=AHA_1495 PE=4 SV=1	1	17	17	17	12	10	9	9	8	12	12	10	9	9	8	12	12	10	9	9	8	12	35	35	35	72.507	662	662	3.71	1	24	16	22	15	13	0	64.775	By MS/MS	By MS/MS	By MS/MS	By MS/MS	By MS/MS	By MS/MS	26.6
tr|A0KGC0|A0KGC0_AERHH	tr|A0KGC0|A0KGC0_AERHH	14	14	14	tr|A0KGC0|A0KGC0_AERHH AsmA protein OS=Aeromonas hydrophila subsp. hydrophila (strain ATCC 7966 / DSM 30187 / JCM 1027 / KCTC 2358 / NCIMB 9240) GN=AHA_0768 PE=4 SV=1	1	14	14	14	13	7	10	8	8	7	13	7	10	8	8	7	13	7	10	8	8	7	23.1	23.1	23.1	75.786	719	719	3.45		39	28	13	15	15	0	143.87	By MS/MS	By MS/MS	By MS/MS	By MS/MS	By MS/MS	By MS/MS	21.6
sp|A0KG26|RL19_AERHH	sp|A0KG26|RL19_AERHH	7	7	7	sp|A0KG26|RL19_AERHH 50S ribosomal protein L19 OS=Aeromonas hydrophila subsp. hydrophila (strain ATCC 7966 / DSM 30187 / JCM 1027 / KCTC 2358 / NCIMB 9240) GN=rplS PE=3 SV=1	1	7	7	7	6	6	6	6	5	5	6	6	6	6	5	5	6	6	6	6	5	5	53	53	53	13.164	115	115	3.12	24	373	140	156	73	74	0	189.79	By MS/MS	By MS/MS	By MS/MS	By MS/MS	By MS/MS	By MS/MS	53
tr|A0KJ16|A0KJ16_AERHH	tr|A0KJ16|A0KJ16_AERHH	15	15	15	tr|A0KJ16|A0KJ16_AERHH Alkyl hydroperoxide reductase subunit F OS=Aeromonas hydrophila subsp. hydrophila (strain ATCC 7966 / DSM 30187 / JCM 1027 / KCTC 2358 / NCIMB 9240) GN=AHA_1731 PE=3 SV=1	1	15	15	15	11	13	14	12	14	13	11	13	14	12	14	13	11	13	14	12	14	13	34.8	34.8	34.8	55.739	526	526	3.6	23	63	43	60	50	38	0	231.76	By MS/MS	By MS/MS	By MS/MS	By MS/MS	By MS/MS	By MS/MS	26.8
tr|A0KF55|A0KF55_AERHH	tr|A0KF55|A0KF55_AERHH	17	17	17	tr|A0KF55|A0KF55_AERHH Protease II OS=Aeromonas hydrophila subsp. hydrophila (strain ATCC 7966 / DSM 30187 / JCM 1027 / KCTC 2358 / NCIMB 9240) GN=AHA_0348 PE=4 SV=1	1	17	17	17	15	13	10	14	12	11	15	13	10	14	12	11	15	13	10	14	12	11	28.7	28.7	28.7	83.67	739	739	3.73	2	27	51	33	30	19	0	70.402	By MS/MS	By MS/MS	By MS/MS	By MS/MS	By MS/MS	By MS/MS	25.2
tr|A0KKH4|A0KKH4_AERHH	tr|A0KKH4|A0KKH4_AERHH	8	8	8	tr|A0KKH4|A0KKH4_AERHH 3-oxoacyl-(Acyl-carrier-protein) reductase OS=Aeromonas hydrophila subsp. hydrophila (strain ATCC 7966 / DSM 30187 / JCM 1027 / KCTC 2358 / NCIMB 9240) GN=fabG PE=4 SV=1	1	8	8	8	8	7	8	8	8	8	8	7	8	8	8	8	8	7	8	8	8	8	45.9	45.9	45.9	25.682	244	244	4.65		4	72	78	98	108	0	323.31	By MS/MS	By MS/MS	By MS/MS	By MS/MS	By MS/MS	By MS/MS	45.9
sp|A0KPE3|TYPH_AERHH	sp|A0KPE3|TYPH_AERHH	16	16	16	sp|A0KPE3|TYPH_AERHH Thymidine phosphorylase OS=Aeromonas hydrophila subsp. hydrophila (strain ATCC 7966 / DSM 30187 / JCM 1027 / KCTC 2358 / NCIMB 9240) GN=deoA PE=3 SV=1	1	16	16	16	15	14	15	14	13	14	15	14	15	14	13	14	15	14	15	14	13	14	47.2	47.2	47.2	46.849	443	443	4.02		33	46	99	52	33	0	323.31	By MS/MS	By MS/MS	By MS/MS	By MS/MS	By MS/MS	By MS/MS	45.6
tr|A0KFE5|A0KFE5_AERHH;tr|A9LRT8|A9LRT8_AERHY;tr|A7L5B0|A7L5B0_AERHY	tr|A0KFE5|A0KFE5_AERHH;tr|A9LRT8|A9LRT8_AERHY	5;3;1	5;3;1	5;3;1	tr|A0KFE5|A0KFE5_AERHH Hemolysin OS=Aeromonas hydrophila subsp. hydrophila (strain ATCC 7966 / DSM 30187 / JCM 1027 / KCTC 2358 / NCIMB 9240) GN=AHA_0438 PE=4 SV=1;tr|A9LRT8|A9LRT8_AERHY Aerolysin (Fragment) OS=Aeromonas hydrophila GN=aerA PE=4 SV=1	3	5	5	5	3	4	3	4	5	4	3	4	3	4	5	4	3	4	3	4	5	4	10.8	10.8	10.8	54.525	493	493;186;41	3.27		4	25	10	1	1	0	38.468	By MS/MS	By MS/MS	By MS/MS	By MS/MS	By MS/MS	By MS/MS	7.3
sp|A0KG57|LUXS_AERHH	sp|A0KG57|LUXS_AERHH	9	9	9	sp|A0KG57|LUXS_AERHH S-ribosylhomocysteine lyase OS=Aeromonas hydrophila subsp. hydrophila (strain ATCC 7966 / DSM 30187 / JCM 1027 / KCTC 2358 / NCIMB 9240) GN=luxS PE=3 SV=1	1	9	9	9	9	8	8	9	8	9	9	8	8	9	8	9	9	8	8	9	8	9	69.2	69.2	69.2	18.777	169	169	3.61	65	13	55	105	63	40	0	292.05	By MS/MS	By MS/MS	By MS/MS	By MS/MS	By MS/MS	By MS/MS	69.2
sp|A0KHZ9|RIMO_AERHH	sp|A0KHZ9|RIMO_AERHH	14	14	14	sp|A0KHZ9|RIMO_AERHH Ribosomal protein S12 methylthiotransferase RimO OS=Aeromonas hydrophila subsp. hydrophila (strain ATCC 7966 / DSM 30187 / JCM 1027 / KCTC 2358 / NCIMB 9240) GN=rimO PE=3 SV=1	1	14	14	14	13	10	12	11	11	10	13	10	12	11	11	10	13	10	12	11	11	10	39.4	39.4	39.4	49.488	442	442	3.81	26	37	32	39	51	45	0	125.23	By MS/MS	By MS/MS	By MS/MS	By MS/MS	By MS/MS	By MS/MS	34.8
tr|A0KQU7|A0KQU7_AERHH	tr|A0KQU7|A0KQU7_AERHH	13	13	13	tr|A0KQU7|A0KQU7_AERHH Uncharacterized protein OS=Aeromonas hydrophila subsp. hydrophila (strain ATCC 7966 / DSM 30187 / JCM 1027 / KCTC 2358 / NCIMB 9240) GN=AHA_4225 PE=4 SV=1	1	13	13	13	11	10	10	11	11	11	11	10	10	11	11	11	11	10	10	11	11	11	46	46	46	32.717	287	287	4.04	5	32	25	38	51	30	0	267.26	By MS/MS	By MS/MS	By MS/MS	By MS/MS	By MS/MS	By MS/MS	41.1
sp|A0KKS7|AROC_AERHH	sp|A0KKS7|AROC_AERHH	12	12	12	sp|A0KKS7|AROC_AERHH Chorismate synthase OS=Aeromonas hydrophila subsp. hydrophila (strain ATCC 7966 / DSM 30187 / JCM 1027 / KCTC 2358 / NCIMB 9240) GN=aroC PE=3 SV=1	1	12	12	12	10	10	8	8	8	9	10	10	8	8	8	9	10	10	8	8	8	9	46.4	46.4	46.4	38.854	362	362	3.55		49	22	39	20	17	0	99.313	By MS/MS	By MS/MS	By MS/MS	By MS/MS	By MS/MS	By MS/MS	39.8
sp|A0KEX3|SMG_AERHH	sp|A0KEX3|SMG_AERHH	5	5	5	sp|A0KEX3|SMG_AERHH Protein Smg homolog OS=Aeromonas hydrophila subsp. hydrophila (strain ATCC 7966 / DSM 30187 / JCM 1027 / KCTC 2358 / NCIMB 9240) GN=smg PE=3 SV=1	1	5	5	5	5	5	4	4	3	4	5	5	4	4	3	4	5	5	4	4	3	4	34.4	34.4	34.4	18.212	157	157	3.46	4	12	15	12	13	3	0	10.167	By MS/MS	By MS/MS	By MS/MS	By MS/MS	By MS/MS	By MS/MS	34.4
tr|A0KHE4|A0KHE4_AERHH	tr|A0KHE4|A0KHE4_AERHH	20	20	20	tr|A0KHE4|A0KHE4_AERHH Lysine decarboxylase family protein OS=Aeromonas hydrophila subsp. hydrophila (strain ATCC 7966 / DSM 30187 / JCM 1027 / KCTC 2358 / NCIMB 9240) GN=AHA_1154 PE=4 SV=1	1	20	20	20	19	19	19	20	20	20	19	19	19	20	20	20	19	19	19	20	20	20	55.4	55.4	55.4	50.203	451	451	4.16	7	30	126	152	109	91	0	323.31	By MS/MS	By MS/MS	By MS/MS	By MS/MS	By MS/MS	By MS/MS	52.5
sp|A0KIC3|SYN_AERHH	sp|A0KIC3|SYN_AERHH	21	21	21	sp|A0KIC3|SYN_AERHH Asparagine--tRNA ligase OS=Aeromonas hydrophila subsp. hydrophila (strain ATCC 7966 / DSM 30187 / JCM 1027 / KCTC 2358 / NCIMB 9240) GN=asnS PE=3 SV=1	1	21	21	21	18	18	16	18	19	19	18	18	16	18	19	19	18	18	16	18	19	19	41.4	41.4	41.4	52.214	466	466	4.5	4	35	73	112	170	121	0	290.64	By MS/MS	By MS/MS	By MS/MS	By MS/MS	By MS/MS	By MS/MS	37.6
tr|A0KL07|A0KL07_AERHH	tr|A0KL07|A0KL07_AERHH	8	8	8	tr|A0KL07|A0KL07_AERHH Fatty acid metabolism regulator protein OS=Aeromonas hydrophila subsp. hydrophila (strain ATCC 7966 / DSM 30187 / JCM 1027 / KCTC 2358 / NCIMB 9240) GN=fadR PE=3 SV=1	1	8	8	8	8	7	8	8	8	6	8	7	8	8	8	6	8	7	8	8	8	6	33.3	33.3	33.3	26.923	237	237	3.91	1	19	23	36	20	17	0	123.47	By MS/MS	By MS/MS	By MS/MS	By MS/MS	By MS/MS	By MS/MS	33.3
tr|A0KNG5|A0KNG5_AERHH	tr|A0KNG5|A0KNG5_AERHH	6	6	6	tr|A0KNG5|A0KNG5_AERHH Thiamine-monophosphate kinase OS=Aeromonas hydrophila subsp. hydrophila (strain ATCC 7966 / DSM 30187 / JCM 1027 / KCTC 2358 / NCIMB 9240) GN=thiL PE=3 SV=1	1	6	6	6	6	5	4	5	5	5	6	5	4	5	5	5	6	5	4	5	5	5	22.6	22.6	22.6	33.697	319	319	4.05		8	13	15	14	9	0	52.429	By MS/MS	By MS/MS	By MS/MS	By MS/MS	By MS/MS	By MS/MS	22.6
sp|A0KNW5|Y3492_AERHH	sp|A0KNW5|Y3492_AERHH	7	7	7	sp|A0KNW5|Y3492_AERHH Putative transport protein AHA_3492 OS=Aeromonas hydrophila subsp. hydrophila (strain ATCC 7966 / DSM 30187 / JCM 1027 / KCTC 2358 / NCIMB 9240) GN=AHA_3492 PE=3 SV=1	1	7	7	7	5	4	6	4	4	4	5	4	6	4	4	4	5	4	6	4	4	4	18.4	18.4	18.4	58.848	553	553	3.57	5	4	18	18	5	6	0	60.411	By MS/MS	By MS/MS	By MS/MS	By MS/MS	By MS/MS	By MS/MS	13.9
tr|A0KG77|A0KG77_AERHH	tr|A0KG77|A0KG77_AERHH	14	14	14	tr|A0KG77|A0KG77_AERHH Glutamate--cysteine ligase OS=Aeromonas hydrophila subsp. hydrophila (strain ATCC 7966 / DSM 30187 / JCM 1027 / KCTC 2358 / NCIMB 9240) GN=gshA PE=3 SV=1	1	14	14	14	11	11	11	10	8	13	11	11	11	10	8	13	11	11	11	10	8	13	37.1	37.1	37.1	60.115	529	529	3.81	2	29	41	40	23	26	0	128.69	By MS/MS	By MS/MS	By MS/MS	By MS/MS	By MS/MS	By MS/MS	31.6
tr|A0KLJ4|A0KLJ4_AERHH	tr|A0KLJ4|A0KLJ4_AERHH	16	16	16	tr|A0KLJ4|A0KLJ4_AERHH Electron transport complex subunit C OS=Aeromonas hydrophila subsp. hydrophila (strain ATCC 7966 / DSM 30187 / JCM 1027 / KCTC 2358 / NCIMB 9240) GN=rnfC PE=3 SV=1	1	16	16	16	10	9	10	12	11	13	10	9	10	12	11	13	10	9	10	12	11	13	24	24	24	88.683	851	851	3.64	3	23	9	35	18	6	0	89.39	By MS/MS	By MS/MS	By MS/MS	By MS/MS	By MS/MS	By MS/MS	15.3
tr|A0KPJ6|A0KPJ6_AERHH	tr|A0KPJ6|A0KPJ6_AERHH	8	8	8	tr|A0KPJ6|A0KPJ6_AERHH Uncharacterized protein OS=Aeromonas hydrophila subsp. hydrophila (strain ATCC 7966 / DSM 30187 / JCM 1027 / KCTC 2358 / NCIMB 9240) GN=AHA_3749 PE=4 SV=1	1	8	8	8	6	7	5	5	7	7	6	7	5	5	7	7	6	7	5	5	7	7	28	28	28	33.878	300	300	3.65	8	8	21	18	15	9	0	77.775	By MS/MS	By MS/MS	By MS/MS	By MS/MS	By MS/MS	By MS/MS	23.3
tr|A0KN05|A0KN05_AERHH	tr|A0KN05|A0KN05_AERHH	13	13	13	tr|A0KN05|A0KN05_AERHH Ribosome-binding ATPase YchF OS=Aeromonas hydrophila subsp. hydrophila (strain ATCC 7966 / DSM 30187 / JCM 1027 / KCTC 2358 / NCIMB 9240) GN=ychF PE=3 SV=1	1	13	13	13	13	13	12	13	13	12	13	13	12	13	13	12	13	13	12	13	13	12	41.9	41.9	41.9	39.408	363	363	4.47	9	22	57	84	151	84	0	323.31	By MS/MS	By MS/MS	By MS/MS	By MS/MS	By MS/MS	By MS/MS	41.9
tr|A0KKS0|A0KKS0_AERHH	tr|A0KKS0|A0KKS0_AERHH	11	11	11	tr|A0KKS0|A0KKS0_AERHH Multiphosphoryl transfer protein (MTP) (Phosphotransferase FPrprotein) (Pseudo-HPr) OS=Aeromonas hydrophila subsp. hydrophila (strain ATCC 7966 / DSM 30187 / JCM 1027 / KCTC 2358 / NCIMB 9240) GN=AHA_2348 PE=4 SV=1	1	11	11	11	11	10	10	9	10	9	11	10	10	9	10	9	11	10	10	9	10	9	42.1	42.1	42.1	37.41	366	366	3.53	24	21	110	52	29	34	0	244.09	By MS/MS	By MS/MS	By MS/MS	By MS/MS	By MS/MS	By MS/MS	42.1
tr|A0KIG2|A0KIG2_AERHH	tr|A0KIG2|A0KIG2_AERHH	7	7	7	tr|A0KIG2|A0KIG2_AERHH N-acetylglucosamine-6-phosphate deacetylase OS=Aeromonas hydrophila subsp. hydrophila (strain ATCC 7966 / DSM 30187 / JCM 1027 / KCTC 2358 / NCIMB 9240) GN=nagA-2 PE=3 SV=1	1	7	7	7	6	5	5	7	6	5	6	5	5	7	6	5	6	5	5	7	6	5	23.4	23.4	23.4	40.809	381	381	3.6	1	20	12	17	13	7	0	31.837	By MS/MS	By MS/MS	By MS/MS	By MS/MS	By MS/MS	By MS/MS	21.3
tr|A0KMA9|A0KMA9_AERHH	tr|A0KMA9|A0KMA9_AERHH	7	7	7	tr|A0KMA9|A0KMA9_AERHH Glucose-1-phosphate thymidylyltransferase OS=Aeromonas hydrophila subsp. hydrophila (strain ATCC 7966 / DSM 30187 / JCM 1027 / KCTC 2358 / NCIMB 9240) GN=rfbA PE=3 SV=1	1	7	7	7	7	7	7	7	5	6	7	7	7	7	5	6	7	7	7	7	5	6	27.2	27.2	27.2	32.859	294	294	3.7	17	25	16	23	25	26	0	116.86	By MS/MS	By MS/MS	By MS/MS	By MS/MS	By MS/MS	By MS/MS	27.2
tr|A0KK31|A0KK31_AERHH	tr|A0KK31|A0KK31_AERHH	9	9	9	tr|A0KK31|A0KK31_AERHH Lipid A biosynthesis myristoyltransferase OS=Aeromonas hydrophila subsp. hydrophila (strain ATCC 7966 / DSM 30187 / JCM 1027 / KCTC 2358 / NCIMB 9240) GN=lpxM PE=3 SV=1	1	9	9	9	5	6	5	5	7	4	5	6	5	5	7	4	5	6	5	5	7	4	28.6	28.6	28.6	37.628	332	332	3.17		18	21	4	7	3	0	32.441	By MS/MS	By MS/MS	By MS/MS	By MS/MS	By MS/MS	By MS/MS	15.7
tr|A0KLE6|A0KLE6_AERHH	tr|A0KLE6|A0KLE6_AERHH	9	9	9	tr|A0KLE6|A0KLE6_AERHH Oligoendopeptidase F OS=Aeromonas hydrophila subsp. hydrophila (strain ATCC 7966 / DSM 30187 / JCM 1027 / KCTC 2358 / NCIMB 9240) GN=AHA_2587 PE=4 SV=1	1	9	9	9	6	8	7	4	5	5	6	8	7	4	5	5	6	8	7	4	5	5	17.6	17.6	17.6	67.551	602	602	3.39		15	15	24	6	1	0	123.79	By MS/MS	By MS/MS	By MS/MS	By MS/MS	By MS/MS	By MS/MS	13.6
tr|A0KQS3|A0KQS3_AERHH	tr|A0KQS3|A0KQS3_AERHH	16	16	16	tr|A0KQS3|A0KQS3_AERHH L-threonine dehydratase OS=Aeromonas hydrophila subsp. hydrophila (strain ATCC 7966 / DSM 30187 / JCM 1027 / KCTC 2358 / NCIMB 9240) GN=ilvA PE=3 SV=1	1	16	16	16	10	13	10	13	11	11	10	13	10	13	11	11	10	13	10	13	11	11	32.8	32.8	32.8	55.425	506	506	3.7	6	17	23	41	11	15	0	56.028	By MS/MS	By MS/MS	By MS/MS	By MS/MS	By MS/MS	By MS/MS	22.9
tr|A0KFB2|A0KFB2_AERHH	tr|A0KFB2|A0KFB2_AERHH	11	11	11	tr|A0KFB2|A0KFB2_AERHH Uncharacterized protein OS=Aeromonas hydrophila subsp. hydrophila (strain ATCC 7966 / DSM 30187 / JCM 1027 / KCTC 2358 / NCIMB 9240) GN=AHA_0405 PE=4 SV=1	1	11	11	11	4	4	6	4	5	6	4	4	6	4	5	6	4	4	6	4	5	6	10.3	10.3	10.3	142.2	1289	1289	3.15	5		19	14	1		0	14.143	By MS/MS	By MS/MS	By MS/MS	By MS/MS	By MS/MS	By MS/MS	3.2
tr|A0KHP6|A0KHP6_AERHH	tr|A0KHP6|A0KHP6_AERHH	9	9	9	tr|A0KHP6|A0KHP6_AERHH Peptidase, M48 family OS=Aeromonas hydrophila subsp. hydrophila (strain ATCC 7966 / DSM 30187 / JCM 1027 / KCTC 2358 / NCIMB 9240) GN=AHA_1256 PE=3 SV=1	1	9	9	9	8	7	9	7	9	7	8	7	9	7	9	7	8	7	9	7	9	7	34	34	34	28.322	268	268	4.36	3	11	9	36	34	24	0	100.16	By MS/MS	By MS/MS	By MS/MS	By MS/MS	By MS/MS	By MS/MS	31
sp|A0KPG1|SYA_AERHH	sp|A0KPG1|SYA_AERHH	45	45	45	sp|A0KPG1|SYA_AERHH Alanine--tRNA ligase OS=Aeromonas hydrophila subsp. hydrophila (strain ATCC 7966 / DSM 30187 / JCM 1027 / KCTC 2358 / NCIMB 9240) GN=alaS PE=3 SV=1	1	45	45	45	40	39	40	41	36	36	40	39	40	41	36	36	40	39	40	41	36	36	55.7	55.7	55.7	95.941	874	874	3.59	71	169	324	209	145	147	0	323.31	By MS/MS	By MS/MS	By MS/MS	By MS/MS	By MS/MS	By MS/MS	51.4
tr|A0KFU0|A0KFU0_AERHH	tr|A0KFU0|A0KFU0_AERHH	11	11	10	tr|A0KFU0|A0KFU0_AERHH ADP compounds hydrolase NudE OS=Aeromonas hydrophila subsp. hydrophila (strain ATCC 7966 / DSM 30187 / JCM 1027 / KCTC 2358 / NCIMB 9240) GN=AHA_0583 PE=4 SV=1	1	11	11	10	7	6	5	6	4	4	7	6	5	6	4	4	7	6	5	6	3	3	69.4	69.4	69.4	20.853	186	186	3.26	3	11	12	11	1	5	0	40.867	By MS/MS	By MS/MS	By MS/MS	By MS/MS	By MS/MS	By MS/MS	45.7
tr|A0KM52|A0KM52_AERHH	tr|A0KM52|A0KM52_AERHH	13	13	13	tr|A0KM52|A0KM52_AERHH Periplasmic murein peptide-binding protein OS=Aeromonas hydrophila subsp. hydrophila (strain ATCC 7966 / DSM 30187 / JCM 1027 / KCTC 2358 / NCIMB 9240) GN=AHA_2849 PE=4 SV=1	1	13	13	13	9	10	8	10	8	7	9	10	8	10	8	7	9	10	8	10	8	7	24.2	24.2	24.2	65.366	587	587	3.79	1	12	18	20	12	9	0	23.737	By MS/MS	By MS/MS	By MS/MS	By MS/MS	By MS/MS	By MS/MS	16.9
sp|A0KQA5|RPOB_AERHH;tr|D8L7N5|D8L7N5_AERHY;tr|Q2TL30|Q2TL30_AERHY	sp|A0KQA5|RPOB_AERHH	72;19;7	72;19;7	72;19;7	sp|A0KQA5|RPOB_AERHH DNA-directed RNA polymerase subunit beta OS=Aeromonas hydrophila subsp. hydrophila (strain ATCC 7966 / DSM 30187 / JCM 1027 / KCTC 2358 / NCIMB 9240) GN=rpoB PE=3 SV=2	3	72	72	72	67	63	64	66	63	65	67	63	64	66	63	65	67	63	64	66	63	65	56.6	56.6	56.6	150.23	1342	1342;289;172	3.56	141	593	507	383	363	357	0	323.31	By MS/MS	By MS/MS	By MS/MS	By MS/MS	By MS/MS	By MS/MS	54.3
sp|A0KI52|HFLD_AERHH	sp|A0KI52|HFLD_AERHH	6	6	6	sp|A0KI52|HFLD_AERHH High frequency lysogenization protein HflD homolog OS=Aeromonas hydrophila subsp. hydrophila (strain ATCC 7966 / DSM 30187 / JCM 1027 / KCTC 2358 / NCIMB 9240) GN=hflD PE=3 SV=1	1	6	6	6	6	6	6	6	6	6	6	6	6	6	6	6	6	6	6	6	6	6	36.3	36.3	36.3	22.833	204	204	4.56	1	16	10	11	30	37	0	115.66	By MS/MS	By MS/MS	By MS/MS	By MS/MS	By MS/MS	By MS/MS	36.3
tr|A0KM83|A0KM83_AERHH	tr|A0KM83|A0KM83_AERHH	13	13	13	tr|A0KM83|A0KM83_AERHH UDP-glucose 6-dehydrogenase OS=Aeromonas hydrophila subsp. hydrophila (strain ATCC 7966 / DSM 30187 / JCM 1027 / KCTC 2358 / NCIMB 9240) GN=AHA_2880 PE=3 SV=1	1	13	13	13	12	11	10	13	13	12	12	11	10	13	13	12	12	11	10	13	13	12	42	42	42	43.513	388	388	3.88	1	52	50	61	52	37	0	216.27	By MS/MS	By MS/MS	By MS/MS	By MS/MS	By MS/MS	By MS/MS	39.7
sp|A0KIB5|DAPE_AERHH	sp|A0KIB5|DAPE_AERHH	9	9	9	sp|A0KIB5|DAPE_AERHH Succinyl-diaminopimelate desuccinylase OS=Aeromonas hydrophila subsp. hydrophila (strain ATCC 7966 / DSM 30187 / JCM 1027 / KCTC 2358 / NCIMB 9240) GN=dapE PE=3 SV=1	1	9	9	9	7	4	6	5	8	8	7	4	6	5	8	8	7	4	6	5	8	8	30.1	30.1	30.1	40.21	375	375	3.56	13	11	16	19	17	11	0	61.566	By MS/MS	By MS/MS	By MS/MS	By MS/MS	By MS/MS	By MS/MS	25.9
tr|A0KPG7|A0KPG7_AERHH	tr|A0KPG7|A0KPG7_AERHH	5	5	5	tr|A0KPG7|A0KPG7_AERHH Uncharacterized protein OS=Aeromonas hydrophila subsp. hydrophila (strain ATCC 7966 / DSM 30187 / JCM 1027 / KCTC 2358 / NCIMB 9240) GN=AHA_3720 PE=4 SV=1	1	5	5	5	5	4	5	4	4	4	5	4	5	4	4	4	5	4	5	4	4	4	28.6	28.6	28.6	19.502	175	175	2.54	8	15	8	9		1	0	22.408	By MS/MS	By MS/MS	By MS/MS	By MS/MS	By MS/MS	By MS/MS	28.6
tr|A0KQ45|A0KQ45_AERHH	tr|A0KQ45|A0KQ45_AERHH	4	4	4	tr|A0KQ45|A0KQ45_AERHH Conserved domain protein OS=Aeromonas hydrophila subsp. hydrophila (strain ATCC 7966 / DSM 30187 / JCM 1027 / KCTC 2358 / NCIMB 9240) GN=AHA_3962 PE=4 SV=1	1	4	4	4	4	4	4	4	4	4	4	4	4	4	4	4	4	4	4	4	4	4	67.1	67.1	67.1	7.5264	70	70	4.25	4	28	24	38	50	45	0	94.597	By MS/MS	By MS/MS	By MS/MS	By MS/MS	By MS/MS	By MS/MS	67.1
sp|A0KF08|GPDA_AERHH	sp|A0KF08|GPDA_AERHH	8	8	8	sp|A0KF08|GPDA_AERHH Glycerol-3-phosphate dehydrogenase [NAD(P)+] OS=Aeromonas hydrophila subsp. hydrophila (strain ATCC 7966 / DSM 30187 / JCM 1027 / KCTC 2358 / NCIMB 9240) GN=gpsA PE=3 SV=1	1	8	8	8	4	5	5	7	6	7	4	5	5	7	6	7	4	5	5	7	6	7	33.5	33.5	33.5	35.34	334	334	4.43		5	9	22	14	17	0	54.227	By MS/MS	By MS/MS	By MS/MS	By MS/MS	By MS/MS	By MS/MS	19.8
tr|A0KKL2|A0KKL2_AERHH	tr|A0KKL2|A0KKL2_AERHH	20	20	20	tr|A0KKL2|A0KKL2_AERHH Aminopeptidase N OS=Aeromonas hydrophila subsp. hydrophila (strain ATCC 7966 / DSM 30187 / JCM 1027 / KCTC 2358 / NCIMB 9240) GN=pepN PE=4 SV=1	1	20	20	20	16	17	15	18	17	19	16	17	15	18	17	19	16	17	15	18	17	19	24.4	24.4	24.4	98.241	874	874	3.91	25	39	44	52	59	56	0	182.32	By MS/MS	By MS/MS	By MS/MS	By MS/MS	By MS/MS	By MS/MS	20.4
tr|A0KH13|A0KH13_AERHH	tr|A0KH13|A0KH13_AERHH	12	12	12	tr|A0KH13|A0KH13_AERHH Peptidase, U32 family OS=Aeromonas hydrophila subsp. hydrophila (strain ATCC 7966 / DSM 30187 / JCM 1027 / KCTC 2358 / NCIMB 9240) GN=yegQ PE=4 SV=1	1	12	12	12	10	7	8	9	7	9	10	7	8	9	7	9	10	7	8	9	7	9	31.8	31.8	31.8	51.523	453	453	3.69	3	24	25	26	14	17	0	165.83	By MS/MS	By MS/MS	By MS/MS	By MS/MS	By MS/MS	By MS/MS	25.6
tr|A0KI51|A0KI51_AERHH	tr|A0KI51|A0KI51_AERHH	18	18	18	tr|A0KI51|A0KI51_AERHH Adenylosuccinate lyase OS=Aeromonas hydrophila subsp. hydrophila (strain ATCC 7966 / DSM 30187 / JCM 1027 / KCTC 2358 / NCIMB 9240) GN=purB PE=3 SV=1	1	18	18	18	16	14	15	15	17	17	16	14	15	15	17	17	16	14	15	15	17	17	41.9	41.9	41.9	51.254	456	456	4.23	3	23	92	86	81	75	0	246.18	By MS/MS	By MS/MS	By MS/MS	By MS/MS	By MS/MS	By MS/MS	40.4
tr|A0KPZ6|A0KPZ6_AERHH	tr|A0KPZ6|A0KPZ6_AERHH	18	18	18	tr|A0KPZ6|A0KPZ6_AERHH Serine peptidase DegQ OS=Aeromonas hydrophila subsp. hydrophila (strain ATCC 7966 / DSM 30187 / JCM 1027 / KCTC 2358 / NCIMB 9240) GN=degQ PE=4 SV=1	1	18	18	18	17	15	17	16	16	15	17	15	17	16	16	15	17	15	17	16	16	15	37.7	37.7	37.7	47.813	453	453	3.37	26	76	109	47	35	46	0	323.31	By MS/MS	By MS/MS	By MS/MS	By MS/MS	By MS/MS	By MS/MS	35.5
sp|A0KEW9|FMT_AERHH	sp|A0KEW9|FMT_AERHH	8	8	8	sp|A0KEW9|FMT_AERHH Methionyl-tRNA formyltransferase OS=Aeromonas hydrophila subsp. hydrophila (strain ATCC 7966 / DSM 30187 / JCM 1027 / KCTC 2358 / NCIMB 9240) GN=fmt PE=3 SV=1	1	8	8	8	6	5	5	6	7	6	6	5	5	6	7	6	6	5	5	6	7	6	33.4	33.4	33.4	33.595	314	314	4.65			16	32	34	26	0	66.176	By MS/MS	By MS/MS	By MS/MS	By MS/MS	By MS/MS	By MS/MS	21.7
sp|A0KN00|LOLB_AERHH	sp|A0KN00|LOLB_AERHH	8	8	8	sp|A0KN00|LOLB_AERHH Outer-membrane lipoprotein LolB OS=Aeromonas hydrophila subsp. hydrophila (strain ATCC 7966 / DSM 30187 / JCM 1027 / KCTC 2358 / NCIMB 9240) GN=lolB PE=3 SV=1	1	8	8	8	7	6	8	6	6	6	7	6	8	6	6	6	7	6	8	6	6	6	50	50	50	22.065	194	194	3.76		17	13	10	5	14	0	39.804	By MS/MS	By MS/MS	By MS/MS	By MS/MS	By MS/MS	By MS/MS	44.3
tr|A0KEZ5|A0KEZ5_AERHH	tr|A0KEZ5|A0KEZ5_AERHH	12	12	12	tr|A0KEZ5|A0KEZ5_AERHH AsmA family OS=Aeromonas hydrophila subsp. hydrophila (strain ATCC 7966 / DSM 30187 / JCM 1027 / KCTC 2358 / NCIMB 9240) GN=AHA_0283 PE=4 SV=1	1	12	12	12	9	6	5	6	7	5	9	6	5	6	7	5	9	6	5	6	7	5	23.3	23.3	23.3	76.083	688	688	3.74	4	4	13	24	6	6	0	56.507	By MS/MS	By MS/MS	By MS/MS	By MS/MS	By MS/MS	By MS/MS	17.3
tr|A0KMF1|A0KMF1_AERHH	tr|A0KMF1|A0KMF1_AERHH	5	5	5	tr|A0KMF1|A0KMF1_AERHH Cytochrome c family protein OS=Aeromonas hydrophila subsp. hydrophila (strain ATCC 7966 / DSM 30187 / JCM 1027 / KCTC 2358 / NCIMB 9240) GN=AHA_2948 PE=4 SV=1	1	5	5	5	5	5	5	5	3	5	5	5	5	5	3	5	5	5	5	5	3	5	18	18	18	42.907	399	399	4.34			20	30	21	14	0	44.812	By MS/MS	By MS/MS	By MS/MS	By MS/MS	By MS/MS	By MS/MS	18
tr|A0KKQ5|A0KKQ5_AERHH	tr|A0KKQ5|A0KKQ5_AERHH	35	35	35	tr|A0KKQ5|A0KKQ5_AERHH Ribonucleoside-diphosphate reductase OS=Aeromonas hydrophila subsp. hydrophila (strain ATCC 7966 / DSM 30187 / JCM 1027 / KCTC 2358 / NCIMB 9240) GN=nrdA PE=3 SV=1	1	35	35	35	31	29	27	31	30	33	31	29	27	31	30	33	31	29	27	31	30	33	53.5	53.5	53.5	86.402	767	767	4.15	47	69	160	154	186	185	0	323.31	By MS/MS	By MS/MS	By MS/MS	By MS/MS	By MS/MS	By MS/MS	48.5
tr|A0KK60|A0KK60_AERHH	tr|A0KK60|A0KK60_AERHH	12	12	12	tr|A0KK60|A0KK60_AERHH L-serine ammonia-lyase OS=Aeromonas hydrophila subsp. hydrophila (strain ATCC 7966 / DSM 30187 / JCM 1027 / KCTC 2358 / NCIMB 9240) GN=sdaA-1 PE=4 SV=1	1	12	12	12	10	9	10	12	12	12	10	9	10	12	12	12	10	9	10	12	12	12	30.3	30.3	30.3	49.224	456	456	4.56	2	27	48	63	68	108	0	171.76	By MS/MS	By MS/MS	By MS/MS	By MS/MS	By MS/MS	By MS/MS	25.4
sp|A0KPG5|MUTS_AERHH	sp|A0KPG5|MUTS_AERHH	30	30	30	sp|A0KPG5|MUTS_AERHH DNA mismatch repair protein MutS OS=Aeromonas hydrophila subsp. hydrophila (strain ATCC 7966 / DSM 30187 / JCM 1027 / KCTC 2358 / NCIMB 9240) GN=mutS PE=3 SV=1	1	30	30	30	25	23	27	28	26	25	25	23	27	28	26	25	25	23	27	28	26	25	46.4	46.4	46.4	95.601	860	860	3.6	13	68	95	78	65	32	0	212.83	By MS/MS	By MS/MS	By MS/MS	By MS/MS	By MS/MS	By MS/MS	34.1
tr|A0KKS8|A0KKS8_AERHH	tr|A0KKS8|A0KKS8_AERHH	6	6	6	tr|A0KKS8|A0KKS8_AERHH 50S ribosomal protein L3 glutamine methyltransferase OS=Aeromonas hydrophila subsp. hydrophila (strain ATCC 7966 / DSM 30187 / JCM 1027 / KCTC 2358 / NCIMB 9240) GN=prmB PE=3 SV=1	1	6	6	6	6	5	6	6	6	6	6	5	6	6	6	6	6	5	6	6	6	6	20.9	20.9	20.9	35.254	311	311	4.34		2	32	27	30	22	0	59.963	By MS/MS	By MS/MS	By MS/MS	By MS/MS	By MS/MS	By MS/MS	20.9
tr|A0KIM4|A0KIM4_AERHH	tr|A0KIM4|A0KIM4_AERHH	5	5	5	tr|A0KIM4|A0KIM4_AERHH Periplasmic nitrate reductase, electron transfer subunit OS=Aeromonas hydrophila subsp. hydrophila (strain ATCC 7966 / DSM 30187 / JCM 1027 / KCTC 2358 / NCIMB 9240) GN=napB PE=3 SV=1	1	5	5	5	4	4	4	5	4	4	4	4	4	5	4	4	4	4	4	5	4	4	31.8	31.8	31.8	16.71	151	151	3.85	1	13	15	9	13	11	0	83.259	By MS/MS	By MS/MS	By MS/MS	By MS/MS	By MS/MS	By MS/MS	31.8
sp|A0KNE8|GLMM_AERHH	sp|A0KNE8|GLMM_AERHH	16	16	16	sp|A0KNE8|GLMM_AERHH Phosphoglucosamine mutase OS=Aeromonas hydrophila subsp. hydrophila (strain ATCC 7966 / DSM 30187 / JCM 1027 / KCTC 2358 / NCIMB 9240) GN=glmM PE=3 SV=1	1	16	16	16	11	11	12	13	12	12	11	11	12	13	12	12	11	11	12	13	12	12	39.2	39.2	39.2	47.637	444	444	4	42	46	32	35	78	86	0	146.84	By MS/MS	By MS/MS	By MS/MS	By MS/MS	By MS/MS	By MS/MS	33.6
tr|A0KKH3|A0KKH3_AERHH	tr|A0KKH3|A0KKH3_AERHH	11	11	11	tr|A0KKH3|A0KKH3_AERHH Malonyl CoA-acyl carrier protein transacylase OS=Aeromonas hydrophila subsp. hydrophila (strain ATCC 7966 / DSM 30187 / JCM 1027 / KCTC 2358 / NCIMB 9240) GN=fabD PE=3 SV=1	1	11	11	11	10	10	11	10	10	9	10	10	11	10	10	9	10	10	11	10	10	9	48.9	48.9	48.9	32.769	311	311	4.37	7	30	53	48	82	82	0	284.27	By MS/MS	By MS/MS	By MS/MS	By MS/MS	By MS/MS	By MS/MS	48.6
tr|A0KJU6|A0KJU6_AERHH	tr|A0KJU6|A0KJU6_AERHH	25	25	25	tr|A0KJU6|A0KJU6_AERHH ABC transporter ATP-binding protein OS=Aeromonas hydrophila subsp. hydrophila (strain ATCC 7966 / DSM 30187 / JCM 1027 / KCTC 2358 / NCIMB 9240) GN=AHA_2016 PE=4 SV=1	1	25	25	25	21	22	22	23	22	20	21	22	22	23	22	20	21	22	22	23	22	20	51.1	51.1	51.1	59.26	530	530	4.04	3	76	82	107	75	92	0	323.31	By MS/MS	By MS/MS	By MS/MS	By MS/MS	By MS/MS	By MS/MS	45.8
sp|A0KNY9|GSA_AERHH	sp|A0KNY9|GSA_AERHH	9	9	9	sp|A0KNY9|GSA_AERHH Glutamate-1-semialdehyde 2,1-aminomutase OS=Aeromonas hydrophila subsp. hydrophila (strain ATCC 7966 / DSM 30187 / JCM 1027 / KCTC 2358 / NCIMB 9240) GN=hemL PE=3 SV=1	1	9	9	9	8	7	9	8	7	8	8	7	9	8	7	8	8	7	9	8	7	8	30.6	30.6	30.6	45.707	428	428	4.21		7	84	55	45	52	0	203.55	By MS/MS	By MS/MS	By MS/MS	By MS/MS	By MS/MS	By MS/MS	27.1
tr|A0KM55|A0KM55_AERHH	tr|A0KM55|A0KM55_AERHH	10	10	10	tr|A0KM55|A0KM55_AERHH HD domain protein OS=Aeromonas hydrophila subsp. hydrophila (strain ATCC 7966 / DSM 30187 / JCM 1027 / KCTC 2358 / NCIMB 9240) GN=AHA_2853 PE=4 SV=1	1	10	10	10	8	4	5	6	4	5	8	4	5	6	4	5	8	4	5	6	4	5	33.7	33.7	33.7	44.352	398	398	3.73	1	5	18	11	8	5	0	29.446	By MS/MS	By MS/MS	By MS/MS	By MS/MS	By MS/MS	By MS/MS	27.1
sp|A0KIK2|GLO2_AERHH	sp|A0KIK2|GLO2_AERHH	4	4	4	sp|A0KIK2|GLO2_AERHH Hydroxyacylglutathione hydrolase OS=Aeromonas hydrophila subsp. hydrophila (strain ATCC 7966 / DSM 30187 / JCM 1027 / KCTC 2358 / NCIMB 9240) GN=gloB PE=3 SV=1	1	4	4	4	4	3	4	3	4	4	4	3	4	3	4	4	4	3	4	3	4	4	22.4	22.4	22.4	28.622	254	254	4.31		3	2	21	16	3	0	29.664	By MS/MS	By MS/MS	By MS/MS	By MS/MS	By MS/MS	By MS/MS	22.4
tr|A0KGE5|A0KGE5_AERHH	tr|A0KGE5|A0KGE5_AERHH	13	13	13	tr|A0KGE5|A0KGE5_AERHH L-aspartate oxidase OS=Aeromonas hydrophila subsp. hydrophila (strain ATCC 7966 / DSM 30187 / JCM 1027 / KCTC 2358 / NCIMB 9240) GN=nadB PE=3 SV=1	1	13	13	13	11	12	7	12	10	12	11	12	7	12	10	12	11	12	7	12	10	12	28.4	28.4	28.4	59.51	535	535	4.14	6	2	29	30	34	17	0	81.407	By MS/MS	By MS/MS	By MS/MS	By MS/MS	By MS/MS	By MS/MS	25
tr|A0KQ58|A0KQ58_AERHH	tr|A0KQ58|A0KQ58_AERHH	15	15	15	tr|A0KQ58|A0KQ58_AERHH RecBCD enzyme subunit RecB OS=Aeromonas hydrophila subsp. hydrophila (strain ATCC 7966 / DSM 30187 / JCM 1027 / KCTC 2358 / NCIMB 9240) GN=recB PE=3 SV=1	1	15	15	15	9	8	7	7	7	9	9	8	7	7	7	9	9	8	7	7	7	9	14.8	14.8	14.8	133.27	1205	1205	2.74	33	14	10	9	5	13	0	48.904	By MS/MS	By MS/MS	By MS/MS	By MS/MS	By MS/MS	By MS/MS	8.5
tr|A0KER6|A0KER6_AERHH	tr|A0KER6|A0KER6_AERHH	8	8	8	tr|A0KER6|A0KER6_AERHH HTH-type transcriptional regulator EbgR OS=Aeromonas hydrophila subsp. hydrophila (strain ATCC 7966 / DSM 30187 / JCM 1027 / KCTC 2358 / NCIMB 9240) GN=AHA_0204 PE=4 SV=1	1	8	8	8	7	5	8	5	5	4	7	5	8	5	5	4	7	5	8	5	5	4	33.3	33.3	33.3	35.482	321	321	3.75		11	13	16	2	10	0	44.2	By MS/MS	By MS/MS	By MS/MS	By MS/MS	By MS/MS	By MS/MS	30.5
tr|A0KPE8|A0KPE8_AERHH	tr|A0KPE8|A0KPE8_AERHH	10	10	10	tr|A0KPE8|A0KPE8_AERHH 23S rRNA (Uracil-5-)-methyltransferase RumA OS=Aeromonas hydrophila subsp. hydrophila (strain ATCC 7966 / DSM 30187 / JCM 1027 / KCTC 2358 / NCIMB 9240) GN=rumA-2 PE=3 SV=1	1	10	10	10	7	7	6	9	9	7	7	7	6	9	9	7	7	7	6	9	9	7	25.8	25.8	25.8	49.501	450	450	4.15		32	13	26	27	35	0	219.36	By MS/MS	By MS/MS	By MS/MS	By MS/MS	By MS/MS	By MS/MS	21.1
sp|A0KF21|RL3_AERHH	sp|A0KF21|RL3_AERHH	14	14	14	sp|A0KF21|RL3_AERHH 50S ribosomal protein L3 OS=Aeromonas hydrophila subsp. hydrophila (strain ATCC 7966 / DSM 30187 / JCM 1027 / KCTC 2358 / NCIMB 9240) GN=rplC PE=3 SV=1	1	14	14	14	11	11	12	13	12	12	11	11	12	13	12	12	11	11	12	13	12	12	69.5	69.5	69.5	22.422	210	210	3.25	22	333	600	136	114	112	0	323.31	By MS/MS	By MS/MS	By MS/MS	By MS/MS	By MS/MS	By MS/MS	61.9
sp|A0KEL0|FADA_AERHH	sp|A0KEL0|FADA_AERHH	12	12	12	sp|A0KEL0|FADA_AERHH 3-ketoacyl-CoA thiolase OS=Aeromonas hydrophila subsp. hydrophila (strain ATCC 7966 / DSM 30187 / JCM 1027 / KCTC 2358 / NCIMB 9240) GN=fadA PE=3 SV=1	1	12	12	12	10	10	11	10	11	11	10	10	11	10	11	11	10	10	11	10	11	11	40.3	40.3	40.3	40.9	387	387	3.89	16	26	40	77	39	38	0	216.59	By MS/MS	By MS/MS	By MS/MS	By MS/MS	By MS/MS	By MS/MS	35.1
tr|A0KKP4|A0KKP4_AERHH	tr|A0KKP4|A0KKP4_AERHH	21	21	21	tr|A0KKP4|A0KKP4_AERHH Phenylalanine--tRNA ligase beta subunit OS=Aeromonas hydrophila subsp. hydrophila (strain ATCC 7966 / DSM 30187 / JCM 1027 / KCTC 2358 / NCIMB 9240) GN=pheT PE=3 SV=1	1	21	21	21	19	18	18	19	19	17	19	18	18	19	19	17	19	18	18	19	19	17	29.1	29.1	29.1	86.608	798	798	3.59	64	72	101	111	80	75	0	323.31	By MS/MS	By MS/MS	By MS/MS	By MS/MS	By MS/MS	By MS/MS	26.8
sp|A0KEK5|TUSA_AERHH	sp|A0KEK5|TUSA_AERHH	4	4	4	sp|A0KEK5|TUSA_AERHH Sulfurtransferase TusA homolog OS=Aeromonas hydrophila subsp. hydrophila (strain ATCC 7966 / DSM 30187 / JCM 1027 / KCTC 2358 / NCIMB 9240) GN=tusA PE=3 SV=1	1	4	4	4	3	2	3	4	3	2	3	2	3	4	3	2	3	2	3	4	3	2	63.4	63.4	63.4	9.2787	82	82	2.5		12	12				0	52.13	By MS/MS	By MS/MS	By MS/MS	By MS/MS	By MS/MS	By MS/MS	52.4
tr|A0KPY1|A0KPY1_AERHH	tr|A0KPY1|A0KPY1_AERHH	4	4	4	tr|A0KPY1|A0KPY1_AERHH Transcriptional regulator MraZ OS=Aeromonas hydrophila subsp. hydrophila (strain ATCC 7966 / DSM 30187 / JCM 1027 / KCTC 2358 / NCIMB 9240) GN=mraZ PE=3 SV=1	1	4	4	4	4	3	4	3	3	4	4	3	4	3	3	4	4	3	4	3	3	4	23	23	23	17.542	152	152	4.6		7	4	2	15	14	0	13.694	By MS/MS	By MS/MS	By MS/MS	By MS/MS	By MS/MS	By MS/MS	23
tr|A0KHH1|A0KHH1_AERHH	tr|A0KHH1|A0KHH1_AERHH	36	36	36	tr|A0KHH1|A0KHH1_AERHH Outer membrane protein assembly factor BamA OS=Aeromonas hydrophila subsp. hydrophila (strain ATCC 7966 / DSM 30187 / JCM 1027 / KCTC 2358 / NCIMB 9240) GN=bamA PE=3 SV=1	1	36	36	36	31	31	29	32	31	34	31	31	29	32	31	34	31	31	29	32	31	34	51.3	51.3	51.3	89.766	807	807	3.8	7	145	139	116	104	111	0	323.31	By MS/MS	By MS/MS	By MS/MS	By MS/MS	By MS/MS	By MS/MS	47
sp|A0KJ35|HSCB_AERHH	sp|A0KJ35|HSCB_AERHH	6	6	6	sp|A0KJ35|HSCB_AERHH Co-chaperone protein HscB homolog OS=Aeromonas hydrophila subsp. hydrophila (strain ATCC 7966 / DSM 30187 / JCM 1027 / KCTC 2358 / NCIMB 9240) GN=hscB PE=3 SV=1	1	6	6	6	2	3	2	4	4	3	2	3	2	4	4	3	2	3	2	4	4	3	40.1	40.1	40.1	20.234	172	172	3.03	6	1	10	10	2		0	15.417	By MS/MS	By MS/MS	By MS/MS	By MS/MS	By MS/MS	By MS/MS	14
sp|A0KF23|RL23_AERHH	sp|A0KF23|RL23_AERHH	4	4	4	sp|A0KF23|RL23_AERHH 50S ribosomal protein L23 OS=Aeromonas hydrophila subsp. hydrophila (strain ATCC 7966 / DSM 30187 / JCM 1027 / KCTC 2358 / NCIMB 9240) GN=rplW PE=3 SV=1	1	4	4	4	4	3	3	3	3	3	4	3	3	3	3	3	4	3	3	3	3	3	37	37	37	11.133	100	100	3.24	1	57	27	7	17	16	0	16.861	By MS/MS	By MS/MS	By MS/MS	By MS/MS	By MS/MS	By MS/MS	37
tr|A0KG74|A0KG74_AERHH	tr|A0KG74|A0KG74_AERHH	10	10	10	tr|A0KG74|A0KG74_AERHH Quinone oxidoreductase OS=Aeromonas hydrophila subsp. hydrophila (strain ATCC 7966 / DSM 30187 / JCM 1027 / KCTC 2358 / NCIMB 9240) GN=AHA_0717 PE=4 SV=1	1	10	10	10	7	7	7	8	8	8	7	7	7	8	8	8	7	7	7	8	8	8	38.2	38.2	38.2	33.713	325	325	4.05	4	9	14	22	18	15	0	79.079	By MS/MS	By MS/MS	By MS/MS	By MS/MS	By MS/MS	By MS/MS	31.4
sp|A0KKF6|SYM_AERHH	sp|A0KKF6|SYM_AERHH	25	25	25	sp|A0KKF6|SYM_AERHH Methionine--tRNA ligase OS=Aeromonas hydrophila subsp. hydrophila (strain ATCC 7966 / DSM 30187 / JCM 1027 / KCTC 2358 / NCIMB 9240) GN=metG PE=3 SV=1	1	25	25	25	22	23	23	23	23	22	22	23	23	23	23	22	22	23	23	23	23	22	43.3	43.3	43.3	75.678	677	677	3.99	35	49	100	128	122	89	0	323.31	By MS/MS	By MS/MS	By MS/MS	By MS/MS	By MS/MS	By MS/MS	39.7
sp|A0KF42|RS13_AERHH	sp|A0KF42|RS13_AERHH	10	10	10	sp|A0KF42|RS13_AERHH 30S ribosomal protein S13 OS=Aeromonas hydrophila subsp. hydrophila (strain ATCC 7966 / DSM 30187 / JCM 1027 / KCTC 2358 / NCIMB 9240) GN=rpsM PE=3 SV=1	1	10	10	10	10	10	10	9	9	9	10	10	10	9	9	9	10	10	10	9	9	9	63.6	63.6	63.6	13.2	118	118	3.52	47	203	478	153	150	152	0	135.48	By MS/MS	By MS/MS	By MS/MS	By MS/MS	By MS/MS	By MS/MS	63.6
tr|A0KFY6|A0KFY6_AERHH	tr|A0KFY6|A0KFY6_AERHH	15	15	15	tr|A0KFY6|A0KFY6_AERHH Lead, cadmium, zinc and mercury transporting ATPase OS=Aeromonas hydrophila subsp. hydrophila (strain ATCC 7966 / DSM 30187 / JCM 1027 / KCTC 2358 / NCIMB 9240) GN=AHA_0629 PE=3 SV=1	1	15	15	15	5	5	6	10	8	8	5	5	6	10	8	8	5	5	6	10	8	8	22.5	22.5	22.5	87.193	832	832	4.3	3	10	11	16	14	25	0	117.93	By MS/MS	By MS/MS	By MS/MS	By MS/MS	By MS/MS	By MS/MS	8.2
sp|A0KKF8|URK_AERHH	sp|A0KKF8|URK_AERHH	6	6	6	sp|A0KKF8|URK_AERHH Uridine kinase OS=Aeromonas hydrophila subsp. hydrophila (strain ATCC 7966 / DSM 30187 / JCM 1027 / KCTC 2358 / NCIMB 9240) GN=udk PE=3 SV=1	1	6	6	6	6	6	6	6	5	6	6	6	6	6	5	6	6	6	6	6	5	6	23.4	23.4	23.4	24.283	214	214	4.51		7	19	16	14	32	0	60.132	By MS/MS	By MS/MS	By MS/MS	By MS/MS	By MS/MS	By MS/MS	23.4
tr|A0KG70|A0KG70_AERHH	tr|A0KG70|A0KG70_AERHH	6	6	6	tr|A0KG70|A0KG70_AERHH Ferredoxin--NADP reductase OS=Aeromonas hydrophila subsp. hydrophila (strain ATCC 7966 / DSM 30187 / JCM 1027 / KCTC 2358 / NCIMB 9240) GN=AHA_0713 PE=4 SV=1	1	6	6	6	3	4	2	5	5	5	3	4	2	5	5	5	3	4	2	5	5	5	24.8	24.8	24.8	27.223	246	246	4.69		3	1	16	24	10	0	12.514	By MS/MS	By MS/MS	By MS/MS	By MS/MS	By MS/MS	By MS/MS	12.2
tr|A0KK10|A0KK10_AERHH	tr|A0KK10|A0KK10_AERHH	5	5	5	tr|A0KK10|A0KK10_AERHH 3-hydroxybutyryl-CoA dehydratase OS=Aeromonas hydrophila subsp. hydrophila (strain ATCC 7966 / DSM 30187 / JCM 1027 / KCTC 2358 / NCIMB 9240) GN=AHA_2081 PE=3 SV=1	1	5	5	5	4	3	4	5	4	4	4	3	4	5	4	4	4	3	4	5	4	4	22.2	22.2	22.2	29.493	270	270	4.24	3	7		6	19	7	0	34.669	By MS/MS	By MS/MS	By MS/MS	By MS/MS	By MS/MS	By MS/MS	18.9
sp|A0KIZ1|MTNN_AERHH	sp|A0KIZ1|MTNN_AERHH	4	4	4	sp|A0KIZ1|MTNN_AERHH 5-methylthioadenosine/S-adenosylhomocysteine nucleosidase OS=Aeromonas hydrophila subsp. hydrophila (strain ATCC 7966 / DSM 30187 / JCM 1027 / KCTC 2358 / NCIMB 9240) GN=mtnN PE=3 SV=1	1	4	4	4	4	4	4	4	4	3	4	4	4	4	4	3	4	4	4	4	4	3	18.7	18.7	18.7	24.505	230	230	4.45		5	8	23	12	18	0	14.449	By MS/MS	By MS/MS	By MS/MS	By MS/MS	By MS/MS	By MS/MS	18.7
tr|A0KKN2|A0KKN2_AERHH	tr|A0KKN2|A0KKN2_AERHH	16	16	16	tr|A0KKN2|A0KKN2_AERHH Ribose import ATP-binding protein RbsA OS=Aeromonas hydrophila subsp. hydrophila (strain ATCC 7966 / DSM 30187 / JCM 1027 / KCTC 2358 / NCIMB 9240) GN=rbsA PE=3 SV=1	1	16	16	16	7	8	8	6	7	10	7	8	8	6	7	10	7	8	8	6	7	10	38	38	38	55.058	505	505	3.66	1	22	15	26	21	5	0	56.52	By MS/MS	By MS/MS	By MS/MS	By MS/MS	By MS/MS	By MS/MS	17
tr|A0KM30|A0KM30_AERHH	tr|A0KM30|A0KM30_AERHH	6	6	6	tr|A0KM30|A0KM30_AERHH Topoisomerase DNA binding C4 zinc finger domain protein OS=Aeromonas hydrophila subsp. hydrophila (strain ATCC 7966 / DSM 30187 / JCM 1027 / KCTC 2358 / NCIMB 9240) GN=AHA_2827 PE=4 SV=1	1	6	6	6	4	4	3	3	4	4	4	4	3	3	4	4	4	4	3	3	4	4	28.4	28.4	28.4	31.035	278	278	4.3		1	6	21	11	5	0	25.027	By MS/MS	By MS/MS	By MS/MS	By MS/MS	By MS/MS	By MS/MS	21.2
tr|A0KEM7|A0KEM7_AERHH	tr|A0KEM7|A0KEM7_AERHH	8	8	8	tr|A0KEM7|A0KEM7_AERHH Phosphopantothenoylcysteine decarboxylase/phosphopantothenate--cysteine ligase OS=Aeromonas hydrophila subsp. hydrophila (strain ATCC 7966 / DSM 30187 / JCM 1027 / KCTC 2358 / NCIMB 9240) GN=coaBC PE=4 SV=1	1	8	8	8	7	7	7	7	8	6	7	7	7	7	8	6	7	7	7	7	8	6	26.8	26.8	26.8	42.28	400	400	4.74		5	10	13	20	28	0	66.69	By MS/MS	By MS/MS	By MS/MS	By MS/MS	By MS/MS	By MS/MS	24
tr|A0KNJ4|A0KNJ4_AERHH	tr|A0KNJ4|A0KNJ4_AERHH	7	7	7	tr|A0KNJ4|A0KNJ4_AERHH Nitroreductase family protein OS=Aeromonas hydrophila subsp. hydrophila (strain ATCC 7966 / DSM 30187 / JCM 1027 / KCTC 2358 / NCIMB 9240) GN=AHA_3356 PE=4 SV=1	1	7	7	7	6	6	6	7	6	6	6	6	6	7	6	6	6	6	6	7	6	6	41.2	41.2	41.2	20.32	182	182	4.29		20	22	23	47	28	0	165.22	By MS/MS	By MS/MS	By MS/MS	By MS/MS	By MS/MS	By MS/MS	41.2
sp|A0KG67|RS6_AERHH	sp|A0KG67|RS6_AERHH	8	8	8	sp|A0KG67|RS6_AERHH 30S ribosomal protein S6 OS=Aeromonas hydrophila subsp. hydrophila (strain ATCC 7966 / DSM 30187 / JCM 1027 / KCTC 2358 / NCIMB 9240) GN=rpsF PE=3 SV=1	1	8	8	8	6	7	8	7	7	7	6	7	8	7	7	7	6	7	8	7	7	7	56.2	56.2	56.2	14.976	128	128	3.85	40	13	36	59	51	47	0	221.01	By MS/MS	By MS/MS	By MS/MS	By MS/MS	By MS/MS	By MS/MS	52.3
tr|A0KEY9|A0KEY9_AERHH	tr|A0KEY9|A0KEY9_AERHH	17	17	17	tr|A0KEY9|A0KEY9_AERHH Glutamine synthetase OS=Aeromonas hydrophila subsp. hydrophila (strain ATCC 7966 / DSM 30187 / JCM 1027 / KCTC 2358 / NCIMB 9240) GN=glnA PE=3 SV=1	1	17	17	17	14	15	14	14	14	13	14	15	14	14	14	13	14	15	14	14	14	13	46.7	46.7	46.7	51.757	469	469	4.2	8	61	89	125	127	106	0	238.26	By MS/MS	By MS/MS	By MS/MS	By MS/MS	By MS/MS	By MS/MS	38.8
sp|A0KL54|RECR_AERHH	sp|A0KL54|RECR_AERHH	6	6	6	sp|A0KL54|RECR_AERHH Recombination protein RecR OS=Aeromonas hydrophila subsp. hydrophila (strain ATCC 7966 / DSM 30187 / JCM 1027 / KCTC 2358 / NCIMB 9240) GN=recR PE=3 SV=1	1	6	6	6	5	5	5	4	4	4	5	5	5	4	4	4	5	5	5	4	4	4	45	45	45	21.737	200	200	4.7			3	23	19	12	0	10.554	By MS/MS	By MS/MS	By MS/MS	By MS/MS	By MS/MS	By MS/MS	31
tr|A0KLC6|A0KLC6_AERHH	tr|A0KLC6|A0KLC6_AERHH	2	2	2	tr|A0KLC6|A0KLC6_AERHH Uncharacterized protein OS=Aeromonas hydrophila subsp. hydrophila (strain ATCC 7966 / DSM 30187 / JCM 1027 / KCTC 2358 / NCIMB 9240) GN=AHA_2567 PE=4 SV=1	1	2	2	2	2	2	2	2	2	2	2	2	2	2	2	2	2	2	2	2	2	2	24.6	24.6	24.6	13.132	118	118	3.83			22	10	5	5	0	21.621	By MS/MS	By MS/MS	By MS/MS	By MS/MS	By MS/MS	By MS/MS	24.6
tr|A0KGS4|A0KGS4_AERHH	tr|A0KGS4|A0KGS4_AERHH	17	17	17	tr|A0KGS4|A0KGS4_AERHH Protein HflC OS=Aeromonas hydrophila subsp. hydrophila (strain ATCC 7966 / DSM 30187 / JCM 1027 / KCTC 2358 / NCIMB 9240) GN=hflC PE=3 SV=1	1	17	17	17	13	13	14	14	16	13	13	13	14	14	16	13	13	13	14	14	16	13	53.4	53.4	53.4	33.195	294	294	4.02	4	59	49	59	66	59	0	223.13	By MS/MS	By MS/MS	By MS/MS	By MS/MS	By MS/MS	By MS/MS	42.9
sp|A0KN28|AROB_AERHH	sp|A0KN28|AROB_AERHH	12	12	12	sp|A0KN28|AROB_AERHH 3-dehydroquinate synthase OS=Aeromonas hydrophila subsp. hydrophila (strain ATCC 7966 / DSM 30187 / JCM 1027 / KCTC 2358 / NCIMB 9240) GN=aroB PE=3 SV=1	1	12	12	12	11	9	9	11	9	7	11	9	9	11	9	7	11	9	9	11	9	7	53.6	53.6	53.6	39.179	360	360	4.65		3	15	42	45	33	0	170.97	By MS/MS	By MS/MS	By MS/MS	By MS/MS	By MS/MS	By MS/MS	51.7
tr|A0KL27|A0KL27_AERHH	tr|A0KL27|A0KL27_AERHH	11	11	11	tr|A0KL27|A0KL27_AERHH Cytochrome c-552 OS=Aeromonas hydrophila subsp. hydrophila (strain ATCC 7966 / DSM 30187 / JCM 1027 / KCTC 2358 / NCIMB 9240) GN=nrfA PE=3 SV=1	1	11	11	11	7	4	5	4	8	4	7	4	5	4	8	4	7	4	5	4	8	4	30.1	30.1	30.1	53.543	481	481	2.89		13	20	2	2	1	0	32.909	By MS/MS	By MS/MS	By MS/MS	By MS/MS	By MS/MS	By MS/MS	18.9
tr|A0KEF3|A0KEF3_AERHH	tr|A0KEF3|A0KEF3_AERHH	4	4	4	tr|A0KEF3|A0KEF3_AERHH RNA-binding protein OS=Aeromonas hydrophila subsp. hydrophila (strain ATCC 7966 / DSM 30187 / JCM 1027 / KCTC 2358 / NCIMB 9240) GN=AHA_0076 PE=4 SV=1	1	4	4	4	4	4	4	4	4	4	4	4	4	4	4	4	4	4	4	4	4	4	25.2	25.2	25.2	17.705	163	163	3.98		13	29	25	21	16	0	126.6	By MS/MS	By MS/MS	By MS/MS	By MS/MS	By MS/MS	By MS/MS	25.2
sp|A0KLD9|Y2580_AERHH	sp|A0KLD9|Y2580_AERHH	5	5	5	sp|A0KLD9|Y2580_AERHH UPF0145 protein AHA_2580 OS=Aeromonas hydrophila subsp. hydrophila (strain ATCC 7966 / DSM 30187 / JCM 1027 / KCTC 2358 / NCIMB 9240) GN=AHA_2580 PE=3 SV=1	1	5	5	5	5	5	5	5	5	5	5	5	5	5	5	5	5	5	5	5	5	5	41.9	41.9	41.9	11.088	105	105	4.24	4	17	20	30	46	27	0	45.143	By MS/MS	By MS/MS	By MS/MS	By MS/MS	By MS/MS	By MS/MS	41.9
tr|A0KL23|A0KL23_AERHH	tr|A0KL23|A0KL23_AERHH	22	22	22	tr|A0KL23|A0KL23_AERHH Anaerobic glycerol-3-phosphate dehydrogenase subunit A OS=Aeromonas hydrophila subsp. hydrophila (strain ATCC 7966 / DSM 30187 / JCM 1027 / KCTC 2358 / NCIMB 9240) GN=AHA_2460 PE=4 SV=1	1	22	22	22	20	20	19	20	20	20	20	20	19	20	20	20	20	20	19	20	20	20	42.2	42.2	42.2	61.38	559	559	4.03	13	52	88	80	76	84	0	323.31	By MS/MS	By MS/MS	By MS/MS	By MS/MS	By MS/MS	By MS/MS	39.5
tr|A0KNU3|A0KNU3_AERHH	tr|A0KNU3|A0KNU3_AERHH	4	4	4	tr|A0KNU3|A0KNU3_AERHH Uncharacterized protein OS=Aeromonas hydrophila subsp. hydrophila (strain ATCC 7966 / DSM 30187 / JCM 1027 / KCTC 2358 / NCIMB 9240) GN=AHA_3468 PE=4 SV=1	1	4	4	4	4	4	4	4	4	4	4	4	4	4	4	4	4	4	4	4	4	4	38.8	38.8	38.8	16.208	152	152	4.31		5	16	45	31	15	0	91.547	By MS/MS	By MS/MS	By MS/MS	By MS/MS	By MS/MS	By MS/MS	38.8
tr|A0KKG2|A0KKG2_AERHH	tr|A0KKG2|A0KKG2_AERHH	30	30	30	tr|A0KKG2|A0KKG2_AERHH Ribonuclease E OS=Aeromonas hydrophila subsp. hydrophila (strain ATCC 7966 / DSM 30187 / JCM 1027 / KCTC 2358 / NCIMB 9240) GN=rne PE=3 SV=1	1	30	30	30	26	27	26	28	26	26	26	27	26	28	26	26	26	27	26	28	26	26	35.1	35.1	35.1	113.64	1039	1039	3.6	19	185	186	172	124	90	0	323.31	By MS/MS	By MS/MS	By MS/MS	By MS/MS	By MS/MS	By MS/MS	32
tr|A0KEG4|A0KEG4_AERHH	tr|A0KEG4|A0KEG4_AERHH	26	26	26	tr|A0KEG4|A0KEG4_AERHH Oligopeptidase A OS=Aeromonas hydrophila subsp. hydrophila (strain ATCC 7966 / DSM 30187 / JCM 1027 / KCTC 2358 / NCIMB 9240) GN=prlC PE=3 SV=1	1	26	26	26	21	20	18	23	22	22	21	20	18	23	22	22	21	20	18	23	22	22	45.9	45.9	45.9	76.393	680	680	3.96	6	91	96	114	113	82	0	323.31	By MS/MS	By MS/MS	By MS/MS	By MS/MS	By MS/MS	By MS/MS	39.6
tr|A0KMC3|A0KMC3_AERHH	tr|A0KMC3|A0KMC3_AERHH	4	4	4	tr|A0KMC3|A0KMC3_AERHH Sua5/YciO/YrdC/YwlC family protein OS=Aeromonas hydrophila subsp. hydrophila (strain ATCC 7966 / DSM 30187 / JCM 1027 / KCTC 2358 / NCIMB 9240) GN=AHA_2920 PE=4 SV=1	1	4	4	4	4	3	3	3	3	4	4	3	3	3	3	4	4	3	3	3	3	4	15.3	15.3	15.3	25.549	229	229	3.94		9	9	13	8	8	0	13.324	By MS/MS	By MS/MS	By MS/MS	By MS/MS	By MS/MS	By MS/MS	15.3
tr|A0KJM1|A0KJM1_AERHH	tr|A0KJM1|A0KJM1_AERHH	38	38	36	tr|A0KJM1|A0KJM1_AERHH Formate acetyltransferase OS=Aeromonas hydrophila subsp. hydrophila (strain ATCC 7966 / DSM 30187 / JCM 1027 / KCTC 2358 / NCIMB 9240) GN=pflB PE=4 SV=1	1	38	38	36	36	31	34	33	29	32	36	31	34	33	29	32	34	30	33	31	28	31	56.7	56.7	55.8	86.58	773	773	3.83	233	197	475	777	471	337	0	323.31	By MS/MS	By MS/MS	By MS/MS	By MS/MS	By MS/MS	By MS/MS	55.6
tr|A0KHB8|A0KHB8_AERHH	tr|A0KHB8|A0KHB8_AERHH	3	3	3	tr|A0KHB8|A0KHB8_AERHH 2-dehydropantoate 2-reductase OS=Aeromonas hydrophila subsp. hydrophila (strain ATCC 7966 / DSM 30187 / JCM 1027 / KCTC 2358 / NCIMB 9240) GN=panE PE=3 SV=1	1	3	3	3	3	2	3	3	3	2	3	2	3	3	3	2	3	2	3	3	3	2	13.3	13.3	13.3	34.026	315	315	4.42		1	6	6	7	6	0	31.827	By MS/MS	By MS/MS	By MS/MS	By MS/MS	By MS/MS	By MS/MS	13.3
tr|A0KI50|A0KI50_AERHH	tr|A0KI50|A0KI50_AERHH	4	4	4	tr|A0KI50|A0KI50_AERHH Cupin superfamily protein OS=Aeromonas hydrophila subsp. hydrophila (strain ATCC 7966 / DSM 30187 / JCM 1027 / KCTC 2358 / NCIMB 9240) GN=AHA_1412 PE=4 SV=1	1	4	4	4	4	3	4	4	4	2	4	3	4	4	4	2	4	3	4	4	4	2	18.6	18.6	18.6	42.705	376	376	2.98	1	15	26	12	2		0	60.735	By MS/MS	By MS/MS	By MS/MS	By MS/MS	By MS/MS	By MS/MS	18.6
tr|A0KGT9|A0KGT9_AERHH	tr|A0KGT9|A0KGT9_AERHH	8	8	8	tr|A0KGT9|A0KGT9_AERHH 4-hydroxythreonine-4-phosphate dehydrogenase OS=Aeromonas hydrophila subsp. hydrophila (strain ATCC 7966 / DSM 30187 / JCM 1027 / KCTC 2358 / NCIMB 9240) GN=pdxA PE=3 SV=1	1	8	8	8	5	5	5	8	6	8	5	5	5	8	6	8	5	5	5	8	6	8	39.3	39.3	39.3	35.03	331	331	3.2	3	18	18	6	12	2	0	79.657	By MS/MS	By MS/MS	By MS/MS	By MS/MS	By MS/MS	By MS/MS	24.8
sp|A0KGI4|RS21_AERHH	sp|A0KGI4|RS21_AERHH	6	6	6	sp|A0KGI4|RS21_AERHH 30S ribosomal protein S21 OS=Aeromonas hydrophila subsp. hydrophila (strain ATCC 7966 / DSM 30187 / JCM 1027 / KCTC 2358 / NCIMB 9240) GN=rpsU PE=3 SV=1	1	6	6	6	5	5	5	5	6	5	5	5	5	5	6	5	5	5	5	5	6	5	43.7	43.7	43.7	8.4729	71	71	2.91	22	279	57	48	44	47	0	134.06	By MS/MS	By MS/MS	By MS/MS	By MS/MS	By MS/MS	By MS/MS	43.7
tr|A0KN47|A0KN47_AERHH	tr|A0KN47|A0KN47_AERHH	13	12	12	tr|A0KN47|A0KN47_AERHH Methyl-accepting chemotaxis protein OS=Aeromonas hydrophila subsp. hydrophila (strain ATCC 7966 / DSM 30187 / JCM 1027 / KCTC 2358 / NCIMB 9240) GN=AHA_3207 PE=4 SV=1	1	13	12	12	9	10	8	9	11	10	8	9	7	8	10	9	8	9	7	8	10	9	23.5	21.9	21.9	67.452	625	625	2.89	18	20	25	14	10	4	0	155.16	By MS/MS	By MS/MS	By MS/MS	By MS/MS	By MS/MS	By MS/MS	17.3
sp|A0KFI1|DAPF_AERHH	sp|A0KFI1|DAPF_AERHH	4	4	4	sp|A0KFI1|DAPF_AERHH Diaminopimelate epimerase OS=Aeromonas hydrophila subsp. hydrophila (strain ATCC 7966 / DSM 30187 / JCM 1027 / KCTC 2358 / NCIMB 9240) GN=dapF PE=1 SV=1	1	4	4	4	2	3	3	2	4	2	2	3	3	2	4	2	2	3	3	2	4	2	19.2	19.2	19.2	30.315	276	276	4.62			3	11	9	6	0	8.9979	By MS/MS	By MS/MS	By MS/MS	By MS/MS	By MS/MS	By MS/MS	5.8
sp|A0KEQ0|PLSB_AERHH	sp|A0KEQ0|PLSB_AERHH	18	18	18	sp|A0KEQ0|PLSB_AERHH Glycerol-3-phosphate acyltransferase OS=Aeromonas hydrophila subsp. hydrophila (strain ATCC 7966 / DSM 30187 / JCM 1027 / KCTC 2358 / NCIMB 9240) GN=plsB PE=3 SV=1	1	18	18	18	13	16	12	12	13	15	13	16	12	12	13	15	13	16	12	12	13	15	28.1	28.1	28.1	91.471	807	807	4.21	1	19	18	31	28	29	0	138.39	By MS/MS	By MS/MS	By MS/MS	By MS/MS	By MS/MS	By MS/MS	19.6
sp|A0KGS0|MIAA_AERHH	sp|A0KGS0|MIAA_AERHH	8	8	8	sp|A0KGS0|MIAA_AERHH tRNA dimethylallyltransferase OS=Aeromonas hydrophila subsp. hydrophila (strain ATCC 7966 / DSM 30187 / JCM 1027 / KCTC 2358 / NCIMB 9240) GN=miaA PE=3 SV=1	1	8	8	8	5	6	6	7	7	5	5	6	6	7	7	5	5	6	6	7	7	5	35.7	35.7	35.7	33.789	305	305	3.7	1	7	17	17	6	6	0	71.383	By MS/MS	By MS/MS	By MS/MS	By MS/MS	By MS/MS	By MS/MS	22.6
tr|A0KP05|A0KP05_AERHH	tr|A0KP05|A0KP05_AERHH	20	20	20	tr|A0KP05|A0KP05_AERHH Poly(A) polymerase I OS=Aeromonas hydrophila subsp. hydrophila (strain ATCC 7966 / DSM 30187 / JCM 1027 / KCTC 2358 / NCIMB 9240) GN=pcnB PE=3 SV=1	1	20	20	20	19	16	19	17	16	15	19	16	19	17	16	15	19	16	19	17	16	15	40.9	40.9	40.9	57.218	499	499	3.46	13	64	72	54	40	27	0	323.31	By MS/MS	By MS/MS	By MS/MS	By MS/MS	By MS/MS	By MS/MS	39.3
tr|A0KIF2|A0KIF2_AERHH	tr|A0KIF2|A0KIF2_AERHH	11	11	11	tr|A0KIF2|A0KIF2_AERHH Putative alpha-L-glutamate ligase homolog OS=Aeromonas hydrophila subsp. hydrophila (strain ATCC 7966 / DSM 30187 / JCM 1027 / KCTC 2358 / NCIMB 9240) GN=AHA_1515 PE=4 SV=1	1	11	11	11	8	8	9	10	7	7	8	8	9	10	7	7	8	8	9	10	7	7	37.1	37.1	37.1	35.456	321	321	4.35		17	7	18	25	24	0	36.709	By MS/MS	By MS/MS	By MS/MS	By MS/MS	By MS/MS	By MS/MS	26.8
tr|A0KFT6|A0KFT6_AERHH	tr|A0KFT6|A0KFT6_AERHH	8	8	8	tr|A0KFT6|A0KFT6_AERHH Bacterial type II secretion system protein N OS=Aeromonas hydrophila subsp. hydrophila (strain ATCC 7966 / DSM 30187 / JCM 1027 / KCTC 2358 / NCIMB 9240) GN=gspN PE=4 SV=1	1	8	8	8	6	3	5	5	6	5	6	3	5	5	6	5	6	3	5	5	6	5	41	41	41	27.618	251	251	3.84		10	11	18	1	11	0	41.888	By MS/MS	By MS/MS	By MS/MS	By MS/MS	By MS/MS	By MS/MS	30.7
tr|A0KG55|A0KG55_AERHH	tr|A0KG55|A0KG55_AERHH	5	5	5	tr|A0KG55|A0KG55_AERHH Nitrogen regulatory protein P-II 1 OS=Aeromonas hydrophila subsp. hydrophila (strain ATCC 7966 / DSM 30187 / JCM 1027 / KCTC 2358 / NCIMB 9240) GN=glnB PE=3 SV=1	1	5	5	5	4	4	5	3	3	4	4	4	5	3	3	4	4	4	5	3	3	4	50	50	50	12.553	112	112	3.87	4	13	33	22	19	19	0	24.146	By MS/MS	By MS/MS	By MS/MS	By MS/MS	By MS/MS	By MS/MS	34.8
tr|A0KQS2|A0KQS2_AERHH	tr|A0KQS2|A0KQS2_AERHH	8	8	8	tr|A0KQS2|A0KQS2_AERHH Outer-membrane protein A OS=Aeromonas hydrophila subsp. hydrophila (strain ATCC 7966 / DSM 30187 / JCM 1027 / KCTC 2358 / NCIMB 9240) GN=AHA_4200 PE=3 SV=1	1	8	8	8	6	7	7	5	6	4	6	7	7	5	6	4	6	7	7	5	6	4	31.5	31.5	31.5	38.891	368	368	3.16		14	15	12	3	1	0	163.64	By MS/MS	By MS/MS	By MS/MS	By MS/MS	By MS/MS	By MS/MS	21.5
tr|A0KHL2|A0KHL2_AERHH	tr|A0KHL2|A0KHL2_AERHH	16	16	16	tr|A0KHL2|A0KHL2_AERHH Cell wall degradation protein OS=Aeromonas hydrophila subsp. hydrophila (strain ATCC 7966 / DSM 30187 / JCM 1027 / KCTC 2358 / NCIMB 9240) GN=AHA_1222 PE=4 SV=1	1	16	16	16	13	11	14	10	10	14	13	11	14	10	10	14	13	11	14	10	10	14	43.6	43.6	43.6	49.533	433	433	3.49	1	38	29	21	8	20	0	43.609	By MS/MS	By MS/MS	By MS/MS	By MS/MS	By MS/MS	By MS/MS	34.4
sp|A0KF38|RS5_AERHH	sp|A0KF38|RS5_AERHH	14	14	14	sp|A0KF38|RS5_AERHH 30S ribosomal protein S5 OS=Aeromonas hydrophila subsp. hydrophila (strain ATCC 7966 / DSM 30187 / JCM 1027 / KCTC 2358 / NCIMB 9240) GN=rpsE PE=3 SV=1	1	14	14	14	13	13	13	12	11	12	13	13	13	12	11	12	13	13	13	12	11	12	80.7	80.7	80.7	17.38	166	166	4.16	18	20	367	189	178	221	0	323.31	By MS/MS	By MS/MS	By MS/MS	By MS/MS	By MS/MS	By MS/MS	80.1
tr|A0KJA1|A0KJA1_AERHH	tr|A0KJA1|A0KJA1_AERHH	6	6	6	tr|A0KJA1|A0KJA1_AERHH 7-carboxy-7-deazaguanine synthase OS=Aeromonas hydrophila subsp. hydrophila (strain ATCC 7966 / DSM 30187 / JCM 1027 / KCTC 2358 / NCIMB 9240) GN=queE PE=3 SV=1	1	6	6	6	3	3	2	2	2	6	3	3	2	2	2	6	3	3	2	2	2	6	35.4	35.4	35.4	26.346	237	237	3.96		2	3	16	2	2	0	20.199	By MS/MS	By MS/MS	By MS/MS	By MS/MS	By MS/MS	By MS/MS	19
tr|A0KIX4|A0KIX4_AERHH	tr|A0KIX4|A0KIX4_AERHH	5	5	5	tr|A0KIX4|A0KIX4_AERHH Pyruvate formate-lyase-activating enzyme OS=Aeromonas hydrophila subsp. hydrophila (strain ATCC 7966 / DSM 30187 / JCM 1027 / KCTC 2358 / NCIMB 9240) GN=pflA PE=3 SV=1	1	5	5	5	4	5	4	5	5	5	4	5	4	5	5	5	4	5	4	5	5	5	22.8	22.8	22.8	30.278	272	272	3.59		6	32	8	6	7	0	18.429	By MS/MS	By MS/MS	By MS/MS	By MS/MS	By MS/MS	By MS/MS	18
tr|A0KF15|A0KF15_AERHH	tr|A0KF15|A0KF15_AERHH	20	20	20	tr|A0KF15|A0KF15_AERHH S1 RNA binding domain protein OS=Aeromonas hydrophila subsp. hydrophila (strain ATCC 7966 / DSM 30187 / JCM 1027 / KCTC 2358 / NCIMB 9240) GN=AHA_0303 PE=4 SV=1	1	20	20	20	18	18	18	17	17	19	18	18	18	17	17	19	18	18	18	17	17	19	27.3	27.3	27.3	91.448	834	834	3.66	4	45	83	61	32	33	0	213.68	By MS/MS	By MS/MS	By MS/MS	By MS/MS	By MS/MS	By MS/MS	24.7
sp|A0KQI8|HSLU_AERHH	sp|A0KQI8|HSLU_AERHH	19	19	19	sp|A0KQI8|HSLU_AERHH ATP-dependent protease ATPase subunit HslU OS=Aeromonas hydrophila subsp. hydrophila (strain ATCC 7966 / DSM 30187 / JCM 1027 / KCTC 2358 / NCIMB 9240) GN=hslU PE=3 SV=1	1	19	19	19	19	17	17	18	18	17	19	17	17	18	18	17	19	17	17	18	18	17	50.5	50.5	50.5	49.965	442	442	3.33	85	149	132	82	85	91	0	323.31	By MS/MS	By MS/MS	By MS/MS	By MS/MS	By MS/MS	By MS/MS	50.5
sp|A0KMZ1|UNG_AERHH	sp|A0KMZ1|UNG_AERHH	9	9	9	sp|A0KMZ1|UNG_AERHH Uracil-DNA glycosylase OS=Aeromonas hydrophila subsp. hydrophila (strain ATCC 7966 / DSM 30187 / JCM 1027 / KCTC 2358 / NCIMB 9240) GN=ung PE=3 SV=1	1	9	9	9	9	8	8	7	9	6	9	8	8	7	9	6	9	8	8	7	9	6	56.3	56.3	56.3	24.728	222	222	4.61	4	4	17	48	58	42	0	160.71	By MS/MS	By MS/MS	By MS/MS	By MS/MS	By MS/MS	By MS/MS	56.3
tr|A0KHD2|A0KHD2_AERHH	tr|A0KHD2|A0KHD2_AERHH	8	8	8	tr|A0KHD2|A0KHD2_AERHH FAD:protein FMN transferase OS=Aeromonas hydrophila subsp. hydrophila (strain ATCC 7966 / DSM 30187 / JCM 1027 / KCTC 2358 / NCIMB 9240) GN=AHA_1142 PE=3 SV=1	1	8	8	8	6	4	7	6	8	7	6	4	7	6	8	7	6	4	7	6	8	7	29.2	29.2	29.2	37.891	346	346	3.14		23	25	5	3	7	0	78.539	By MS/MS	By MS/MS	By MS/MS	By MS/MS	By MS/MS	By MS/MS	23.1
tr|A0KJ39|A0KJ39_AERHH	tr|A0KJ39|A0KJ39_AERHH	15	15	14	tr|A0KJ39|A0KJ39_AERHH Peptidase B OS=Aeromonas hydrophila subsp. hydrophila (strain ATCC 7966 / DSM 30187 / JCM 1027 / KCTC 2358 / NCIMB 9240) GN=AHA_1754 PE=3 SV=1	1	15	15	14	14	15	15	15	12	15	14	15	15	15	12	15	13	14	14	14	11	14	50.8	50.8	48	45.799	427	427	4.33	6	3	42	91	71	39	0	323.31	By MS/MS	By MS/MS	By MS/MS	By MS/MS	By MS/MS	By MS/MS	48.7
tr|A0KHZ7|A0KHZ7_AERHH	tr|A0KHZ7|A0KHZ7_AERHH	68	68	68	tr|A0KHZ7|A0KHZ7_AERHH Structural toxin protein RtxA OS=Aeromonas hydrophila subsp. hydrophila (strain ATCC 7966 / DSM 30187 / JCM 1027 / KCTC 2358 / NCIMB 9240) GN=AHA_1359 PE=4 SV=1	1	68	68	68	46	49	44	44	48	43	46	49	44	44	48	43	46	49	44	44	48	43	19.9	19.9	19.9	496.78	4685	4685	3.68	31	66	111	147	95	42	0	323.31	By MS/MS	By MS/MS	By MS/MS	By MS/MS	By MS/MS	By MS/MS	13.8
sp|A0KIP7|PEPT_AERHH	sp|A0KIP7|PEPT_AERHH	11	11	11	sp|A0KIP7|PEPT_AERHH Peptidase T OS=Aeromonas hydrophila subsp. hydrophila (strain ATCC 7966 / DSM 30187 / JCM 1027 / KCTC 2358 / NCIMB 9240) GN=pepT PE=3 SV=1	1	11	11	11	9	10	9	9	9	11	9	10	9	9	9	11	9	10	9	9	9	11	33.9	33.9	33.9	44.839	407	407	3.38	12	29	48	22	19	16	0	323.31	By MS/MS	By MS/MS	By MS/MS	By MS/MS	By MS/MS	By MS/MS	29.7
sp|A0KN67|EFP_AERHH	sp|A0KN67|EFP_AERHH	6	6	6	sp|A0KN67|EFP_AERHH Elongation factor P OS=Aeromonas hydrophila subsp. hydrophila (strain ATCC 7966 / DSM 30187 / JCM 1027 / KCTC 2358 / NCIMB 9240) GN=efp PE=3 SV=1	1	6	6	6	6	6	6	6	6	6	6	6	6	6	6	6	6	6	6	6	6	6	33.5	33.5	33.5	21.126	188	188	3.89	40	29	92	124	79	72	0	261.77	By MS/MS	By MS/MS	By MS/MS	By MS/MS	By MS/MS	By MS/MS	33.5
tr|A0KEZ4|A0KEZ4_AERHH	tr|A0KEZ4|A0KEZ4_AERHH	10	10	10	tr|A0KEZ4|A0KEZ4_AERHH Acetyltransferase OS=Aeromonas hydrophila subsp. hydrophila (strain ATCC 7966 / DSM 30187 / JCM 1027 / KCTC 2358 / NCIMB 9240) GN=AHA_0282 PE=4 SV=1	1	10	10	10	5	7	6	8	5	4	5	7	6	8	5	4	5	7	6	8	5	4	41.1	41.1	41.1	34.086	302	302	3.71		10	15	15	13	3	0	32.055	By MS/MS	By MS/MS	By MS/MS	By MS/MS	By MS/MS	By MS/MS	18.2
tr|A0KPF5|A0KPF5_AERHH	tr|A0KPF5|A0KPF5_AERHH	38	38	38	tr|A0KPF5|A0KPF5_AERHH Valine--tRNA ligase OS=Aeromonas hydrophila subsp. hydrophila (strain ATCC 7966 / DSM 30187 / JCM 1027 / KCTC 2358 / NCIMB 9240) GN=valS PE=3 SV=1	1	38	38	38	34	34	34	35	33	35	34	34	34	35	33	35	34	34	34	35	33	35	46.2	46.2	46.2	109.94	971	971	3.79	52	156	152	165	139	153	0	323.31	By MS/MS	By MS/MS	By MS/MS	By MS/MS	By MS/MS	By MS/MS	44
tr|A0KM63|A0KM63_AERHH	tr|A0KM63|A0KM63_AERHH	4	4	4	tr|A0KM63|A0KM63_AERHH Uncharacterized protein OS=Aeromonas hydrophila subsp. hydrophila (strain ATCC 7966 / DSM 30187 / JCM 1027 / KCTC 2358 / NCIMB 9240) GN=AHA_2860 PE=4 SV=1	1	4	4	4	4	4	4	4	4	4	4	4	4	4	4	4	4	4	4	4	4	4	34.6	34.6	34.6	14.879	130	130	3.68	8	7	26	12	16	11	0	29.38	By MS/MS	By MS/MS	By MS/MS	By MS/MS	By MS/MS	By MS/MS	34.6
tr|A0KHV0|A0KHV0_AERHH	tr|A0KHV0|A0KHV0_AERHH	9	9	9	tr|A0KHV0|A0KHV0_AERHH Formyltetrahydrofolate deformylase OS=Aeromonas hydrophila subsp. hydrophila (strain ATCC 7966 / DSM 30187 / JCM 1027 / KCTC 2358 / NCIMB 9240) GN=purU PE=3 SV=1	1	9	9	9	8	7	7	7	7	6	8	7	7	7	7	6	8	7	7	7	7	6	38.5	38.5	38.5	31.444	278	278	4.22	1	11	23	20	22	24	0	109.66	By MS/MS	By MS/MS	By MS/MS	By MS/MS	By MS/MS	By MS/MS	36
tr|A0KI04|A0KI04_AERHH	tr|A0KI04|A0KI04_AERHH	8	8	8	tr|A0KI04|A0KI04_AERHH Flagellar motor switch protein FliG OS=Aeromonas hydrophila subsp. hydrophila (strain ATCC 7966 / DSM 30187 / JCM 1027 / KCTC 2358 / NCIMB 9240) GN=fliG PE=3 SV=1	1	8	8	8	7	5	6	4	5	5	7	5	6	4	5	5	7	5	6	4	5	5	29.5	29.5	29.5	39.075	353	353	2.75	7	33	6	6	11	1	0	157.82	By MS/MS	By MS/MS	By MS/MS	By MS/MS	By MS/MS	By MS/MS	23.5
sp|A0KGS8|RL27_AERHH	sp|A0KGS8|RL27_AERHH	6	6	6	sp|A0KGS8|RL27_AERHH 50S ribosomal protein L27 OS=Aeromonas hydrophila subsp. hydrophila (strain ATCC 7966 / DSM 30187 / JCM 1027 / KCTC 2358 / NCIMB 9240) GN=rpmA PE=3 SV=1	1	6	6	6	5	5	6	5	5	6	5	5	6	5	5	6	5	5	6	5	5	6	64.7	64.7	64.7	9.0513	85	85	4.67		15	34	243	171	151	0	117.49	By MS/MS	By MS/MS	By MS/MS	By MS/MS	By MS/MS	By MS/MS	51.8
sp|A0KEG9|RHLB_AERHH	sp|A0KEG9|RHLB_AERHH	15	15	15	sp|A0KEG9|RHLB_AERHH ATP-dependent RNA helicase RhlB OS=Aeromonas hydrophila subsp. hydrophila (strain ATCC 7966 / DSM 30187 / JCM 1027 / KCTC 2358 / NCIMB 9240) GN=rhlB PE=3 SV=1	1	15	15	15	14	13	13	12	12	13	14	13	13	12	12	13	14	13	13	12	12	13	42.4	42.4	42.4	48.281	429	429	3.79	21	33	54	61	57	35	0	158.91	By MS/MS	By MS/MS	By MS/MS	By MS/MS	By MS/MS	By MS/MS	38.5
sp|A0KF45|RPOA_AERHH	sp|A0KF45|RPOA_AERHH	21	21	21	sp|A0KF45|RPOA_AERHH DNA-directed RNA polymerase subunit alpha OS=Aeromonas hydrophila subsp. hydrophila (strain ATCC 7966 / DSM 30187 / JCM 1027 / KCTC 2358 / NCIMB 9240) GN=rpoA PE=3 SV=1	1	21	21	21	18	17	18	15	16	19	18	17	18	15	16	19	18	17	18	15	16	19	68.1	68.1	68.1	36.195	329	329	4.1	25	150	87	127	188	173	0	323.31	By MS/MS	By MS/MS	By MS/MS	By MS/MS	By MS/MS	By MS/MS	59.6
sp|A0KGT6|APAH_AERHH	sp|A0KGT6|APAH_AERHH	5	5	5	sp|A0KGT6|APAH_AERHH Bis(5-nucleosyl)-tetraphosphatase, symmetrical OS=Aeromonas hydrophila subsp. hydrophila (strain ATCC 7966 / DSM 30187 / JCM 1027 / KCTC 2358 / NCIMB 9240) GN=apaH PE=3 SV=1	1	5	5	5	4	4	4	3	4	5	4	4	4	3	4	5	4	4	4	3	4	5	22	22	22	31.205	273	273	4.14	2	8	4	5	5	13	0	53.629	By MS/MS	By MS/MS	By MS/MS	By MS/MS	By MS/MS	By MS/MS	17.2
sp|A0KQ97|RS7_AERHH	sp|A0KQ97|RS7_AERHH	14	14	14	sp|A0KQ97|RS7_AERHH 30S ribosomal protein S7 OS=Aeromonas hydrophila subsp. hydrophila (strain ATCC 7966 / DSM 30187 / JCM 1027 / KCTC 2358 / NCIMB 9240) GN=rpsG PE=3 SV=1	1	14	14	14	13	12	13	13	12	13	13	12	13	13	12	13	13	12	13	13	12	13	64.1	64.1	64.1	17.447	156	156	3.33	76	367	147	299	129	113	0	323.31	By MS/MS	By MS/MS	By MS/MS	By MS/MS	By MS/MS	By MS/MS	64.1
tr|A0KMX2|A0KMX2_AERHH	tr|A0KMX2|A0KMX2_AERHH	23	23	23	tr|A0KMX2|A0KMX2_AERHH Transketolase OS=Aeromonas hydrophila subsp. hydrophila (strain ATCC 7966 / DSM 30187 / JCM 1027 / KCTC 2358 / NCIMB 9240) GN=tkt PE=3 SV=1	1	23	23	23	21	22	21	22	22	22	21	22	21	22	22	22	21	22	21	22	22	22	43.7	43.7	43.7	71.602	663	663	4.22	15	83	167	246	218	178	0	323.31	By MS/MS	By MS/MS	By MS/MS	By MS/MS	By MS/MS	By MS/MS	43.7
tr|A0KIJ1|A0KIJ1_AERHH	tr|A0KIJ1|A0KIJ1_AERHH	21	21	21	tr|A0KIJ1|A0KIJ1_AERHH Putative exported protein OS=Aeromonas hydrophila subsp. hydrophila (strain ATCC 7966 / DSM 30187 / JCM 1027 / KCTC 2358 / NCIMB 9240) GN=AHA_1554 PE=4 SV=1	1	21	21	21	16	12	11	7	6	10	16	12	11	7	6	10	16	12	11	7	6	10	21.3	21.3	21.3	134.34	1251	1251	4.3		10	20	28	29	22	0	48.781	By MS/MS	By MS/MS	By MS/MS	By MS/MS	By MS/MS	By MS/MS	16.7
tr|A0KHH8|A0KHH8_AERHH	tr|A0KHH8|A0KHH8_AERHH	29	29	29	tr|A0KHH8|A0KHH8_AERHH DNA-directed DNA polymerase OS=Aeromonas hydrophila subsp. hydrophila (strain ATCC 7966 / DSM 30187 / JCM 1027 / KCTC 2358 / NCIMB 9240) GN=dnaE PE=4 SV=1	1	29	29	29	23	21	19	20	20	19	23	21	19	20	20	19	23	21	19	20	20	19	27.6	27.6	27.6	130.48	1159	1159	3.29	20	34	63	66	24	7	0	124.67	By MS/MS	By MS/MS	By MS/MS	By MS/MS	By MS/MS	By MS/MS	22.2
sp|A0KK55|MINE_AERHH	sp|A0KK55|MINE_AERHH	6	6	6	sp|A0KK55|MINE_AERHH Cell division topological specificity factor OS=Aeromonas hydrophila subsp. hydrophila (strain ATCC 7966 / DSM 30187 / JCM 1027 / KCTC 2358 / NCIMB 9240) GN=minE PE=3 SV=1	1	6	6	6	6	5	5	5	5	5	6	5	5	5	5	5	6	5	5	5	5	5	59.1	59.1	59.1	10.117	88	88	4.06	2	9	24	37	19	18	0	120.24	By MS/MS	By MS/MS	By MS/MS	By MS/MS	By MS/MS	By MS/MS	59.1
tr|A0KG96|A0KG96_AERHH	tr|A0KG96|A0KG96_AERHH	15	15	15	tr|A0KG96|A0KG96_AERHH Putative amidase OS=Aeromonas hydrophila subsp. hydrophila (strain ATCC 7966 / DSM 30187 / JCM 1027 / KCTC 2358 / NCIMB 9240) GN=AHA_0739 PE=4 SV=1	1	15	15	15	11	10	11	12	14	11	11	10	11	12	14	11	11	10	11	12	14	11	31.4	31.4	31.4	60.361	567	567	4.14	3	31	35	38	49	42	0	247.85	By MS/MS	By MS/MS	By MS/MS	By MS/MS	By MS/MS	By MS/MS	24.2
tr|A0KPZ5|A0KPZ5_AERHH	tr|A0KPZ5|A0KPZ5_AERHH	4	4	4	tr|A0KPZ5|A0KPZ5_AERHH Uncharacterized protein OS=Aeromonas hydrophila subsp. hydrophila (strain ATCC 7966 / DSM 30187 / JCM 1027 / KCTC 2358 / NCIMB 9240) GN=AHA_3907 PE=4 SV=1	1	4	4	4	3	4	4	4	3	4	3	4	4	4	3	4	3	4	4	4	3	4	38.1	38.1	38.1	13.929	126	126	2.16	46	62	10	7	8	5	0	115.21	By MS/MS	By MS/MS	By MS/MS	By MS/MS	By MS/MS	By MS/MS	32.5
sp|A0KG39|SYI_AERHH	sp|A0KG39|SYI_AERHH	33	33	33	sp|A0KG39|SYI_AERHH Isoleucine--tRNA ligase OS=Aeromonas hydrophila subsp. hydrophila (strain ATCC 7966 / DSM 30187 / JCM 1027 / KCTC 2358 / NCIMB 9240) GN=ileS PE=3 SV=1	1	33	33	33	27	27	25	27	28	28	27	27	25	27	28	28	27	27	25	27	28	28	42.6	42.6	42.6	106.11	953	953	4.06	20	98	122	172	138	141	0	323.31	By MS/MS	By MS/MS	By MS/MS	By MS/MS	By MS/MS	By MS/MS	38.3
sp|A0KQ98|RS12_AERHH	sp|A0KQ98|RS12_AERHH	5	5	5	sp|A0KQ98|RS12_AERHH 30S ribosomal protein S12 OS=Aeromonas hydrophila subsp. hydrophila (strain ATCC 7966 / DSM 30187 / JCM 1027 / KCTC 2358 / NCIMB 9240) GN=rpsL PE=3 SV=1	1	5	5	5	4	5	5	4	4	4	4	5	5	4	4	4	4	5	5	4	4	4	29.8	29.8	29.8	13.748	124	124	3.17	11	147	25	34	36	37	0	160.82	By MS/MS	By MS/MS	By MS/MS	By MS/MS	By MS/MS	By MS/MS	24.2
tr|A0KQF3|A0KQF3_AERHH	tr|A0KQF3|A0KQF3_AERHH	7	7	7	tr|A0KQF3|A0KQF3_AERHH NAD(P) transhydrogenase subunit beta OS=Aeromonas hydrophila subsp. hydrophila (strain ATCC 7966 / DSM 30187 / JCM 1027 / KCTC 2358 / NCIMB 9240) GN=pntB PE=3 SV=1	1	7	7	7	7	6	7	6	6	6	7	6	7	6	6	6	7	6	7	6	6	6	15.4	15.4	15.4	51.731	494	494	4.32	3	39	28	60	61	68	0	322.4	By MS/MS	By MS/MS	By MS/MS	By MS/MS	By MS/MS	By MS/MS	15.4
tr|A0KIH9|A0KIH9_AERHH	tr|A0KIH9|A0KIH9_AERHH	6	6	6	tr|A0KIH9|A0KIH9_AERHH Lytic murein transglycosylase B OS=Aeromonas hydrophila subsp. hydrophila (strain ATCC 7966 / DSM 30187 / JCM 1027 / KCTC 2358 / NCIMB 9240) GN=mltB-1 PE=4 SV=1	1	6	6	6	4	5	4	5	5	5	4	5	4	5	5	5	4	5	4	5	5	5	26.4	26.4	26.4	40.985	367	367	4.43			10	23	20	8	0	77.258	By MS/MS	By MS/MS	By MS/MS	By MS/MS	By MS/MS	By MS/MS	18.8
sp|A0KFR1|RNB_AERHH	sp|A0KFR1|RNB_AERHH	23	23	23	sp|A0KFR1|RNB_AERHH Exoribonuclease 2 OS=Aeromonas hydrophila subsp. hydrophila (strain ATCC 7966 / DSM 30187 / JCM 1027 / KCTC 2358 / NCIMB 9240) GN=rnb PE=3 SV=1	1	23	23	23	17	17	19	20	19	19	17	17	19	20	19	19	17	17	19	20	19	19	33.6	33.6	33.6	75.744	673	673	3.29	23	61	79	68	28	21	0	193.63	By MS/MS	By MS/MS	By MS/MS	By MS/MS	By MS/MS	By MS/MS	28.1
sp|A0KKK7|RLMKL_AERHH	sp|A0KKK7|RLMKL_AERHH	23	23	23	sp|A0KKK7|RLMKL_AERHH Ribosomal RNA large subunit methyltransferase K/L OS=Aeromonas hydrophila subsp. hydrophila (strain ATCC 7966 / DSM 30187 / JCM 1027 / KCTC 2358 / NCIMB 9240) GN=rlmL PE=3 SV=2	1	23	23	23	17	17	16	19	18	20	17	17	16	19	18	20	17	17	16	19	18	20	38.2	38.2	38.2	81.01	717	717	3.92	23	26	42	69	58	42	0	201.82	By MS/MS	By MS/MS	By MS/MS	By MS/MS	By MS/MS	By MS/MS	29.8
tr|A0KGI1|A0KGI1_AERHH	tr|A0KGI1|A0KGI1_AERHH	8	8	8	tr|A0KGI1|A0KGI1_AERHH Lipoprotein NlpD OS=Aeromonas hydrophila subsp. hydrophila (strain ATCC 7966 / DSM 30187 / JCM 1027 / KCTC 2358 / NCIMB 9240) GN=nlpD PE=4 SV=1	1	8	8	8	7	7	4	6	6	7	7	7	4	6	6	7	7	7	4	6	6	7	31.9	31.9	31.9	39.32	370	370	4.17		4	25	26	31	9	0	66.621	By MS/MS	By MS/MS	By MS/MS	By MS/MS	By MS/MS	By MS/MS	27.8
tr|A0KIU1|A0KIU1_AERHH	tr|A0KIU1|A0KIU1_AERHH	9	9	9	tr|A0KIU1|A0KIU1_AERHH Transcriptional regulator, LysR family OS=Aeromonas hydrophila subsp. hydrophila (strain ATCC 7966 / DSM 30187 / JCM 1027 / KCTC 2358 / NCIMB 9240) GN=AHA_1656 PE=4 SV=1	1	9	9	9	7	7	6	7	8	7	7	7	6	7	8	7	7	7	6	7	8	7	38.1	38.1	38.1	32.581	291	291	4.34	3	4	17	23	26	20	0	110.24	By MS/MS	By MS/MS	By MS/MS	By MS/MS	By MS/MS	By MS/MS	27.1
sp|A0KF27|RS3_AERHH	sp|A0KF27|RS3_AERHH	14	14	14	sp|A0KF27|RS3_AERHH 30S ribosomal protein S3 OS=Aeromonas hydrophila subsp. hydrophila (strain ATCC 7966 / DSM 30187 / JCM 1027 / KCTC 2358 / NCIMB 9240) GN=rpsC PE=3 SV=1	1	14	14	14	14	14	14	14	14	14	14	14	14	14	14	14	14	14	14	14	14	14	59.9	59.9	59.9	26.133	237	237	3.67	8	100	721	234	146	171	0	323.31	By MS/MS	By MS/MS	By MS/MS	By MS/MS	By MS/MS	By MS/MS	59.9
tr|A0KMX7|A0KMX7_AERHH	tr|A0KMX7|A0KMX7_AERHH	15	15	15	tr|A0KMX7|A0KMX7_AERHH Glutathione synthetase OS=Aeromonas hydrophila subsp. hydrophila (strain ATCC 7966 / DSM 30187 / JCM 1027 / KCTC 2358 / NCIMB 9240) GN=gshB PE=3 SV=1	1	15	15	15	12	12	11	12	12	11	12	12	11	12	12	11	12	12	11	12	12	11	49.5	49.5	49.5	35.343	317	317	3.91	4	37	40	26	40	35	0	176.73	By MS/MS	By MS/MS	By MS/MS	By MS/MS	By MS/MS	By MS/MS	43.8
tr|A0KEY5|A0KEY5_AERHH	tr|A0KEY5|A0KEY5_AERHH	10	10	10	tr|A0KEY5|A0KEY5_AERHH Adenosine deaminase OS=Aeromonas hydrophila subsp. hydrophila (strain ATCC 7966 / DSM 30187 / JCM 1027 / KCTC 2358 / NCIMB 9240) GN=add-1 PE=3 SV=1	1	10	10	10	9	9	8	7	8	8	9	9	8	7	8	8	9	9	8	7	8	8	36.6	36.6	36.6	36.479	333	333	4.31	1	13	21	42	32	31	0	93.126	By MS/MS	By MS/MS	By MS/MS	By MS/MS	By MS/MS	By MS/MS	33.3
tr|A0KNR1|A0KNR1_AERHH	tr|A0KNR1|A0KNR1_AERHH	13	13	13	tr|A0KNR1|A0KNR1_AERHH Esterase YafA OS=Aeromonas hydrophila subsp. hydrophila (strain ATCC 7966 / DSM 30187 / JCM 1027 / KCTC 2358 / NCIMB 9240) GN=AHA_3423 PE=3 SV=1	1	13	13	13	11	12	10	12	10	11	11	12	10	12	10	11	11	12	10	12	10	11	30.1	30.1	30.1	47.595	422	422	4.09	2	20	29	45	36	27	0	90.179	By MS/MS	By MS/MS	By MS/MS	By MS/MS	By MS/MS	By MS/MS	27
tr|A0KGL2|A0KGL2_AERHH	tr|A0KGL2|A0KGL2_AERHH	3	3	3	tr|A0KGL2|A0KGL2_AERHH Oxidoreductase molybdopterin binding domain, putative OS=Aeromonas hydrophila subsp. hydrophila (strain ATCC 7966 / DSM 30187 / JCM 1027 / KCTC 2358 / NCIMB 9240) GN=AHA_0861 PE=4 SV=1	1	3	3	3	1	3	3	3	3	2	1	3	3	3	3	2	1	3	3	3	3	2	27.8	27.8	27.8	16.914	151	151	4.55		3	9	10	5	17	0	22.925	By MS/MS	By MS/MS	By MS/MS	By MS/MS	By MS/MS	By MS/MS	8.6
tr|A0KQC6|A0KQC6_AERHH	tr|A0KQC6|A0KQC6_AERHH	8	8	8	tr|A0KQC6|A0KQC6_AERHH Two-component system, regulatory protein OS=Aeromonas hydrophila subsp. hydrophila (strain ATCC 7966 / DSM 30187 / JCM 1027 / KCTC 2358 / NCIMB 9240) GN=AHA_4052 PE=4 SV=1	1	8	8	8	5	6	5	8	7	8	5	6	5	8	7	8	5	6	5	8	7	8	50	50	50	24.219	218	218	3.76	7	7	24	15	12	14	0	46.854	By MS/MS	By MS/MS	By MS/MS	By MS/MS	By MS/MS	By MS/MS	34.4
tr|A0KKD4|A0KKD4_AERHH	tr|A0KKD4|A0KKD4_AERHH	19	19	19	tr|A0KKD4|A0KKD4_AERHH DNA polymerase III, subunits gamma and tau OS=Aeromonas hydrophila subsp. hydrophila (strain ATCC 7966 / DSM 30187 / JCM 1027 / KCTC 2358 / NCIMB 9240) GN=dnaX PE=4 SV=1	1	19	19	19	13	10	9	14	11	14	13	10	9	14	11	14	13	10	9	14	11	14	25.7	25.7	25.7	90.936	849	849	4.29		16	23	16	35	27	0	87.212	By MS/MS	By MS/MS	By MS/MS	By MS/MS	By MS/MS	By MS/MS	17.6
tr|A0KER3|A0KER3_AERHH	tr|A0KER3|A0KER3_AERHH	4	4	4	tr|A0KER3|A0KER3_AERHH Sigma cross-reacting protein 27A OS=Aeromonas hydrophila subsp. hydrophila (strain ATCC 7966 / DSM 30187 / JCM 1027 / KCTC 2358 / NCIMB 9240) GN=AHA_0195 PE=4 SV=1	1	4	4	4	4	4	4	3	3	4	4	4	4	3	3	4	4	4	4	3	3	4	30.1	30.1	30.1	22.681	216	216	3.86		13	23	19	14	12	0	96.947	By MS/MS	By MS/MS	By MS/MS	By MS/MS	By MS/MS	By MS/MS	30.1
sp|A0KJ45|SYH_AERHH	sp|A0KJ45|SYH_AERHH	16	16	16	sp|A0KJ45|SYH_AERHH Histidine--tRNA ligase OS=Aeromonas hydrophila subsp. hydrophila (strain ATCC 7966 / DSM 30187 / JCM 1027 / KCTC 2358 / NCIMB 9240) GN=hisS PE=3 SV=1	1	16	16	16	13	15	16	14	14	14	13	15	16	14	14	14	13	15	16	14	14	14	43.3	43.3	43.3	47.814	425	425	3.68	37	71	49	69	45	74	0	180.88	By MS/MS	By MS/MS	By MS/MS	By MS/MS	By MS/MS	By MS/MS	34.4
tr|A0KF78|A0KF78_AERHH	tr|A0KF78|A0KF78_AERHH	17	17	17	tr|A0KF78|A0KF78_AERHH Signal recognition particle receptor FtsY OS=Aeromonas hydrophila subsp. hydrophila (strain ATCC 7966 / DSM 30187 / JCM 1027 / KCTC 2358 / NCIMB 9240) GN=ftsY PE=3 SV=1	1	17	17	17	16	16	15	12	13	12	16	16	15	12	13	12	16	16	15	12	13	12	32.5	32.5	32.5	67.296	633	633	3.7	29	45	60	52	50	50	0	261.49	By MS/MS	By MS/MS	By MS/MS	By MS/MS	By MS/MS	By MS/MS	31.1
tr|A0KPH0|A0KPH0_AERHH	tr|A0KPH0|A0KPH0_AERHH	7	7	7	tr|A0KPH0|A0KPH0_AERHH D-isomer specific 2-hydroxyacid dehydrogenase family protein OS=Aeromonas hydrophila subsp. hydrophila (strain ATCC 7966 / DSM 30187 / JCM 1027 / KCTC 2358 / NCIMB 9240) GN=AHA_3723 PE=4 SV=1	1	7	7	7	5	6	6	6	5	6	5	6	6	6	5	6	5	6	6	6	5	6	28.7	28.7	28.7	35.015	314	314	3.52		15	26	19	5	8	0	29.989	By MS/MS	By MS/MS	By MS/MS	By MS/MS	By MS/MS	By MS/MS	19.7
tr|A0KEZ0|A0KEZ0_AERHH	tr|A0KEZ0|A0KEZ0_AERHH	21	21	21	tr|A0KEZ0|A0KEZ0_AERHH GTP-binding protein TypA OS=Aeromonas hydrophila subsp. hydrophila (strain ATCC 7966 / DSM 30187 / JCM 1027 / KCTC 2358 / NCIMB 9240) GN=typA PE=4 SV=1	1	21	21	21	17	17	19	18	21	20	17	17	19	18	21	20	17	17	19	18	21	20	38.6	38.6	38.6	66.46	603	603	3.88	57	57	94	102	103	108	0	323.31	By MS/MS	By MS/MS	By MS/MS	By MS/MS	By MS/MS	By MS/MS	32.8
sp|A0KQX8|ATPB_AERHH	sp|A0KQX8|ATPB_AERHH	25	25	25	sp|A0KQX8|ATPB_AERHH ATP synthase subunit beta OS=Aeromonas hydrophila subsp. hydrophila (strain ATCC 7966 / DSM 30187 / JCM 1027 / KCTC 2358 / NCIMB 9240) GN=atpD PE=3 SV=1	1	25	25	25	23	24	22	22	23	23	23	24	22	22	23	23	23	24	22	22	23	23	68.4	68.4	68.4	50.286	462	462	4.08	13	141	296	385	249	237	0	323.31	By MS/MS	By MS/MS	By MS/MS	By MS/MS	By MS/MS	By MS/MS	65.6
sp|A0KPC2|Y3667_AERHH	sp|A0KPC2|Y3667_AERHH	11	11	11	sp|A0KPC2|Y3667_AERHH UPF0246 protein AHA_3667 OS=Aeromonas hydrophila subsp. hydrophila (strain ATCC 7966 / DSM 30187 / JCM 1027 / KCTC 2358 / NCIMB 9240) GN=AHA_3667 PE=3 SV=1	1	11	11	11	9	8	9	9	9	10	9	8	9	9	9	10	9	8	9	9	9	10	42.8	42.8	42.8	28.894	257	257	4.69		6	21	30	43	45	0	90.558	By MS/MS	By MS/MS	By MS/MS	By MS/MS	By MS/MS	By MS/MS	36.2
tr|A0KHS1|A0KHS1_AERHH	tr|A0KHS1|A0KHS1_AERHH	16	16	13	tr|A0KHS1|A0KHS1_AERHH Major outer membrane protein OS=Aeromonas hydrophila subsp. hydrophila (strain ATCC 7966 / DSM 30187 / JCM 1027 / KCTC 2358 / NCIMB 9240) GN=AHA_1281 PE=3 SV=1	1	16	16	13	14	15	13	15	16	15	14	15	13	15	16	15	11	12	11	12	13	12	62.5	62.5	56.4	36.067	344	344	3.33	42	361	258	148	168	106	0	323.31	By MS/MS	By MS/MS	By MS/MS	By MS/MS	By MS/MS	By MS/MS	57.8
tr|A0KPY8|A0KPY8_AERHH	tr|A0KPY8|A0KPY8_AERHH	9	9	9	tr|A0KPY8|A0KPY8_AERHH Stringent starvation protein A OS=Aeromonas hydrophila subsp. hydrophila (strain ATCC 7966 / DSM 30187 / JCM 1027 / KCTC 2358 / NCIMB 9240) GN=AHA_3900 PE=3 SV=1	1	9	9	9	9	8	8	8	8	8	9	8	8	8	8	8	9	8	8	8	8	8	45	45	45	23.639	209	209	3.92	24	149	29	42	98	132	0	254.49	By MS/MS	By MS/MS	By MS/MS	By MS/MS	By MS/MS	By MS/MS	45
tr|A0KM14|A0KM14_AERHH	tr|A0KM14|A0KM14_AERHH	8	8	8	tr|A0KM14|A0KM14_AERHH Phosphate-specific transport system accessory protein PhoU OS=Aeromonas hydrophila subsp. hydrophila (strain ATCC 7966 / DSM 30187 / JCM 1027 / KCTC 2358 / NCIMB 9240) GN=phoU PE=3 SV=1	1	8	8	8	5	5	6	7	7	6	5	5	6	7	7	6	5	5	6	7	7	6	37.3	37.3	37.3	26.67	236	236	4.1		15	10	5	16	15	0	27.82	By MS/MS	By MS/MS	By MS/MS	By MS/MS	By MS/MS	By MS/MS	26.3
sp|A0KNK7|SYK_AERHH	sp|A0KNK7|SYK_AERHH	28	28	28	sp|A0KNK7|SYK_AERHH Lysine--tRNA ligase OS=Aeromonas hydrophila subsp. hydrophila (strain ATCC 7966 / DSM 30187 / JCM 1027 / KCTC 2358 / NCIMB 9240) GN=lysS PE=3 SV=1	1	28	28	28	27	26	26	25	26	26	27	26	26	25	26	26	27	26	26	25	26	26	59.3	59.3	59.3	58.168	511	511	3.43	49	343	133	147	160	130	0	323.31	By MS/MS	By MS/MS	By MS/MS	By MS/MS	By MS/MS	By MS/MS	56.4
tr|A0KGI5|A0KGI5_AERHH	tr|A0KGI5|A0KGI5_AERHH	6	6	6	tr|A0KGI5|A0KGI5_AERHH GatB/YqeY domain protein OS=Aeromonas hydrophila subsp. hydrophila (strain ATCC 7966 / DSM 30187 / JCM 1027 / KCTC 2358 / NCIMB 9240) GN=AHA_0833 PE=4 SV=1	1	6	6	6	5	4	4	5	5	6	5	4	4	5	5	6	5	4	4	5	5	6	35.4	35.4	35.4	16.113	147	147	3.35	5	30	31	16	8	15	0	134.06	By MS/MS	By MS/MS	By MS/MS	By MS/MS	By MS/MS	By MS/MS	29.9
tr|A0KQ16|A0KQ16_AERHH	tr|A0KQ16|A0KQ16_AERHH	9	9	9	tr|A0KQ16|A0KQ16_AERHH Arabinose 5-phosphate isomerase OS=Aeromonas hydrophila subsp. hydrophila (strain ATCC 7966 / DSM 30187 / JCM 1027 / KCTC 2358 / NCIMB 9240) GN=kdsD PE=3 SV=1	1	9	9	9	8	8	8	8	9	9	8	8	8	8	9	9	8	8	8	8	9	9	29.9	29.9	29.9	34.939	331	331	4.42	3	8	33	35	50	39	0	113.5	By MS/MS	By MS/MS	By MS/MS	By MS/MS	By MS/MS	By MS/MS	27.8
sp|A0KMI5|DNAJ_AERHH	sp|A0KMI5|DNAJ_AERHH	11	11	11	sp|A0KMI5|DNAJ_AERHH Chaperone protein DnaJ OS=Aeromonas hydrophila subsp. hydrophila (strain ATCC 7966 / DSM 30187 / JCM 1027 / KCTC 2358 / NCIMB 9240) GN=dnaJ PE=3 SV=1	1	11	11	11	8	7	8	8	8	8	8	7	8	8	8	8	8	7	8	8	8	8	30.3	30.3	30.3	41.142	380	380	3.61	11	51	30	17	21	39	0	134.42	By MS/MS	By MS/MS	By MS/MS	By MS/MS	By MS/MS	By MS/MS	24.5
tr|A0KR20|A0KR20_AERHH	tr|A0KR20|A0KR20_AERHH	13	13	13	tr|A0KR20|A0KR20_AERHH RND transporter, hydrophobe/amphiphile efflux-1 (HAE1) family, MFP subunit OS=Aeromonas hydrophila subsp. hydrophila (strain ATCC 7966 / DSM 30187 / JCM 1027 / KCTC 2358 / NCIMB 9240) GN=AHA_0022 PE=3 SV=1	1	13	13	13	10	10	11	9	9	11	10	10	11	9	9	11	10	10	11	9	9	11	47.3	47.3	47.3	40.791	368	368	3.98	14	30	17	41	42	37	0	323.31	By MS/MS	By MS/MS	By MS/MS	By MS/MS	By MS/MS	By MS/MS	32.6
tr|A0KF99|A0KF99_AERHH	tr|A0KF99|A0KF99_AERHH	10	10	10	tr|A0KF99|A0KF99_AERHH Type IV pilin OS=Aeromonas hydrophila subsp. hydrophila (strain ATCC 7966 / DSM 30187 / JCM 1027 / KCTC 2358 / NCIMB 9240) GN=AHA_0392 PE=4 SV=1	1	10	10	10	6	7	7	7	7	6	6	7	7	7	7	6	6	7	7	7	7	6	21.4	21.4	21.4	63.21	569	569	3.65		29	10	6	18	12	0	73.257	By MS/MS	By MS/MS	By MS/MS	By MS/MS	By MS/MS	By MS/MS	11.8
sp|A0KIK9|GMHA_AERHH	sp|A0KIK9|GMHA_AERHH	8	8	8	sp|A0KIK9|GMHA_AERHH Phosphoheptose isomerase OS=Aeromonas hydrophila subsp. hydrophila (strain ATCC 7966 / DSM 30187 / JCM 1027 / KCTC 2358 / NCIMB 9240) GN=gmhA PE=3 SV=1	1	8	8	8	6	5	5	6	5	7	6	5	5	6	5	7	6	5	5	6	5	7	41.1	41.1	41.1	20.868	192	192	3.85		34	28	31	21	27	0	29.095	By MS/MS	By MS/MS	By MS/MS	By MS/MS	By MS/MS	By MS/MS	29.2
tr|A0KNI5|A0KNI5_AERHH	tr|A0KNI5|A0KNI5_AERHH	19	19	19	tr|A0KNI5|A0KNI5_AERHH Acetyl-CoA carboxylase, biotin carboxylase OS=Aeromonas hydrophila subsp. hydrophila (strain ATCC 7966 / DSM 30187 / JCM 1027 / KCTC 2358 / NCIMB 9240) GN=accC PE=4 SV=1	1	19	19	19	18	18	18	19	18	19	18	18	18	19	18	19	18	18	18	19	18	19	44.6	44.6	44.6	48.976	446	446	3.78	34	115	200	140	112	129	0	323.31	By MS/MS	By MS/MS	By MS/MS	By MS/MS	By MS/MS	By MS/MS	42.8
sp|A0KNG6|NUSB_AERHH	sp|A0KNG6|NUSB_AERHH	11	11	11	sp|A0KNG6|NUSB_AERHH N utilization substance protein B homolog OS=Aeromonas hydrophila subsp. hydrophila (strain ATCC 7966 / DSM 30187 / JCM 1027 / KCTC 2358 / NCIMB 9240) GN=nusB PE=3 SV=1	1	11	11	11	11	11	11	11	11	11	11	11	11	11	11	11	11	11	11	11	11	11	72.3	72.3	72.3	15.751	137	137	3.75	16	54	82	73	42	57	0	261.28	By MS/MS	By MS/MS	By MS/MS	By MS/MS	By MS/MS	By MS/MS	72.3
tr|A0KK47|A0KK47_AERHH	tr|A0KK47|A0KK47_AERHH	6	6	6	tr|A0KK47|A0KK47_AERHH Transcriptional regulator, MarR family OS=Aeromonas hydrophila subsp. hydrophila (strain ATCC 7966 / DSM 30187 / JCM 1027 / KCTC 2358 / NCIMB 9240) GN=AHA_2124 PE=4 SV=1	1	6	6	6	5	4	4	5	6	3	5	4	4	5	6	3	5	4	4	5	6	3	48.4	48.4	48.4	21.491	188	188	2.69	21	4	13	7	8	2	0	129.82	By MS/MS	By MS/MS	By MS/MS	By MS/MS	By MS/MS	By MS/MS	36.7
tr|A0KF74|A0KF74_AERHH	tr|A0KF74|A0KF74_AERHH	4	4	4	tr|A0KF74|A0KF74_AERHH Transcriptional regulator, TetR family OS=Aeromonas hydrophila subsp. hydrophila (strain ATCC 7966 / DSM 30187 / JCM 1027 / KCTC 2358 / NCIMB 9240) GN=AHA_0367 PE=4 SV=1	1	4	4	4	3	2	3	3	2	3	3	2	3	3	2	3	3	2	3	3	2	3	21.8	21.8	21.8	23.15	206	206	3.77	1	7	9	5	8	5	0	23.842	By MS/MS	By MS/MS	By MS/MS	By MS/MS	By MS/MS	By MS/MS	18
sp|A0KKF9|DCD_AERHH	sp|A0KKF9|DCD_AERHH	7	7	7	sp|A0KKF9|DCD_AERHH Deoxycytidine triphosphate deaminase OS=Aeromonas hydrophila subsp. hydrophila (strain ATCC 7966 / DSM 30187 / JCM 1027 / KCTC 2358 / NCIMB 9240) GN=dcd PE=3 SV=1	1	7	7	7	6	6	6	5	6	6	6	6	6	5	6	6	6	6	6	5	6	6	38.9	38.9	38.9	21.337	193	193	4.03	12	21	8	9	27	31	0	134.15	By MS/MS	By MS/MS	By MS/MS	By MS/MS	By MS/MS	By MS/MS	34.7
tr|A0KKI6|A0KKI6_AERHH	tr|A0KKI6|A0KKI6_AERHH	17	17	17	tr|A0KKI6|A0KKI6_AERHH Paraquat-inducible protein B OS=Aeromonas hydrophila subsp. hydrophila (strain ATCC 7966 / DSM 30187 / JCM 1027 / KCTC 2358 / NCIMB 9240) GN=AHA_2263 PE=4 SV=1	1	17	17	17	8	7	9	8	6	8	8	7	9	8	6	8	8	7	9	8	6	8	23.3	23.3	23.3	91.203	850	850	4.57		1	9	23	30	12	0	102.99	By MS/MS	By MS/MS	By MS/MS	By MS/MS	By MS/MS	By MS/MS	11.6
sp|A0KGI3|TSAD_AERHH	sp|A0KGI3|TSAD_AERHH	12	12	12	sp|A0KGI3|TSAD_AERHH tRNA N6-adenosine threonylcarbamoyltransferase OS=Aeromonas hydrophila subsp. hydrophila (strain ATCC 7966 / DSM 30187 / JCM 1027 / KCTC 2358 / NCIMB 9240) GN=tsaD PE=3 SV=1	1	12	12	12	12	10	10	9	8	9	12	10	10	9	8	9	12	10	10	9	8	9	51.9	51.9	51.9	36.139	337	337	4.41		13	39	32	46	46	0	131.7	By MS/MS	By MS/MS	By MS/MS	By MS/MS	By MS/MS	By MS/MS	51.9
tr|A0KFP2|A0KFP2_AERHH	tr|A0KFP2|A0KFP2_AERHH	7	7	7	tr|A0KFP2|A0KFP2_AERHH Propeptide, PepSY amd peptidase M4:PepSY-associated TM helix OS=Aeromonas hydrophila subsp. hydrophila (strain ATCC 7966 / DSM 30187 / JCM 1027 / KCTC 2358 / NCIMB 9240) GN=AHA_0535 PE=4 SV=1	1	7	7	7	4	4	3	5	6	5	4	4	3	5	6	5	4	4	3	5	6	5	19.6	19.6	19.6	51.427	465	465	4.1		10	3	16	10	9	0	67.783	By MS/MS	By MS/MS	By MS/MS	By MS/MS	By MS/MS	By MS/MS	11
tr|A0KIL0|A0KIL0_AERHH	tr|A0KIL0|A0KIL0_AERHH	4	4	4	tr|A0KIL0|A0KIL0_AERHH Glutamine amidotransferases class-II OS=Aeromonas hydrophila subsp. hydrophila (strain ATCC 7966 / DSM 30187 / JCM 1027 / KCTC 2358 / NCIMB 9240) GN=AHA_1575 PE=4 SV=1	1	4	4	4	4	3	2	4	4	3	4	3	2	4	4	3	4	3	2	4	4	3	17.8	17.8	17.8	29.203	259	259	4.19		7	6	4	11	8	0	16.983	By MS/MS	By MS/MS	By MS/MS	By MS/MS	By MS/MS	By MS/MS	17.8
sp|A0KF31|RL14_AERHH	sp|A0KF31|RL14_AERHH	11	11	11	sp|A0KF31|RL14_AERHH 50S ribosomal protein L14 OS=Aeromonas hydrophila subsp. hydrophila (strain ATCC 7966 / DSM 30187 / JCM 1027 / KCTC 2358 / NCIMB 9240) GN=rplN PE=3 SV=1	1	11	11	11	8	9	9	11	11	10	8	9	9	11	11	10	8	9	9	11	11	10	73.8	73.8	73.8	13.403	122	122	4.42	4	29	180	335	323	184	0	291.74	By MS/MS	By MS/MS	By MS/MS	By MS/MS	By MS/MS	By MS/MS	59.8
tr|A0KKN4|A0KKN4_AERHH	tr|A0KKN4|A0KKN4_AERHH	13	13	13	tr|A0KKN4|A0KKN4_AERHH Ribose ABC transporter, periplasmic ribose-binding protein OS=Aeromonas hydrophila subsp. hydrophila (strain ATCC 7966 / DSM 30187 / JCM 1027 / KCTC 2358 / NCIMB 9240) GN=rbsB PE=4 SV=1	1	13	13	13	13	12	13	13	13	13	13	12	13	13	13	13	13	12	13	13	13	13	53.3	53.3	53.3	29.992	291	291	3.77	8	129	117	159	109	77	0	323.31	By MS/MS	By MS/MS	By MS/MS	By MS/MS	By MS/MS	By MS/MS	53.3
tr|A0KQL8|A0KQL8_AERHH	tr|A0KQL8|A0KQL8_AERHH	14	14	14	tr|A0KQL8|A0KQL8_AERHH Hypothetical chaperone protein YegD OS=Aeromonas hydrophila subsp. hydrophila (strain ATCC 7966 / DSM 30187 / JCM 1027 / KCTC 2358 / NCIMB 9240) GN=AHA_4146 PE=4 SV=1	1	14	14	14	6	7	7	6	10	7	6	7	7	6	10	7	6	7	7	6	10	7	42.5	42.5	42.5	49.857	459	459	3.33		22	15	5	9	6	0	89.586	By MS/MS	By MS/MS	By MS/MS	By MS/MS	By MS/MS	By MS/MS	20.3
sp|A0KPA5|SYP_AERHH	sp|A0KPA5|SYP_AERHH	17	17	17	sp|A0KPA5|SYP_AERHH Proline--tRNA ligase OS=Aeromonas hydrophila subsp. hydrophila (strain ATCC 7966 / DSM 30187 / JCM 1027 / KCTC 2358 / NCIMB 9240) GN=proS PE=3 SV=1	1	17	17	17	15	15	16	13	14	14	15	15	16	13	14	14	15	15	16	13	14	14	33.3	33.3	33.3	62.662	574	574	4.15	3	57	82	78	60	102	0	323.31	By MS/MS	By MS/MS	By MS/MS	By MS/MS	By MS/MS	By MS/MS	31.2
tr|A0KL77|A0KL77_AERHH	tr|A0KL77|A0KL77_AERHH	4	4	4	tr|A0KL77|A0KL77_AERHH Hydrogenase nickel incorporation protein HypB OS=Aeromonas hydrophila subsp. hydrophila (strain ATCC 7966 / DSM 30187 / JCM 1027 / KCTC 2358 / NCIMB 9240) GN=AHA_2515 PE=4 SV=1	1	4	4	4	4	4	4	4	3	4	4	4	4	4	3	4	4	4	4	4	3	4	14.6	14.6	14.6	40.435	363	363	3.9	2	7	12	9	9	9	0	48.091	By MS/MS	By MS/MS	By MS/MS	By MS/MS	By MS/MS	By MS/MS	14.6
tr|A0KP18|A0KP18_AERHH	tr|A0KP18|A0KP18_AERHH	6	6	6	tr|A0KP18|A0KP18_AERHH UDP-N-acetylmuramate--L-alanyl-gamma-D-glutamyl-meso-2,6-diaminoheptandioate ligase OS=Aeromonas hydrophila subsp. hydrophila (strain ATCC 7966 / DSM 30187 / JCM 1027 / KCTC 2358 / NCIMB 9240) GN=mpl PE=3 SV=1	1	6	6	6	5	5	5	6	4	4	5	5	5	6	4	4	5	5	5	6	4	4	18.2	18.2	18.2	50.214	456	456	4.59		7	13	20	40	24	0	69.392	By MS/MS	By MS/MS	By MS/MS	By MS/MS	By MS/MS	By MS/MS	13.2
sp|A0KNE2|RBFA_AERHH	sp|A0KNE2|RBFA_AERHH	8	8	8	sp|A0KNE2|RBFA_AERHH Ribosome-binding factor A OS=Aeromonas hydrophila subsp. hydrophila (strain ATCC 7966 / DSM 30187 / JCM 1027 / KCTC 2358 / NCIMB 9240) GN=rbfA PE=3 SV=1	1	8	8	8	8	8	8	8	8	8	8	8	8	8	8	8	8	8	8	8	8	8	66.7	66.7	66.7	16.553	144	144	3.51	21	17	78	64	25	20	0	291.32	By MS/MS	By MS/MS	By MS/MS	By MS/MS	By MS/MS	By MS/MS	66.7
tr|A0KJH7|A0KJH7_AERHH	tr|A0KJH7|A0KJH7_AERHH	12	12	12	tr|A0KJH7|A0KJH7_AERHH Alpha-galactosidase OS=Aeromonas hydrophila subsp. hydrophila (strain ATCC 7966 / DSM 30187 / JCM 1027 / KCTC 2358 / NCIMB 9240) GN=AHA_1897 PE=4 SV=1	1	12	12	12	9	8	8	7	9	8	9	8	8	7	9	8	9	8	8	7	9	8	23.2	23.2	23.2	63.228	569	569	2.7	14	36	14	13	12		0	49.99	By MS/MS	By MS/MS	By MS/MS	By MS/MS	By MS/MS	By MS/MS	17.9
tr|A0KMM9|A0KMM9_AERHH	tr|A0KMM9|A0KMM9_AERHH	12	12	12	tr|A0KMM9|A0KMM9_AERHH Aerobic respiration control protein ArcA OS=Aeromonas hydrophila subsp. hydrophila (strain ATCC 7966 / DSM 30187 / JCM 1027 / KCTC 2358 / NCIMB 9240) GN=arcA-1 PE=4 SV=1	1	12	12	12	11	10	11	8	9	9	11	10	11	8	9	9	11	10	11	8	9	9	54	54	54	27.225	239	239	4.45	8	3	36	86	68	57	0	107.42	By MS/MS	By MS/MS	By MS/MS	By MS/MS	By MS/MS	By MS/MS	52.7
sp|A0KHC4|RLMG_AERHH	sp|A0KHC4|RLMG_AERHH	6	6	6	sp|A0KHC4|RLMG_AERHH Ribosomal RNA large subunit methyltransferase G OS=Aeromonas hydrophila subsp. hydrophila (strain ATCC 7966 / DSM 30187 / JCM 1027 / KCTC 2358 / NCIMB 9240) GN=rlmG PE=3 SV=1	1	6	6	6	5	5	6	5	6	6	5	5	6	5	6	6	5	5	6	5	6	6	18.7	18.7	18.7	41.762	380	380	4.36			16	24	19	11	0	21.266	By MS/MS	By MS/MS	By MS/MS	By MS/MS	By MS/MS	By MS/MS	16.1
tr|A0KMB1|A0KMB1_AERHH	tr|A0KMB1|A0KMB1_AERHH	6	6	6	tr|A0KMB1|A0KMB1_AERHH dTDP-glucose 4,6-dehydratase OS=Aeromonas hydrophila subsp. hydrophila (strain ATCC 7966 / DSM 30187 / JCM 1027 / KCTC 2358 / NCIMB 9240) GN=rfbB PE=3 SV=1	1	6	6	6	5	4	5	5	4	5	5	4	5	5	4	5	5	4	5	5	4	5	21.6	21.6	21.6	40.521	361	361	5.06		9	15	10	16	75	0	107.66	By MS/MS	By MS/MS	By MS/MS	By MS/MS	By MS/MS	By MS/MS	18.8
tr|A0KNF2|A0KNF2_AERHH	tr|A0KNF2|A0KNF2_AERHH	2	2	2	tr|A0KNF2|A0KNF2_AERHH Uncharacterized protein OS=Aeromonas hydrophila subsp. hydrophila (strain ATCC 7966 / DSM 30187 / JCM 1027 / KCTC 2358 / NCIMB 9240) GN=AHA_3314 PE=4 SV=1	1	2	2	2	2	2	2	2	2	2	2	2	2	2	2	2	2	2	2	2	2	2	21.4	21.4	21.4	10.996	98	98	4.3		3	19	16	18	14	0	25.413	By MS/MS	By MS/MS	By MS/MS	By MS/MS	By MS/MS	By MS/MS	21.4
tr|A0KR26|A0KR26_AERHH	tr|A0KR26|A0KR26_AERHH	20	20	20	tr|A0KR26|A0KR26_AERHH Guanosine-3,5-bis(Diphosphate) 3-pyrophosphohydrolase ((PpGpp)ase) OS=Aeromonas hydrophila subsp. hydrophila (strain ATCC 7966 / DSM 30187 / JCM 1027 / KCTC 2358 / NCIMB 9240) GN=AHA_0039 PE=3 SV=1	1	20	20	20	13	12	12	15	13	17	13	12	12	15	13	17	13	12	12	15	13	17	31.8	31.8	31.8	79.376	705	705	2.86	39	43	24	24	12	17	0	139.98	By MS/MS	By MS/MS	By MS/MS	By MS/MS	By MS/MS	By MS/MS	20.9
tr|A0KGN7|A0KGN7_AERHH	tr|A0KGN7|A0KGN7_AERHH	33	33	33	tr|A0KGN7|A0KGN7_AERHH Phosphate acetyltransferase OS=Aeromonas hydrophila subsp. hydrophila (strain ATCC 7966 / DSM 30187 / JCM 1027 / KCTC 2358 / NCIMB 9240) GN=AHA_0890 PE=3 SV=1	1	33	33	33	32	30	29	27	28	26	32	30	29	27	28	26	32	30	29	27	28	26	50.6	50.6	50.6	77.663	717	717	4.04	48	148	310	227	299	252	0	323.31	By MS/MS	By MS/MS	By MS/MS	By MS/MS	By MS/MS	By MS/MS	50.5
sp|A0KNJ1|PRMA_AERHH	sp|A0KNJ1|PRMA_AERHH	8	8	8	sp|A0KNJ1|PRMA_AERHH Ribosomal protein L11 methyltransferase OS=Aeromonas hydrophila subsp. hydrophila (strain ATCC 7966 / DSM 30187 / JCM 1027 / KCTC 2358 / NCIMB 9240) GN=prmA PE=3 SV=1	1	8	8	8	6	6	6	7	6	7	6	6	6	7	6	7	6	6	6	7	6	7	32.9	32.9	32.9	31.829	292	292	4.66		5	19	31	33	40	0	55.998	By MS/MS	By MS/MS	By MS/MS	By MS/MS	By MS/MS	By MS/MS	24.3
sp|A0KEY0|ENGB_AERHH	sp|A0KEY0|ENGB_AERHH	10	10	10	sp|A0KEY0|ENGB_AERHH Probable GTP-binding protein EngB OS=Aeromonas hydrophila subsp. hydrophila (strain ATCC 7966 / DSM 30187 / JCM 1027 / KCTC 2358 / NCIMB 9240) GN=engB PE=3 SV=1	1	10	10	10	8	6	7	9	10	9	8	6	7	9	10	9	8	6	7	9	10	9	49.1	49.1	49.1	24.069	216	216	4.25		3	46	62	37	30	0	72.701	By MS/MS	By MS/MS	By MS/MS	By MS/MS	By MS/MS	By MS/MS	36.1
sp|A0KL52|KAD_AERHH	sp|A0KL52|KAD_AERHH	14	14	14	sp|A0KL52|KAD_AERHH Adenylate kinase OS=Aeromonas hydrophila subsp. hydrophila (strain ATCC 7966 / DSM 30187 / JCM 1027 / KCTC 2358 / NCIMB 9240) GN=adk PE=3 SV=1	1	14	14	14	13	13	14	13	13	12	13	13	14	13	13	12	13	13	14	13	13	12	65.9	65.9	65.9	23.112	214	214	3.84	55	64	86	131	105	93	0	323.31	By MS/MS	By MS/MS	By MS/MS	By MS/MS	By MS/MS	By MS/MS	65.9
tr|A0KMW2|A0KMW2_AERHH	tr|A0KMW2|A0KMW2_AERHH	24	24	24	tr|A0KMW2|A0KMW2_AERHH Adenylosuccinate synthetase OS=Aeromonas hydrophila subsp. hydrophila (strain ATCC 7966 / DSM 30187 / JCM 1027 / KCTC 2358 / NCIMB 9240) GN=purA PE=3 SV=1	1	24	24	24	24	23	21	22	22	24	24	23	21	22	22	24	24	23	21	22	22	24	72.5	72.5	72.5	45.136	418	418	4.11	23	115	120	327	206	157	0	323.31	By MS/MS	By MS/MS	By MS/MS	By MS/MS	By MS/MS	By MS/MS	72.5
tr|A0KJG1|A0KJG1_AERHH	tr|A0KJG1|A0KJG1_AERHH	7	7	7	tr|A0KJG1|A0KJG1_AERHH Amino acid regulated cytosolic protein OS=Aeromonas hydrophila subsp. hydrophila (strain ATCC 7966 / DSM 30187 / JCM 1027 / KCTC 2358 / NCIMB 9240) GN=AHA_1881 PE=4 SV=1	1	7	7	7	7	4	5	4	4	4	7	4	5	4	4	4	7	4	5	4	4	4	14.7	14.7	14.7	53.958	476	476	4.82		3	1	13	18	15	0	12.23	By MS/MS	By MS/MS	By MS/MS	By MS/MS	By MS/MS	By MS/MS	14.7
tr|A0KKV6|A0KKV6_AERHH	tr|A0KKV6|A0KKV6_AERHH	10	10	10	tr|A0KKV6|A0KKV6_AERHH Peptidase, M20D family OS=Aeromonas hydrophila subsp. hydrophila (strain ATCC 7966 / DSM 30187 / JCM 1027 / KCTC 2358 / NCIMB 9240) GN=AHA_2384 PE=4 SV=1	1	10	10	10	7	6	6	5	6	7	7	6	6	5	6	7	7	6	6	5	6	7	30.6	30.6	30.6	45.221	418	418	4.34		2	15	24	17	13	0	33.44	By MS/MS	By MS/MS	By MS/MS	By MS/MS	By MS/MS	By MS/MS	22.2
sp|A0KJE8|SYS_AERHH	sp|A0KJE8|SYS_AERHH	21	21	21	sp|A0KJE8|SYS_AERHH Serine--tRNA ligase OS=Aeromonas hydrophila subsp. hydrophila (strain ATCC 7966 / DSM 30187 / JCM 1027 / KCTC 2358 / NCIMB 9240) GN=serS PE=3 SV=1	1	21	21	21	20	19	20	19	21	20	20	19	20	19	21	20	20	19	20	19	21	20	61.5	61.5	61.5	48.057	431	431	3.83	17	352	200	181	212	267	0	323.31	By MS/MS	By MS/MS	By MS/MS	By MS/MS	By MS/MS	By MS/MS	59.4
sp|A0KGS1|HFQ_AERHH	sp|A0KGS1|HFQ_AERHH	8	8	8	sp|A0KGS1|HFQ_AERHH RNA-binding protein Hfq OS=Aeromonas hydrophila subsp. hydrophila (strain ATCC 7966 / DSM 30187 / JCM 1027 / KCTC 2358 / NCIMB 9240) GN=hfq PE=3 SV=1	1	8	8	8	6	5	6	6	5	6	6	5	6	6	5	6	6	5	6	6	5	6	97.7	97.7	97.7	9.5638	87	87	4.67	7	1	15	44	37	53	0	307.5	By MS/MS	By MS/MS	By MS/MS	By MS/MS	By MS/MS	By MS/MS	77
sp|A0KFV3|ASSY_AERHH	sp|A0KFV3|ASSY_AERHH	12	12	12	sp|A0KFV3|ASSY_AERHH Argininosuccinate synthase OS=Aeromonas hydrophila subsp. hydrophila (strain ATCC 7966 / DSM 30187 / JCM 1027 / KCTC 2358 / NCIMB 9240) GN=argG PE=3 SV=1	1	12	12	12	8	11	10	10	11	10	8	11	10	10	11	10	8	11	10	10	11	10	32.8	32.8	32.8	45.19	411	411	3.57	3	23	57	22	20	16	0	71.845	By MS/MS	By MS/MS	By MS/MS	By MS/MS	By MS/MS	By MS/MS	23.4
tr|A0KGX7|A0KGX7_AERHH	tr|A0KGX7|A0KGX7_AERHH	10	10	10	tr|A0KGX7|A0KGX7_AERHH Catabolite gene activator OS=Aeromonas hydrophila subsp. hydrophila (strain ATCC 7966 / DSM 30187 / JCM 1027 / KCTC 2358 / NCIMB 9240) GN=crp PE=4 SV=1	1	10	10	10	10	9	9	10	10	10	10	9	9	10	10	10	10	9	9	10	10	10	50.9	50.9	50.9	23.768	212	212	3.96		48	46	48	51	41	0	169.33	By MS/MS	By MS/MS	By MS/MS	By MS/MS	By MS/MS	By MS/MS	50.9
sp|A0KEJ9|SYGB_AERHH	sp|A0KEJ9|SYGB_AERHH	24	24	24	sp|A0KEJ9|SYGB_AERHH Glycine--tRNA ligase beta subunit OS=Aeromonas hydrophila subsp. hydrophila (strain ATCC 7966 / DSM 30187 / JCM 1027 / KCTC 2358 / NCIMB 9240) GN=glyS PE=3 SV=1	1	24	24	24	20	20	19	16	18	21	20	20	19	16	18	21	20	20	19	16	18	21	38.9	38.9	38.9	75.201	689	689	4.11	19	78	55	99	124	99	0	323.31	By MS/MS	By MS/MS	By MS/MS	By MS/MS	By MS/MS	By MS/MS	35.1
sp|A0KGY8|ARNB_AERHH	sp|A0KGY8|ARNB_AERHH	12	12	12	sp|A0KGY8|ARNB_AERHH UDP-4-amino-4-deoxy-L-arabinose--oxoglutarate aminotransferase OS=Aeromonas hydrophila subsp. hydrophila (strain ATCC 7966 / DSM 30187 / JCM 1027 / KCTC 2358 / NCIMB 9240) GN=arnB PE=3 SV=1	1	12	12	12	8	10	9	9	11	8	8	10	9	9	11	8	8	10	9	9	11	8	38.4	38.4	38.4	41.291	378	378	3.54	1	32	14	24	18	9	0	51.736	By MS/MS	By MS/MS	By MS/MS	By MS/MS	By MS/MS	By MS/MS	29.1
tr|A0KIU2|A0KIU2_AERHH	tr|A0KIU2|A0KIU2_AERHH	4	4	4	tr|A0KIU2|A0KIU2_AERHH Uncharacterized protein OS=Aeromonas hydrophila subsp. hydrophila (strain ATCC 7966 / DSM 30187 / JCM 1027 / KCTC 2358 / NCIMB 9240) GN=AHA_1657 PE=4 SV=1	1	4	4	4	3	3	3	4	4	4	3	3	3	4	4	4	3	3	3	4	4	4	29.2	29.2	29.2	18.684	171	171	3.03	17	95	6	12	21	27	0	287.77	By MS/MS	By MS/MS	By MS/MS	By MS/MS	By MS/MS	By MS/MS	24.6
sp|A0KFU8|CAPP_AERHH	sp|A0KFU8|CAPP_AERHH	39	39	39	sp|A0KFU8|CAPP_AERHH Phosphoenolpyruvate carboxylase OS=Aeromonas hydrophila subsp. hydrophila (strain ATCC 7966 / DSM 30187 / JCM 1027 / KCTC 2358 / NCIMB 9240) GN=ppc PE=3 SV=1	1	39	39	39	32	31	29	31	35	35	32	31	29	31	35	35	32	31	29	31	35	35	50.9	50.9	50.9	99.018	877	877	3.87	20	108	134	111	124	104	0	323.31	By MS/MS	By MS/MS	By MS/MS	By MS/MS	By MS/MS	By MS/MS	43
tr|A0KI03|A0KI03_AERHH	tr|A0KI03|A0KI03_AERHH	13	13	13	tr|A0KI03|A0KI03_AERHH Flagellar M-ring protein OS=Aeromonas hydrophila subsp. hydrophila (strain ATCC 7966 / DSM 30187 / JCM 1027 / KCTC 2358 / NCIMB 9240) GN=fliF PE=3 SV=1	1	13	13	13	8	8	3	5	8	8	8	8	3	5	8	8	8	8	3	5	8	8	25.4	25.4	25.4	61.14	560	560	3.39	5	12	18	11	10	5	0	109.92	By MS/MS	By MS/MS	By MS/MS	By MS/MS	By MS/MS	By MS/MS	16.1
tr|A0KN99|A0KN99_AERHH	tr|A0KN99|A0KN99_AERHH	22	22	22	tr|A0KN99|A0KN99_AERHH Penicillin-binding protein OS=Aeromonas hydrophila subsp. hydrophila (strain ATCC 7966 / DSM 30187 / JCM 1027 / KCTC 2358 / NCIMB 9240) GN=AHA_3259 PE=3 SV=1	1	22	22	22	20	18	20	19	18	18	20	18	20	19	18	18	20	18	20	19	18	18	53.5	53.5	53.5	43.372	396	396	4.32	19	41	116	141	148	151	0	323.31	By MS/MS	By MS/MS	By MS/MS	By MS/MS	By MS/MS	By MS/MS	49.2
tr|A0KEH1|A0KEH1_AERHH	tr|A0KEH1|A0KEH1_AERHH	22	22	22	tr|A0KEH1|A0KEH1_AERHH Transcription termination factor Rho OS=Aeromonas hydrophila subsp. hydrophila (strain ATCC 7966 / DSM 30187 / JCM 1027 / KCTC 2358 / NCIMB 9240) GN=rho PE=3 SV=1	1	22	22	22	19	21	19	21	20	21	19	21	19	21	20	21	19	21	19	21	20	21	55.8	55.8	55.8	46.988	421	421	3.51	74	90	101	106	83	79	0	323.31	By MS/MS	By MS/MS	By MS/MS	By MS/MS	By MS/MS	By MS/MS	50.6
tr|A0KHC2|A0KHC2_AERHH	tr|A0KHC2|A0KHC2_AERHH	5	5	5	tr|A0KHC2|A0KHC2_AERHH Peptidyl-prolyl cis-trans isomerase OS=Aeromonas hydrophila subsp. hydrophila (strain ATCC 7966 / DSM 30187 / JCM 1027 / KCTC 2358 / NCIMB 9240) GN=AHA_1132 PE=3 SV=1	1	5	5	5	4	4	4	3	5	4	4	4	4	3	5	4	4	4	4	3	5	4	33.3	33.3	33.3	20.026	183	183	4.28		1	28	16	14	19	0	144.12	By MS/MS	By MS/MS	By MS/MS	By MS/MS	By MS/MS	By MS/MS	25.1
tr|A0KF80|A0KF80_AERHH	tr|A0KF80|A0KF80_AERHH	8	8	8	tr|A0KF80|A0KF80_AERHH Cell division protein FtsX OS=Aeromonas hydrophila subsp. hydrophila (strain ATCC 7966 / DSM 30187 / JCM 1027 / KCTC 2358 / NCIMB 9240) GN=AHA_0373 PE=3 SV=1	1	8	8	8	6	4	4	4	7	4	6	4	4	4	7	4	6	4	4	4	7	4	26.5	26.5	26.5	35.689	317	317	3.33	3	10	11	8	8	2	0	13.346	By MS/MS	By MS/MS	By MS/MS	By MS/MS	By MS/MS	By MS/MS	20.2
tr|A0KM31|A0KM31_AERHH	tr|A0KM31|A0KM31_AERHH	3	3	3	tr|A0KM31|A0KM31_AERHH ACT domain protein OS=Aeromonas hydrophila subsp. hydrophila (strain ATCC 7966 / DSM 30187 / JCM 1027 / KCTC 2358 / NCIMB 9240) GN=AHA_2828 PE=4 SV=1	1	3	3	3	3	2	2	2	2	2	3	2	2	2	2	2	3	2	2	2	2	2	21.9	21.9	21.9	28.855	265	265	3.43		11	2	9	4	2	0	6.7123	By MS/MS	By MS/MS	By MS/MS	By MS/MS	By MS/MS	By MS/MS	21.9
sp|A0KQA7|RL10_AERHH	sp|A0KQA7|RL10_AERHH	9	9	9	sp|A0KQA7|RL10_AERHH 50S ribosomal protein L10 OS=Aeromonas hydrophila subsp. hydrophila (strain ATCC 7966 / DSM 30187 / JCM 1027 / KCTC 2358 / NCIMB 9240) GN=rplJ PE=3 SV=1	1	9	9	9	9	9	9	9	8	9	9	9	9	9	8	9	9	9	9	9	8	9	59.6	59.6	59.6	17.817	166	166	3.17	191	123	615	383	100	59	0	323.31	By MS/MS	By MS/MS	By MS/MS	By MS/MS	By MS/MS	By MS/MS	59.6
sp|A0KQX9|ATPG_AERHH	sp|A0KQX9|ATPG_AERHH	15	15	15	sp|A0KQX9|ATPG_AERHH ATP synthase gamma chain OS=Aeromonas hydrophila subsp. hydrophila (strain ATCC 7966 / DSM 30187 / JCM 1027 / KCTC 2358 / NCIMB 9240) GN=atpG PE=3 SV=1	1	15	15	15	15	14	13	15	14	14	15	14	13	15	14	14	15	14	13	15	14	14	56.9	56.9	56.9	31.931	288	288	4.51	1	18	96	133	153	126	0	323.31	By MS/MS	By MS/MS	By MS/MS	By MS/MS	By MS/MS	By MS/MS	56.9
tr|A0KF04|A0KF04_AERHH	tr|A0KF04|A0KF04_AERHH	9	9	9	tr|A0KF04|A0KF04_AERHH Nonpeptidase homolog, peptidase M23B family OS=Aeromonas hydrophila subsp. hydrophila (strain ATCC 7966 / DSM 30187 / JCM 1027 / KCTC 2358 / NCIMB 9240) GN=yibP PE=4 SV=1	1	9	9	9	7	5	6	5	6	7	7	5	6	5	6	7	7	5	6	5	6	7	23.2	23.2	23.2	48.996	436	436	3.11	11	22	8	4	4	13	0	122.58	By MS/MS	By MS/MS	By MS/MS	By MS/MS	By MS/MS	By MS/MS	19
sp|A0KI53|MNMA_AERHH	sp|A0KI53|MNMA_AERHH	11	11	11	sp|A0KI53|MNMA_AERHH tRNA-specific 2-thiouridylase MnmA OS=Aeromonas hydrophila subsp. hydrophila (strain ATCC 7966 / DSM 30187 / JCM 1027 / KCTC 2358 / NCIMB 9240) GN=mnmA PE=3 SV=1	1	11	11	11	9	10	11	11	10	10	9	10	11	11	10	10	9	10	11	11	10	10	35.1	35.1	35.1	41.382	368	368	3.68		53	23	32	37	20	0	161.61	By MS/MS	By MS/MS	By MS/MS	By MS/MS	By MS/MS	By MS/MS	34.8
tr|A0KPR6|A0KPR6_AERHH	tr|A0KPR6|A0KPR6_AERHH	7	7	7	tr|A0KPR6|A0KPR6_AERHH Pts system, trehalose-specific iibc component OS=Aeromonas hydrophila subsp. hydrophila (strain ATCC 7966 / DSM 30187 / JCM 1027 / KCTC 2358 / NCIMB 9240) GN=treP PE=4 SV=1	1	7	7	7	5	5	6	6	7	7	5	5	6	6	7	7	5	5	6	6	7	7	13.6	13.6	13.6	53.967	506	506	3.47	6	65	31	22	26	29	0	174.77	By MS/MS	By MS/MS	By MS/MS	By MS/MS	By MS/MS	By MS/MS	10.7
tr|A0KNE9|A0KNE9_AERHH	tr|A0KNE9|A0KNE9_AERHH	6	6	6	tr|A0KNE9|A0KNE9_AERHH Dihydropteroate synthase OS=Aeromonas hydrophila subsp. hydrophila (strain ATCC 7966 / DSM 30187 / JCM 1027 / KCTC 2358 / NCIMB 9240) GN=folP PE=3 SV=1	1	6	6	6	5	6	4	2	6	4	5	6	4	2	6	4	5	6	4	2	6	4	35.6	35.6	35.6	30.516	281	281	4.56		11			8	17	0	87.555	By MS/MS	By MS/MS	By MS/MS	By MS/MS	By MS/MS	By MS/MS	30.6
tr|A0KI01|A0KI01_AERHH	tr|A0KI01|A0KI01_AERHH	12	12	12	tr|A0KI01|A0KI01_AERHH Uncharacterized protein OS=Aeromonas hydrophila subsp. hydrophila (strain ATCC 7966 / DSM 30187 / JCM 1027 / KCTC 2358 / NCIMB 9240) GN=AHA_1363 PE=4 SV=1	1	12	12	12	9	9	9	10	11	9	9	9	9	10	11	9	9	9	9	10	11	9	54.3	54.3	54.3	27.877	258	258	3.67	14	14	32	23	21	20	0	142.87	By MS/MS	By MS/MS	By MS/MS	By MS/MS	By MS/MS	By MS/MS	38.8
tr|A0KKQ8|A0KKQ8_AERHH	tr|A0KKQ8|A0KKQ8_AERHH	13	13	13	tr|A0KKQ8|A0KKQ8_AERHH Membrane-bound lytic murein transglycosylase A OS=Aeromonas hydrophila subsp. hydrophila (strain ATCC 7966 / DSM 30187 / JCM 1027 / KCTC 2358 / NCIMB 9240) GN=mltA PE=4 SV=1	1	13	13	13	8	8	9	8	9	5	8	8	9	8	9	5	8	8	9	8	9	5	44.9	44.9	44.9	42.348	383	383	4.4		2	23	13	28	16	0	84.158	By MS/MS	By MS/MS	By MS/MS	By MS/MS	By MS/MS	By MS/MS	30.5
sp|A0KKW8|DDL_AERHH	sp|A0KKW8|DDL_AERHH	8	8	8	sp|A0KKW8|DDL_AERHH D-alanine--D-alanine ligase OS=Aeromonas hydrophila subsp. hydrophila (strain ATCC 7966 / DSM 30187 / JCM 1027 / KCTC 2358 / NCIMB 9240) GN=ddl PE=3 SV=1	1	8	8	8	6	6	7	7	7	7	6	6	7	7	7	7	6	6	7	7	7	7	34.3	34.3	34.3	36.343	329	329	3.89	4	15	31	25	24	18	0	196.02	By MS/MS	By MS/MS	By MS/MS	By MS/MS	By MS/MS	By MS/MS	26.1
tr|A0KIM9|A0KIM9_AERHH	tr|A0KIM9|A0KIM9_AERHH	5	5	5	tr|A0KIM9|A0KIM9_AERHH Molybdopterin converting factor, subunit 2 OS=Aeromonas hydrophila subsp. hydrophila (strain ATCC 7966 / DSM 30187 / JCM 1027 / KCTC 2358 / NCIMB 9240) GN=moaE PE=4 SV=1	1	5	5	5	4	4	5	4	5	5	4	4	5	4	5	5	4	4	5	4	5	5	36.3	36.3	36.3	17.694	157	157	3.22		15	13	10	6	1	0	32.569	By MS/MS	By MS/MS	By MS/MS	By MS/MS	By MS/MS	By MS/MS	28
tr|A0KP91|A0KP91_AERHH	tr|A0KP91|A0KP91_AERHH	7	7	7	tr|A0KP91|A0KP91_AERHH TPR domain protein OS=Aeromonas hydrophila subsp. hydrophila (strain ATCC 7966 / DSM 30187 / JCM 1027 / KCTC 2358 / NCIMB 9240) GN=AHA_3636 PE=4 SV=1	1	7	7	7	7	7	7	6	7	7	7	7	7	6	7	7	7	7	7	6	7	7	33	33	33	29.08	270	270	4.08	2	13	38	31	29	26	0	323.31	By MS/MS	By MS/MS	By MS/MS	By MS/MS	By MS/MS	By MS/MS	33
tr|A0KEI5|A0KEI5_AERHH	tr|A0KEI5|A0KEI5_AERHH	17	17	17	tr|A0KEI5|A0KEI5_AERHH Leu/Ile/Val-binding protein OS=Aeromonas hydrophila subsp. hydrophila (strain ATCC 7966 / DSM 30187 / JCM 1027 / KCTC 2358 / NCIMB 9240) GN=AHA_0113 PE=4 SV=1	1	17	17	17	13	10	12	14	15	13	13	10	12	14	15	13	13	10	12	14	15	13	62.9	62.9	62.9	38.237	367	367	4.33	8	9	14	55	48	31	0	132.12	By MS/MS	By MS/MS	By MS/MS	By MS/MS	By MS/MS	By MS/MS	53.7
sp|A0KKP5|SYFA_AERHH	sp|A0KKP5|SYFA_AERHH	22	22	22	sp|A0KKP5|SYFA_AERHH Phenylalanine--tRNA ligase alpha subunit OS=Aeromonas hydrophila subsp. hydrophila (strain ATCC 7966 / DSM 30187 / JCM 1027 / KCTC 2358 / NCIMB 9240) GN=pheS PE=3 SV=1	1	22	22	22	20	21	19	20	19	19	20	21	19	20	19	19	20	21	19	20	19	19	66.4	66.4	66.4	37.185	327	327	3.61	24	131	90	84	75	81	0	323.31	By MS/MS	By MS/MS	By MS/MS	By MS/MS	By MS/MS	By MS/MS	66.1
tr|A0KHD1|A0KHD1_AERHH	tr|A0KHD1|A0KHD1_AERHH	16	16	16	tr|A0KHD1|A0KHD1_AERHH Na(+)-translocating NADH-quinone reductase subunit F OS=Aeromonas hydrophila subsp. hydrophila (strain ATCC 7966 / DSM 30187 / JCM 1027 / KCTC 2358 / NCIMB 9240) GN=nqrF PE=3 SV=1	1	16	16	16	15	16	15	14	14	12	15	16	15	14	14	12	15	16	15	14	14	12	47.2	47.2	47.2	44.991	407	407	3.75	3	90	134	65	68	73	0	323.31	By MS/MS	By MS/MS	By MS/MS	By MS/MS	By MS/MS	By MS/MS	40.8
tr|A0KQL4|A0KQL4_AERHH	tr|A0KQL4|A0KQL4_AERHH	13	13	13	tr|A0KQL4|A0KQL4_AERHH Uncharacterized protein OS=Aeromonas hydrophila subsp. hydrophila (strain ATCC 7966 / DSM 30187 / JCM 1027 / KCTC 2358 / NCIMB 9240) GN=AHA_4142 PE=4 SV=1	1	13	13	13	11	7	9	10	9	11	11	7	9	10	9	11	11	7	9	10	9	11	52.3	52.3	52.3	32.385	285	285	3.95	3	4	30	33	26	8	0	63.763	By MS/MS	By MS/MS	By MS/MS	By MS/MS	By MS/MS	By MS/MS	45.3
tr|A0KG09|A0KG09_AERHH	tr|A0KG09|A0KG09_AERHH	5	5	5	tr|A0KG09|A0KG09_AERHH Iron(III) ABC transporter, ATP-binding protein OS=Aeromonas hydrophila subsp. hydrophila (strain ATCC 7966 / DSM 30187 / JCM 1027 / KCTC 2358 / NCIMB 9240) GN=AHA_0652 PE=4 SV=1	1	5	5	5	4	4	2	2	4	3	4	4	2	2	4	3	4	4	2	2	4	3	18.3	18.3	18.3	37.629	344	344	3.65		10	1	5	8	2	0	19.022	By MS/MS	By MS/MS	By MS/MS	By MS/MS	By MS/MS	By MS/MS	14.5
tr|A0KNZ9|A0KNZ9_AERHH	tr|A0KNZ9|A0KNZ9_AERHH	17	17	17	tr|A0KNZ9|A0KNZ9_AERHH Penicillin-binding protein 1B OS=Aeromonas hydrophila subsp. hydrophila (strain ATCC 7966 / DSM 30187 / JCM 1027 / KCTC 2358 / NCIMB 9240) GN=mrcB PE=3 SV=1	1	17	17	17	14	13	11	12	11	11	14	13	11	12	11	11	14	13	11	12	11	11	24.2	24.2	24.2	85.803	773	773	4.05		17	41	29	30	26	0	82.898	By MS/MS	By MS/MS	By MS/MS	By MS/MS	By MS/MS	By MS/MS	19.3
sp|A0KNV3|GLSA_AERHH	sp|A0KNV3|GLSA_AERHH	8	8	8	sp|A0KNV3|GLSA_AERHH Glutaminase OS=Aeromonas hydrophila subsp. hydrophila (strain ATCC 7966 / DSM 30187 / JCM 1027 / KCTC 2358 / NCIMB 9240) GN=glsA PE=3 SV=2	1	8	8	8	7	6	2	6	5	7	7	6	2	6	5	7	7	6	2	6	5	7	33	33	33	32.817	306	306	4.14		5	15	8	14	9	0	28.501	By MS/MS	By MS/MS	By MS/MS	By MS/MS	By MS/MS	By MS/MS	29.1
tr|A0KPK2|A0KPK2_AERHH;tr|Q8VKZ8|Q8VKZ8_AERHY	tr|A0KPK2|A0KPK2_AERHH	11;1	11;1	11;1	tr|A0KPK2|A0KPK2_AERHH DNA topoisomerase 4 subunit A OS=Aeromonas hydrophila subsp. hydrophila (strain ATCC 7966 / DSM 30187 / JCM 1027 / KCTC 2358 / NCIMB 9240) GN=parC PE=3 SV=1	2	11	11	11	8	9	10	8	10	8	8	9	10	8	10	8	8	9	10	8	10	8	18.7	18.7	18.7	84.744	764	764;68	4.48	1	16	18	27	49	38	0	72.118	By MS/MS	By MS/MS	By MS/MS	By MS/MS	By MS/MS	By MS/MS	14.3
tr|A0KHS0|A0KHS0_AERHH	tr|A0KHS0|A0KHS0_AERHH	14	12	12	tr|A0KHS0|A0KHS0_AERHH Major outer membrane protein OmpAII OS=Aeromonas hydrophila subsp. hydrophila (strain ATCC 7966 / DSM 30187 / JCM 1027 / KCTC 2358 / NCIMB 9240) GN=AHA_1280 PE=3 SV=1	1	14	12	12	14	14	14	13	14	14	12	12	12	11	12	12	12	12	12	11	12	12	53.2	49.5	49.5	35.047	333	333	3.83	15	117	87	64	112	86	0	305.48	By MS/MS	By MS/MS	By MS/MS	By MS/MS	By MS/MS	By MS/MS	53.2
tr|A0KNG9|A0KNG9_AERHH	tr|A0KNG9|A0KNG9_AERHH	12	12	12	tr|A0KNG9|A0KNG9_AERHH 3,4-dihydroxy-2-butanone 4-phosphate synthase OS=Aeromonas hydrophila subsp. hydrophila (strain ATCC 7966 / DSM 30187 / JCM 1027 / KCTC 2358 / NCIMB 9240) GN=ribB PE=3 SV=1	1	12	12	12	10	11	7	8	9	9	10	11	7	8	9	9	10	11	7	8	9	9	43.1	43.1	43.1	39.902	369	369	3.76		29	48	39	36	15	0	214.93	By MS/MS	By MS/MS	By MS/MS	By MS/MS	By MS/MS	By MS/MS	34.4
tr|A0KFR7|A0KFR7_AERHH	tr|A0KFR7|A0KFR7_AERHH	7	7	7	tr|A0KFR7|A0KFR7_AERHH Surface antigen family protein OS=Aeromonas hydrophila subsp. hydrophila (strain ATCC 7966 / DSM 30187 / JCM 1027 / KCTC 2358 / NCIMB 9240) GN=AHA_0560 PE=4 SV=1	1	7	7	7	6	6	5	6	6	4	6	6	5	6	6	4	6	6	5	6	6	4	46.2	46.2	46.2	15.83	158	158	4.42	1	10	10	30	29	24	0	61.109	By MS/MS	By MS/MS	By MS/MS	By MS/MS	By MS/MS	By MS/MS	43
tr|A0KJ44|A0KJ44_AERHH	tr|A0KJ44|A0KJ44_AERHH	18	18	18	tr|A0KJ44|A0KJ44_AERHH 4-hydroxy-3-methylbut-2-en-1-yl diphosphate synthase (flavodoxin) OS=Aeromonas hydrophila subsp. hydrophila (strain ATCC 7966 / DSM 30187 / JCM 1027 / KCTC 2358 / NCIMB 9240) GN=ispG PE=3 SV=1	1	18	18	18	15	16	15	16	15	15	15	16	15	16	15	15	15	16	15	16	15	15	62	62	62	40.407	371	371	3.42	13	72	71	57	36	28	0	308.41	By MS/MS	By MS/MS	By MS/MS	By MS/MS	By MS/MS	By MS/MS	52.6
tr|A0KMQ3|A0KMQ3_AERHH	tr|A0KMQ3|A0KMQ3_AERHH	24	24	24	tr|A0KMQ3|A0KMQ3_AERHH Pyruvate kinase OS=Aeromonas hydrophila subsp. hydrophila (strain ATCC 7966 / DSM 30187 / JCM 1027 / KCTC 2358 / NCIMB 9240) GN=pyk-3 PE=3 SV=1	1	24	24	24	21	21	21	23	23	23	21	21	21	23	23	23	21	21	21	23	23	23	56.2	56.2	56.2	51.489	482	482	3.92	30	138	277	206	188	185	0	323.31	By MS/MS	By MS/MS	By MS/MS	By MS/MS	By MS/MS	By MS/MS	52.5
tr|A0KHC5|A0KHC5_AERHH	tr|A0KHC5|A0KHC5_AERHH	3	3	3	tr|A0KHC5|A0KHC5_AERHH BolA protein OS=Aeromonas hydrophila subsp. hydrophila (strain ATCC 7966 / DSM 30187 / JCM 1027 / KCTC 2358 / NCIMB 9240) GN=AHA_1135 PE=3 SV=1	1	3	3	3	3	3	2	3	3	3	3	3	2	3	3	3	3	3	2	3	3	3	43.1	43.1	43.1	11.229	102	102	4.08	4		9	17	11	7	0	37.542	By MS/MS	By MS/MS	By MS/MS	By MS/MS	By MS/MS	By MS/MS	43.1
tr|A0KI21|A0KI21_AERHH	tr|A0KI21|A0KI21_AERHH	5	5	5	tr|A0KI21|A0KI21_AERHH Chemotaxis protein CheY OS=Aeromonas hydrophila subsp. hydrophila (strain ATCC 7966 / DSM 30187 / JCM 1027 / KCTC 2358 / NCIMB 9240) GN=cheY PE=4 SV=1	1	5	5	5	5	5	5	4	4	5	5	5	5	4	4	5	5	5	5	4	4	5	54.3	54.3	54.3	14.359	127	127	3.75		25	48	41	25	17	0	132.01	By MS/MS	By MS/MS	By MS/MS	By MS/MS	By MS/MS	By MS/MS	54.3
tr|A0KKE0|A0KKE0_AERHH	tr|A0KKE0|A0KKE0_AERHH	26	26	26	tr|A0KKE0|A0KKE0_AERHH ATP-dependent helicase HrpA OS=Aeromonas hydrophila subsp. hydrophila (strain ATCC 7966 / DSM 30187 / JCM 1027 / KCTC 2358 / NCIMB 9240) GN=hrpA PE=4 SV=1	1	26	26	26	20	19	20	19	17	18	20	19	20	19	17	18	20	19	20	19	17	18	22	22	22	147.85	1299	1299	3.53	7	51	77	23	30	33	0	224.69	By MS/MS	By MS/MS	By MS/MS	By MS/MS	By MS/MS	By MS/MS	17.4
sp|A0KPQ1|GLGA_AERHH	sp|A0KPQ1|GLGA_AERHH	10	10	10	sp|A0KPQ1|GLGA_AERHH Glycogen synthase OS=Aeromonas hydrophila subsp. hydrophila (strain ATCC 7966 / DSM 30187 / JCM 1027 / KCTC 2358 / NCIMB 9240) GN=glgA PE=3 SV=1	1	10	10	10	8	8	7	9	9	8	8	8	7	9	9	8	8	8	7	9	9	8	24.9	24.9	24.9	54.873	486	486	4.42		1	21	42	38	18	0	49.141	By MS/MS	By MS/MS	By MS/MS	By MS/MS	By MS/MS	By MS/MS	20.6
tr|A0KEA5|A0KEA5_AERHH	tr|A0KEA5|A0KEA5_AERHH	5	5	5	tr|A0KEA5|A0KEA5_AERHH 16 kDa heat shock protein A OS=Aeromonas hydrophila subsp. hydrophila (strain ATCC 7966 / DSM 30187 / JCM 1027 / KCTC 2358 / NCIMB 9240) GN=AHA_0007 PE=3 SV=1	1	5	5	5	3	5	4	4	4	4	3	5	4	4	4	4	3	5	4	4	4	4	27.7	27.7	27.7	15.49	137	137	3.8		7	22	24	12	5	0	23.296	By MS/MS	By MS/MS	By MS/MS	By MS/MS	By MS/MS	By MS/MS	19.7
sp|A0KF37|RL18_AERHH	sp|A0KF37|RL18_AERHH	5	5	5	sp|A0KF37|RL18_AERHH 50S ribosomal protein L18 OS=Aeromonas hydrophila subsp. hydrophila (strain ATCC 7966 / DSM 30187 / JCM 1027 / KCTC 2358 / NCIMB 9240) GN=rplR PE=3 SV=1	1	5	5	5	4	5	4	4	4	5	4	5	4	4	4	5	4	5	4	4	4	5	39.3	39.3	39.3	12.477	117	117	3.93	17	36	29	25	41	49	0	103.71	By MS/MS	By MS/MS	By MS/MS	By MS/MS	By MS/MS	By MS/MS	33.3
sp|A0KEL1|FADB_AERHH	sp|A0KEL1|FADB_AERHH	25	25	25	sp|A0KEL1|FADB_AERHH Fatty acid oxidation complex subunit alpha OS=Aeromonas hydrophila subsp. hydrophila (strain ATCC 7966 / DSM 30187 / JCM 1027 / KCTC 2358 / NCIMB 9240) GN=fadB PE=3 SV=1	1	25	25	25	22	23	21	22	23	21	22	23	21	22	23	21	22	23	21	22	23	21	39.4	39.4	39.4	76.522	715	715	4.22	3	59	76	89	102	97	0	320.44	By MS/MS	By MS/MS	By MS/MS	By MS/MS	By MS/MS	By MS/MS	34.4
tr|A0KIF8|A0KIF8_AERHH	tr|A0KIF8|A0KIF8_AERHH	21	21	21	tr|A0KIF8|A0KIF8_AERHH Aspartyl-tRNA synthetase OS=Aeromonas hydrophila subsp. hydrophila (strain ATCC 7966 / DSM 30187 / JCM 1027 / KCTC 2358 / NCIMB 9240) GN=aspS PE=3 SV=1	1	21	21	21	19	20	19	19	18	18	19	20	19	19	18	18	19	20	19	19	18	18	35.9	35.9	35.9	74.166	668	668	4.13	12	86	93	146	154	114	0	323.31	By MS/MS	By MS/MS	By MS/MS	By MS/MS	By MS/MS	By MS/MS	31.7
tr|A0KLI3|A0KLI3_AERHH	tr|A0KLI3|A0KLI3_AERHH	5	5	5	tr|A0KLI3|A0KLI3_AERHH Glutaredoxin OS=Aeromonas hydrophila subsp. hydrophila (strain ATCC 7966 / DSM 30187 / JCM 1027 / KCTC 2358 / NCIMB 9240) GN=grxA PE=4 SV=1	1	5	5	5	4	5	4	5	5	5	4	5	4	5	5	5	4	5	4	5	5	5	42.5	42.5	42.5	9.8401	87	87	4.06	4	28	22	18	18	40	0	131.84	By MS/MS	By MS/MS	By MS/MS	By MS/MS	By MS/MS	By MS/MS	42.5
sp|A0KIT3|GLPK_AERHH	sp|A0KIT3|GLPK_AERHH	25	25	25	sp|A0KIT3|GLPK_AERHH Glycerol kinase OS=Aeromonas hydrophila subsp. hydrophila (strain ATCC 7966 / DSM 30187 / JCM 1027 / KCTC 2358 / NCIMB 9240) GN=glpK PE=3 SV=1	1	25	25	25	20	21	21	20	19	21	20	21	21	20	19	21	20	21	21	20	19	21	57	57	57	55.576	500	500	3.56	22	134	198	112	82	85	0	323.31	By MS/MS	By MS/MS	By MS/MS	By MS/MS	By MS/MS	By MS/MS	46.8
tr|A0KJE4|A0KJE4_AERHH	tr|A0KJE4|A0KJE4_AERHH	9	9	9	tr|A0KJE4|A0KJE4_AERHH Leucine responsive regulatory protein OS=Aeromonas hydrophila subsp. hydrophila (strain ATCC 7966 / DSM 30187 / JCM 1027 / KCTC 2358 / NCIMB 9240) GN=lrp PE=4 SV=1	1	9	9	9	7	5	5	6	7	7	7	5	5	6	7	7	7	5	5	6	7	7	44.2	44.2	44.2	18.841	163	163	4.07	6	21	30	37	29	36	0	82.969	By MS/MS	By MS/MS	By MS/MS	By MS/MS	By MS/MS	By MS/MS	34.4
tr|A0KFH4|A0KFH4_AERHH	tr|A0KFH4|A0KFH4_AERHH	21	21	21	tr|A0KFH4|A0KFH4_AERHH Putative uroporphyrin-III C-methyltransferase OS=Aeromonas hydrophila subsp. hydrophila (strain ATCC 7966 / DSM 30187 / JCM 1027 / KCTC 2358 / NCIMB 9240) GN=AHA_0467 PE=4 SV=1	1	21	21	21	20	16	19	18	18	16	20	16	19	18	18	16	20	16	19	18	18	16	63.1	63.1	63.1	40.129	358	358	3.33	33	67	39	66	42	24	0	323.31	By MS/MS	By MS/MS	By MS/MS	By MS/MS	By MS/MS	By MS/MS	57
tr|A0KKV0|A0KKV0_AERHH	tr|A0KKV0|A0KKV0_AERHH	7	7	7	tr|A0KKV0|A0KKV0_AERHH Chromosome partition protein MukE OS=Aeromonas hydrophila subsp. hydrophila (strain ATCC 7966 / DSM 30187 / JCM 1027 / KCTC 2358 / NCIMB 9240) GN=AHA_2378 PE=4 SV=1	1	7	7	7	5	5	5	6	5	7	5	5	5	6	5	7	5	5	5	6	5	7	26.5	26.5	26.5	28.043	245	245	5.01		3		23	32	33	0	120.52	By MS/MS	By MS/MS	By MS/MS	By MS/MS	By MS/MS	By MS/MS	23.7
tr|A0KG22|A0KG22_AERHH	tr|A0KG22|A0KG22_AERHH	21	21	21	tr|A0KG22|A0KG22_AERHH Signal recognition particle protein OS=Aeromonas hydrophila subsp. hydrophila (strain ATCC 7966 / DSM 30187 / JCM 1027 / KCTC 2358 / NCIMB 9240) GN=ffh PE=3 SV=1	1	21	21	21	18	17	17	18	17	17	18	17	17	18	17	17	18	17	17	18	17	17	47.8	47.8	47.8	49.971	458	458	4.12	3	57	70	120	110	67	0	150.23	By MS/MS	By MS/MS	By MS/MS	By MS/MS	By MS/MS	By MS/MS	41.9
sp|A0KHY2|Y1344_AERHH	sp|A0KHY2|Y1344_AERHH	5	5	5	sp|A0KHY2|Y1344_AERHH Probable phosphatase AHA_1344 OS=Aeromonas hydrophila subsp. hydrophila (strain ATCC 7966 / DSM 30187 / JCM 1027 / KCTC 2358 / NCIMB 9240) GN=AHA_1344 PE=3 SV=1	1	5	5	5	4	5	5	5	5	4	4	5	5	5	5	4	4	5	5	5	5	4	24	24	24	27.138	246	246	3.41		12	20	18	6	2	0	21.965	By MS/MS	By MS/MS	By MS/MS	By MS/MS	By MS/MS	By MS/MS	15.4
sp|A0KF44|RS4_AERHH	sp|A0KF44|RS4_AERHH	15	15	15	sp|A0KF44|RS4_AERHH 30S ribosomal protein S4 OS=Aeromonas hydrophila subsp. hydrophila (strain ATCC 7966 / DSM 30187 / JCM 1027 / KCTC 2358 / NCIMB 9240) GN=rpsD PE=3 SV=1	1	15	15	15	14	14	13	13	15	13	14	14	13	13	15	13	14	14	13	13	15	13	61.2	61.2	61.2	23.405	206	206	3.86	15	99	297	189	198	108	0	323.31	By MS/MS	By MS/MS	By MS/MS	By MS/MS	By MS/MS	By MS/MS	52.4
tr|A0KIU0|A0KIU0_AERHH	tr|A0KIU0|A0KIU0_AERHH	9	9	9	tr|A0KIU0|A0KIU0_AERHH T-protein OS=Aeromonas hydrophila subsp. hydrophila (strain ATCC 7966 / DSM 30187 / JCM 1027 / KCTC 2358 / NCIMB 9240) GN=tyrA PE=4 SV=1	1	9	9	9	8	8	4	8	6	6	8	8	4	8	6	6	8	8	4	8	6	6	25.1	25.1	25.1	42.149	379	379	3.65	4	20	8	21	15	9	0	29.039	By MS/MS	By MS/MS	By MS/MS	By MS/MS	By MS/MS	By MS/MS	22.2
tr|A0KQ22|A0KQ22_AERHH	tr|A0KQ22|A0KQ22_AERHH	4	4	4	tr|A0KQ22|A0KQ22_AERHH BolA/YrbA family protein OS=Aeromonas hydrophila subsp. hydrophila (strain ATCC 7966 / DSM 30187 / JCM 1027 / KCTC 2358 / NCIMB 9240) GN=AHA_3934 PE=3 SV=1	1	4	4	4	3	3	3	4	4	3	3	3	3	4	4	3	3	3	3	4	4	3	37.6	37.6	37.6	9.4839	85	85	4.41		8	6	12	15	15	0	7.2425	By MS/MS	By MS/MS	By MS/MS	By MS/MS	By MS/MS	By MS/MS	36.5
tr|A0KQB0|A0KQB0_AERHH	tr|A0KQB0|A0KQB0_AERHH	11	11	11	tr|A0KQB0|A0KQB0_AERHH Transcription termination/antitermination protein NusG OS=Aeromonas hydrophila subsp. hydrophila (strain ATCC 7966 / DSM 30187 / JCM 1027 / KCTC 2358 / NCIMB 9240) GN=nusG PE=3 SV=1	1	11	11	11	10	10	10	10	10	11	10	10	10	10	10	11	10	10	10	10	10	11	61.7	61.7	61.7	20.994	183	183	3.84	1	85	53	74	58	58	0	305.02	By MS/MS	By MS/MS	By MS/MS	By MS/MS	By MS/MS	By MS/MS	61.7
sp|A0KHG6|RRF_AERHH	sp|A0KHG6|RRF_AERHH	9	9	9	sp|A0KHG6|RRF_AERHH Ribosome-recycling factor OS=Aeromonas hydrophila subsp. hydrophila (strain ATCC 7966 / DSM 30187 / JCM 1027 / KCTC 2358 / NCIMB 9240) GN=frr PE=3 SV=1	1	9	9	9	9	8	9	9	9	9	9	8	9	9	9	9	9	8	9	9	9	9	54.6	54.6	54.6	20.724	185	185	3.51	48	53	37	46	51	49	0	202.09	By MS/MS	By MS/MS	By MS/MS	By MS/MS	By MS/MS	By MS/MS	54.6
sp|A0KHG9|DXR_AERHH	sp|A0KHG9|DXR_AERHH	11	11	11	sp|A0KHG9|DXR_AERHH 1-deoxy-D-xylulose 5-phosphate reductoisomerase OS=Aeromonas hydrophila subsp. hydrophila (strain ATCC 7966 / DSM 30187 / JCM 1027 / KCTC 2358 / NCIMB 9240) GN=dxr PE=3 SV=1	1	11	11	11	11	9	10	8	8	9	11	9	10	8	8	9	11	9	10	8	8	9	36.8	36.8	36.8	42.037	397	397	4.44		13	23	11	29	34	0	122.14	By MS/MS	By MS/MS	By MS/MS	By MS/MS	By MS/MS	By MS/MS	36.8
tr|A0KPC8|A0KPC8_AERHH	tr|A0KPC8|A0KPC8_AERHH	5	5	5	tr|A0KPC8|A0KPC8_AERHH Chemotaxis protein CheX OS=Aeromonas hydrophila subsp. hydrophila (strain ATCC 7966 / DSM 30187 / JCM 1027 / KCTC 2358 / NCIMB 9240) GN=AHA_3673 PE=4 SV=1	1	5	5	5	5	5	4	5	4	4	5	5	4	5	4	4	5	5	4	5	4	4	42.5	42.5	42.5	16.708	153	153	4.26			16	29	14	10	0	14.243	By MS/MS	By MS/MS	By MS/MS	By MS/MS	By MS/MS	By MS/MS	42.5
tr|A0KNE4|A0KNE4_AERHH	tr|A0KNE4|A0KNE4_AERHH	19	19	19	tr|A0KNE4|A0KNE4_AERHH Transcription termination/antitermination protein NusA OS=Aeromonas hydrophila subsp. hydrophila (strain ATCC 7966 / DSM 30187 / JCM 1027 / KCTC 2358 / NCIMB 9240) GN=nusA PE=3 SV=1	1	19	19	19	16	17	17	15	16	17	16	17	17	15	16	17	16	17	17	15	16	17	39.8	39.8	39.8	55.458	500	500	3.74	24	104	74	72	89	76	0	230.27	By MS/MS	By MS/MS	By MS/MS	By MS/MS	By MS/MS	By MS/MS	34
tr|A0KNT3|A0KNT3_AERHH	tr|A0KNT3|A0KNT3_AERHH	4	4	4	tr|A0KNT3|A0KNT3_AERHH Conserved domain protein OS=Aeromonas hydrophila subsp. hydrophila (strain ATCC 7966 / DSM 30187 / JCM 1027 / KCTC 2358 / NCIMB 9240) GN=AHA_3450 PE=4 SV=1	1	4	4	4	4	4	4	4	3	2	4	4	4	4	3	2	4	4	4	4	3	2	66.7	66.7	66.7	7.6075	69	69	4.27	1	16	19	15	24	29	0	71.667	By MS/MS	By MS/MS	By MS/MS	By MS/MS	By MS/MS	By MS/MS	66.7
tr|A0KJA9|A0KJA9_AERHH;tr|A0KHA8|A0KHA8_AERHH	tr|A0KJA9|A0KJA9_AERHH;tr|A0KHA8|A0KHA8_AERHH	5;3	5;3	5;3	tr|A0KJA9|A0KJA9_AERHH Hemolysin co-regulated protein OS=Aeromonas hydrophila subsp. hydrophila (strain ATCC 7966 / DSM 30187 / JCM 1027 / KCTC 2358 / NCIMB 9240) GN=AHA_1826 PE=4 SV=1;tr|A0KHA8|A0KHA8_AERHH HcpA homolog OS=Aeromonas hydrophila subsp. hydr	2	5	5	5	5	5	5	5	5	5	5	5	5	5	5	5	5	5	5	5	5	5	38.4	38.4	38.4	19.059	172	172;172	4.56		4	23	37	57	29	0	49.564	By MS/MS	By MS/MS	By MS/MS	By MS/MS	By MS/MS	By MS/MS	38.4
tr|A0KK56|A0KK56_AERHH	tr|A0KK56|A0KK56_AERHH	13	13	13	tr|A0KK56|A0KK56_AERHH Site-determining protein OS=Aeromonas hydrophila subsp. hydrophila (strain ATCC 7966 / DSM 30187 / JCM 1027 / KCTC 2358 / NCIMB 9240) GN=minD PE=3 SV=1	1	13	13	13	12	11	12	12	11	11	12	11	12	12	11	11	12	11	12	12	11	11	53.3	53.3	53.3	29.668	270	270	3.47	52	34	71	63	54	38	0	323.31	By MS/MS	By MS/MS	By MS/MS	By MS/MS	By MS/MS	By MS/MS	53
sp|A0KKE6|SELU_AERHH	sp|A0KKE6|SELU_AERHH	7	7	7	sp|A0KKE6|SELU_AERHH tRNA 2-selenouridine synthase OS=Aeromonas hydrophila subsp. hydrophila (strain ATCC 7966 / DSM 30187 / JCM 1027 / KCTC 2358 / NCIMB 9240) GN=selU PE=3 SV=1	1	7	7	7	6	5	7	5	5	4	6	5	7	5	5	4	6	5	7	5	5	4	25.1	25.1	25.1	41.023	366	366	4.53		3	9	16	20	14	0	47.202	By MS/MS	By MS/MS	By MS/MS	By MS/MS	By MS/MS	By MS/MS	22.7
tr|A0KGX6|A0KGX6_AERHH	tr|A0KGX6|A0KGX6_AERHH	4	4	4	tr|A0KGX6|A0KGX6_AERHH Ribosomal RNA large subunit methyltransferase A, putative OS=Aeromonas hydrophila subsp. hydrophila (strain ATCC 7966 / DSM 30187 / JCM 1027 / KCTC 2358 / NCIMB 9240) GN=AHA_0980 PE=4 SV=1	1	4	4	4	2	2	3	3	3	3	2	2	3	3	3	3	2	2	3	3	3	3	17.7	17.7	17.7	29.859	266	266	3.79		6	10	1	6	5	0	7.0569	By MS/MS	By MS/MS	By MS/MS	By MS/MS	By MS/MS	By MS/MS	10.2
tr|A0KMY9|A0KMY9_AERHH	tr|A0KMY9|A0KMY9_AERHH	20	20	20	tr|A0KMY9|A0KMY9_AERHH Transaldolase OS=Aeromonas hydrophila subsp. hydrophila (strain ATCC 7966 / DSM 30187 / JCM 1027 / KCTC 2358 / NCIMB 9240) GN=tal PE=3 SV=1	1	20	20	20	18	18	18	20	19	18	18	18	18	20	19	18	18	18	18	20	19	18	68.1	68.1	68.1	35.302	320	320	3.97	22	115	151	157	126	149	0	323.31	By MS/MS	By MS/MS	By MS/MS	By MS/MS	By MS/MS	By MS/MS	65
tr|A0KP41|A0KP41_AERHH	tr|A0KP41|A0KP41_AERHH	15	15	15	tr|A0KP41|A0KP41_AERHH ABC transporter, ATP-binding protein OS=Aeromonas hydrophila subsp. hydrophila (strain ATCC 7966 / DSM 30187 / JCM 1027 / KCTC 2358 / NCIMB 9240) GN=AHA_3572 PE=4 SV=1	1	15	15	15	13	10	9	10	12	13	13	10	9	10	12	13	13	10	9	10	12	13	28.9	28.9	28.9	70.817	636	636	3.81	5	25	16	14	20	21	0	117.01	By MS/MS	By MS/MS	By MS/MS	By MS/MS	By MS/MS	By MS/MS	24.2
tr|A0KHD6|A0KHD6_AERHH	tr|A0KHD6|A0KHD6_AERHH	17	16	16	tr|A0KHD6|A0KHD6_AERHH Methyl-accepting chemotaxis protein OS=Aeromonas hydrophila subsp. hydrophila (strain ATCC 7966 / DSM 30187 / JCM 1027 / KCTC 2358 / NCIMB 9240) GN=AHA_1146 PE=4 SV=1	1	17	16	16	13	12	13	12	13	12	12	11	12	11	12	11	12	11	12	11	12	11	26.9	25.5	25.5	76.009	713	713	3.31	30	18	10	8	22	20	0	227.15	By MS/MS	By MS/MS	By MS/MS	By MS/MS	By MS/MS	By MS/MS	22.3
tr|A0KHC3|A0KHC3_AERHH	tr|A0KHC3|A0KHC3_AERHH	5	5	5	tr|A0KHC3|A0KHC3_AERHH Uncharacterized protein OS=Aeromonas hydrophila subsp. hydrophila (strain ATCC 7966 / DSM 30187 / JCM 1027 / KCTC 2358 / NCIMB 9240) GN=AHA_1133 PE=4 SV=1	1	5	5	5	3	3	3	2	5	4	3	3	3	2	5	4	3	3	3	2	5	4	28.9	28.9	28.9	20.545	190	190	4.54	1		19	19	18	24	0	88.314	By MS/MS	By MS/MS	By MS/MS	By MS/MS	By MS/MS	By MS/MS	17.9
tr|A0KQ09|A0KQ09_AERHH	tr|A0KQ09|A0KQ09_AERHH	5	5	5	tr|A0KQ09|A0KQ09_AERHH Uncharacterized protein OS=Aeromonas hydrophila subsp. hydrophila (strain ATCC 7966 / DSM 30187 / JCM 1027 / KCTC 2358 / NCIMB 9240) GN=AHA_3921 PE=4 SV=1	1	5	5	5	4	5	5	5	4	5	4	5	5	5	4	5	4	5	5	5	4	5	37.2	37.2	37.2	16.215	148	148	4.52		9	5	21	24	20	0	46.683	By MS/MS	By MS/MS	By MS/MS	By MS/MS	By MS/MS	By MS/MS	31.8
tr|A0KI41|A0KI41_AERHH	tr|A0KI41|A0KI41_AERHH	5	5	5	tr|A0KI41|A0KI41_AERHH Superoxide dismutase OS=Aeromonas hydrophila subsp. hydrophila (strain ATCC 7966 / DSM 30187 / JCM 1027 / KCTC 2358 / NCIMB 9240) GN=AHA_1403 PE=3 SV=1	1	5	5	5	5	5	5	3	3	3	5	5	5	3	3	3	5	5	5	3	3	3	41.8	41.8	41.8	21.514	194	194	3.82	4	33	21	27	19	28	0	67.136	By MS/MS	By MS/MS	By MS/MS	By MS/MS	By MS/MS	By MS/MS	41.8
sp|A0KER2|ZAPB_AERHH	sp|A0KER2|ZAPB_AERHH	5	5	5	sp|A0KER2|ZAPB_AERHH Cell division protein ZapB OS=Aeromonas hydrophila subsp. hydrophila (strain ATCC 7966 / DSM 30187 / JCM 1027 / KCTC 2358 / NCIMB 9240) GN=zapB PE=3 SV=2	1	5	5	5	4	5	4	5	5	5	4	5	4	5	5	5	4	5	4	5	5	5	59.2	59.2	59.2	8.3434	71	71	2.34	71	33	17	8	10	15	0	267.85	By MS/MS	By MS/MS	By MS/MS	By MS/MS	By MS/MS	By MS/MS	46.5
tr|A0KER0|A0KER0_AERHH	tr|A0KER0|A0KER0_AERHH	10	10	10	tr|A0KER0|A0KER0_AERHH Serine O-acetyltransferase OS=Aeromonas hydrophila subsp. hydrophila (strain ATCC 7966 / DSM 30187 / JCM 1027 / KCTC 2358 / NCIMB 9240) GN=cysE PE=4 SV=1	1	10	10	10	8	8	7	7	8	8	8	8	7	7	8	8	8	8	7	7	8	8	52.5	52.5	52.5	27.824	259	259	4.17		18	19	17	26	23	0	57.373	By MS/MS	By MS/MS	By MS/MS	By MS/MS	By MS/MS	By MS/MS	45.2
tr|A0KN03|A0KN03_AERHH	tr|A0KN03|A0KN03_AERHH	11	11	11	tr|A0KN03|A0KN03_AERHH 5-nucleotidase/2,3-cyclic phosphodiesterase OS=Aeromonas hydrophila subsp. hydrophila (strain ATCC 7966 / DSM 30187 / JCM 1027 / KCTC 2358 / NCIMB 9240) GN=AHA_3155 PE=3 SV=1	1	11	11	11	8	6	5	6	8	8	8	6	5	6	8	8	8	6	5	6	8	8	23.5	23.5	23.5	71.374	663	663	3.1	4	20	24	2	4	8	0	78.236	By MS/MS	By MS/MS	By MS/MS	By MS/MS	By MS/MS	By MS/MS	16.3
tr|A0KM27|A0KM27_AERHH	tr|A0KM27|A0KM27_AERHH	12	12	12	tr|A0KM27|A0KM27_AERHH Transcriptional activator OS=Aeromonas hydrophila subsp. hydrophila (strain ATCC 7966 / DSM 30187 / JCM 1027 / KCTC 2358 / NCIMB 9240) GN=AHA_2824 PE=4 SV=1	1	12	12	12	10	10	9	8	10	9	10	10	9	8	10	9	10	10	9	8	10	9	28.2	28.2	28.2	49.496	447	447	3.9	3	20	26	24	23	20	0	119.02	By MS/MS	By MS/MS	By MS/MS	By MS/MS	By MS/MS	By MS/MS	24.2
sp|A0KPG3|RECA_AERHH;tr|A2RQ91|A2RQ91_AERHY	sp|A0KPG3|RECA_AERHH	16;4	16;4	16;4	sp|A0KPG3|RECA_AERHH Protein RecA OS=Aeromonas hydrophila subsp. hydrophila (strain ATCC 7966 / DSM 30187 / JCM 1027 / KCTC 2358 / NCIMB 9240) GN=recA PE=3 SV=1	2	16	16	16	13	13	14	14	16	14	13	13	14	14	16	14	13	13	14	14	16	14	56.5	56.5	56.5	37.975	354	354;116	3.79	18	109	81	131	86	81	0	323.31	By MS/MS	By MS/MS	By MS/MS	By MS/MS	By MS/MS	By MS/MS	50
sp|A0KN81|MIAB_AERHH	sp|A0KN81|MIAB_AERHH	19	19	19	sp|A0KN81|MIAB_AERHH tRNA-2-methylthio-N(6)-dimethylallyladenosine synthase OS=Aeromonas hydrophila subsp. hydrophila (strain ATCC 7966 / DSM 30187 / JCM 1027 / KCTC 2358 / NCIMB 9240) GN=miaB PE=3 SV=1	1	19	19	19	14	17	15	16	17	15	14	17	15	16	17	15	14	17	15	16	17	15	44.4	44.4	44.4	53.301	477	477	3.57	10	64	83	55	50	32	0	306.7	By MS/MS	By MS/MS	By MS/MS	By MS/MS	By MS/MS	By MS/MS	35.4
sp|A0KF25|RS19_AERHH	sp|A0KF25|RS19_AERHH	5	5	5	sp|A0KF25|RS19_AERHH 30S ribosomal protein S19 OS=Aeromonas hydrophila subsp. hydrophila (strain ATCC 7966 / DSM 30187 / JCM 1027 / KCTC 2358 / NCIMB 9240) GN=rpsS PE=3 SV=1	1	5	5	5	5	5	5	5	5	5	5	5	5	5	5	5	5	5	5	5	5	5	56.5	56.5	56.5	10.44	92	92	4.73	6	4	12	27	42	49	0	48.286	By MS/MS	By MS/MS	By MS/MS	By MS/MS	By MS/MS	By MS/MS	56.5
tr|A0KFL1|A0KFL1_AERHH	tr|A0KFL1|A0KFL1_AERHH	10	10	10	tr|A0KFL1|A0KFL1_AERHH NADH-dependent iron-containing alcohol dehydrogenase OS=Aeromonas hydrophila subsp. hydrophila (strain ATCC 7966 / DSM 30187 / JCM 1027 / KCTC 2358 / NCIMB 9240) GN=AHA_0504 PE=4 SV=1	1	10	10	10	7	5	8	7	7	8	7	5	8	7	7	8	7	5	8	7	7	8	30.9	30.9	30.9	42.194	391	391	3.83	10	9	15	22	25	11	0	177.16	By MS/MS	By MS/MS	By MS/MS	By MS/MS	By MS/MS	By MS/MS	19.2
tr|A0KIM6|A0KIM6_AERHH	tr|A0KIM6|A0KIM6_AERHH	9	9	9	tr|A0KIM6|A0KIM6_AERHH Molybdenum cofactor biosynthesis protein B OS=Aeromonas hydrophila subsp. hydrophila (strain ATCC 7966 / DSM 30187 / JCM 1027 / KCTC 2358 / NCIMB 9240) GN=moaB PE=3 SV=1	1	9	9	9	8	8	8	9	8	8	8	8	8	9	8	8	8	8	8	9	8	8	54.8	54.8	54.8	18.047	168	168	4.34	6	4	24	43	56	24	0	59.054	By MS/MS	By MS/MS	By MS/MS	By MS/MS	By MS/MS	By MS/MS	50
tr|A0KFQ1|A0KFQ1_AERHH	tr|A0KFQ1|A0KFQ1_AERHH	8	8	8	tr|A0KFQ1|A0KFQ1_AERHH Transporter, CorA-like family OS=Aeromonas hydrophila subsp. hydrophila (strain ATCC 7966 / DSM 30187 / JCM 1027 / KCTC 2358 / NCIMB 9240) GN=AHA_0544 PE=4 SV=1	1	8	8	8	4	6	6	4	5	5	4	6	6	4	5	5	4	6	6	4	5	5	29	29	29	37.044	328	328	4.23		18	2	1	14	18	0	58.469	By MS/MS	By MS/MS	By MS/MS	By MS/MS	By MS/MS	By MS/MS	12.8
tr|A0KHC0|A0KHC0_AERHH	tr|A0KHC0|A0KHC0_AERHH	11	11	11	tr|A0KHC0|A0KHC0_AERHH Outer membrane protein OS=Aeromonas hydrophila subsp. hydrophila (strain ATCC 7966 / DSM 30187 / JCM 1027 / KCTC 2358 / NCIMB 9240) GN=AHA_1130 PE=4 SV=1	1	11	11	11	9	10	10	10	9	10	9	10	10	10	9	10	9	10	10	10	9	10	45	45	45	32.061	280	280	4.41	5	22	66	82	96	89	0	136.41	By MS/MS	By MS/MS	By MS/MS	By MS/MS	By MS/MS	By MS/MS	34.3
tr|A0KLX8|A0KLX8_AERHH	tr|A0KLX8|A0KLX8_AERHH	7	7	7	tr|A0KLX8|A0KLX8_AERHH Response regulator UvrY OS=Aeromonas hydrophila subsp. hydrophila (strain ATCC 7966 / DSM 30187 / JCM 1027 / KCTC 2358 / NCIMB 9240) GN=uvrY PE=4 SV=1	1	7	7	7	6	6	6	7	6	7	6	6	6	7	6	7	6	6	6	7	6	7	45.3	45.3	45.3	23.984	214	214	3.76		32	49	41	30	21	0	109.55	By MS/MS	By MS/MS	By MS/MS	By MS/MS	By MS/MS	By MS/MS	38.3
tr|A0KN26|A0KN26_AERHH	tr|A0KN26|A0KN26_AERHH	6	6	6	tr|A0KN26|A0KN26_AERHH DNA adenine methylase OS=Aeromonas hydrophila subsp. hydrophila (strain ATCC 7966 / DSM 30187 / JCM 1027 / KCTC 2358 / NCIMB 9240) GN=AHA_3186 PE=4 SV=1	1	6	6	6	3	4	4	4	4	5	3	4	4	4	4	5	3	4	4	4	4	5	21.4	21.4	21.4	32.836	290	290	2.43	4	18	13		1	1	0	12.626	By MS/MS	By MS/MS	By MS/MS	By MS/MS	By MS/MS	By MS/MS	11
tr|A0KM57|A0KM57_AERHH	tr|A0KM57|A0KM57_AERHH	6	6	6	tr|A0KM57|A0KM57_AERHH Transaldolase OS=Aeromonas hydrophila subsp. hydrophila (strain ATCC 7966 / DSM 30187 / JCM 1027 / KCTC 2358 / NCIMB 9240) GN=AHA_2854 PE=3 SV=1	1	6	6	6	5	6	5	5	4	3	5	6	5	5	4	3	5	6	5	5	4	3	34.7	34.7	34.7	23.153	216	216	4.04		24	9	19	29	16	0	35.697	By MS/MS	By MS/MS	By MS/MS	By MS/MS	By MS/MS	By MS/MS	31.5
sp|A0KP07|PANB_AERHH	sp|A0KP07|PANB_AERHH	8	8	8	sp|A0KP07|PANB_AERHH 3-methyl-2-oxobutanoate hydroxymethyltransferase OS=Aeromonas hydrophila subsp. hydrophila (strain ATCC 7966 / DSM 30187 / JCM 1027 / KCTC 2358 / NCIMB 9240) GN=panB PE=3 SV=1	1	8	8	8	8	6	7	7	6	6	8	6	7	7	6	6	8	6	7	7	6	6	46.6	46.6	46.6	28.702	264	264	3.5		46	33	18	11	24	0	135.81	By MS/MS	By MS/MS	By MS/MS	By MS/MS	By MS/MS	By MS/MS	46.6
tr|A0KHX9|A0KHX9_AERHH	tr|A0KHX9|A0KHX9_AERHH	7	7	7	tr|A0KHX9|A0KHX9_AERHH LysR-family transcriptional regulator OS=Aeromonas hydrophila subsp. hydrophila (strain ATCC 7966 / DSM 30187 / JCM 1027 / KCTC 2358 / NCIMB 9240) GN=AHA_1340 PE=4 SV=1	1	7	7	7	6	5	5	3	6	5	6	5	5	3	6	5	6	5	5	3	6	5	25.3	25.3	25.3	33.976	304	304	4.61		4	9	5	15	16	0	24.8	By MS/MS	By MS/MS	By MS/MS	By MS/MS	By MS/MS	By MS/MS	22
sp|A0KGF0|LEPA_AERHH	sp|A0KGF0|LEPA_AERHH	16	16	16	sp|A0KGF0|LEPA_AERHH Elongation factor 4 OS=Aeromonas hydrophila subsp. hydrophila (strain ATCC 7966 / DSM 30187 / JCM 1027 / KCTC 2358 / NCIMB 9240) GN=lepA PE=3 SV=1	1	16	16	16	14	14	15	14	14	15	14	14	15	14	14	15	14	14	15	14	14	15	34.8	34.8	34.8	66.025	597	597	3.82	14	76	28	62	56	57	0	323.31	By MS/MS	By MS/MS	By MS/MS	By MS/MS	By MS/MS	By MS/MS	30.8
tr|A0KF47|A0KF47_AERHH	tr|A0KF47|A0KF47_AERHH	10	10	10	tr|A0KF47|A0KF47_AERHH Uncharacterized protein OS=Aeromonas hydrophila subsp. hydrophila (strain ATCC 7966 / DSM 30187 / JCM 1027 / KCTC 2358 / NCIMB 9240) GN=AHA_0340 PE=4 SV=1	1	10	10	10	8	6	6	4	5	6	8	6	6	4	5	6	8	6	6	4	5	6	37.2	37.2	37.2	37.828	333	333	3.87		7	20	20	15	5	0	60.837	By MS/MS	By MS/MS	By MS/MS	By MS/MS	By MS/MS	By MS/MS	31.8
tr|A0KM73|A0KM73_AERHH	tr|A0KM73|A0KM73_AERHH	6	6	6	tr|A0KM73|A0KM73_AERHH DNA replication terminus site-binding protein OS=Aeromonas hydrophila subsp. hydrophila (strain ATCC 7966 / DSM 30187 / JCM 1027 / KCTC 2358 / NCIMB 9240) GN=tus PE=4 SV=1	1	6	6	6	4	4	2	3	2	5	4	4	2	3	2	5	4	4	2	3	2	5	20.5	20.5	20.5	34.039	297	297	2.58	1	22	8	2	2	1	0	26.567	By MS/MS	By MS/MS	By MS/MS	By MS/MS	By MS/MS	By MS/MS	13.5
tr|A0KKV1|A0KKV1_AERHH	tr|A0KKV1|A0KKV1_AERHH	12	12	12	tr|A0KKV1|A0KKV1_AERHH Chromosome partition protein MukF OS=Aeromonas hydrophila subsp. hydrophila (strain ATCC 7966 / DSM 30187 / JCM 1027 / KCTC 2358 / NCIMB 9240) GN=AHA_2379 PE=3 SV=1	1	12	12	12	11	6	9	10	6	8	11	6	9	10	6	8	11	6	9	10	6	8	32.8	32.8	32.8	50.484	439	439	3.65	1	27	25	28	21	11	0	108.34	By MS/MS	By MS/MS	By MS/MS	By MS/MS	By MS/MS	By MS/MS	30.1
tr|A0KP75|A0KP75_AERHH	tr|A0KP75|A0KP75_AERHH	6	6	6	tr|A0KP75|A0KP75_AERHH Bkd operon transcriptional regulator OS=Aeromonas hydrophila subsp. hydrophila (strain ATCC 7966 / DSM 30187 / JCM 1027 / KCTC 2358 / NCIMB 9240) GN=AHA_3606 PE=4 SV=1	1	6	6	6	5	5	6	6	6	5	5	5	6	6	6	5	5	5	6	6	6	5	50.6	50.6	50.6	18.024	158	158	4.21			30	30	24	13	0	51.509	By MS/MS	By MS/MS	By MS/MS	By MS/MS	By MS/MS	By MS/MS	43
tr|A0KM47|A0KM47_AERHH	tr|A0KM47|A0KM47_AERHH	12	12	12	tr|A0KM47|A0KM47_AERHH CheV OS=Aeromonas hydrophila subsp. hydrophila (strain ATCC 7966 / DSM 30187 / JCM 1027 / KCTC 2358 / NCIMB 9240) GN=AHA_2844 PE=4 SV=1	1	12	12	12	11	10	11	11	9	8	11	10	11	11	9	8	11	10	11	11	9	8	41.6	41.6	41.6	33.59	303	303	4.41	1	12	31	33	35	43	0	180.65	By MS/MS	By MS/MS	By MS/MS	By MS/MS	By MS/MS	By MS/MS	38.6
tr|A0KJQ9|A0KJQ9_AERHH	tr|A0KJQ9|A0KJQ9_AERHH	16	16	16	tr|A0KJQ9|A0KJQ9_AERHH 3-phosphoshikimate 1-carboxyvinyltransferase OS=Aeromonas hydrophila subsp. hydrophila (strain ATCC 7966 / DSM 30187 / JCM 1027 / KCTC 2358 / NCIMB 9240) GN=aroA PE=3 SV=1	1	16	16	16	11	13	9	9	7	11	11	13	9	9	7	11	11	13	9	9	7	11	35.8	35.8	35.8	49.44	455	455	4.11	1	21	30	6	24	32	0	83.518	By MS/MS	By MS/MS	By MS/MS	By MS/MS	By MS/MS	By MS/MS	25.3
tr|A0KQT3|A0KQT3_AERHH	tr|A0KQT3|A0KQT3_AERHH	7	7	7	tr|A0KQT3|A0KQT3_AERHH Pyrazinamidase/nicotinamidase OS=Aeromonas hydrophila subsp. hydrophila (strain ATCC 7966 / DSM 30187 / JCM 1027 / KCTC 2358 / NCIMB 9240) GN=AHA_4211 PE=4 SV=1	1	7	7	7	5	3	4	4	4	3	5	3	4	4	4	3	5	3	4	4	4	3	36	36	36	22.375	211	211	4.02		8	6	10	13	5	0	17.157	By MS/MS	By MS/MS	By MS/MS	By MS/MS	By MS/MS	By MS/MS	28
tr|A0KK77|A0KK77_AERHH	tr|A0KK77|A0KK77_AERHH	14	14	14	tr|A0KK77|A0KK77_AERHH Fatty acid oxidation complex subunit alpha OS=Aeromonas hydrophila subsp. hydrophila (strain ATCC 7966 / DSM 30187 / JCM 1027 / KCTC 2358 / NCIMB 9240) GN=fadJ PE=3 SV=1	1	14	14	14	10	11	10	12	11	11	10	11	10	12	11	11	10	11	10	12	11	11	25	25	25	76.804	715	715	4.12		14	24	38	35	16	0	68.22	By MS/MS	By MS/MS	By MS/MS	By MS/MS	By MS/MS	By MS/MS	16.6
sp|A0KMD0|TRPB_AERHH	sp|A0KMD0|TRPB_AERHH	10	10	10	sp|A0KMD0|TRPB_AERHH Tryptophan synthase beta chain OS=Aeromonas hydrophila subsp. hydrophila (strain ATCC 7966 / DSM 30187 / JCM 1027 / KCTC 2358 / NCIMB 9240) GN=trpB PE=3 SV=1	1	10	10	10	7	8	7	7	6	8	7	8	7	7	6	8	7	8	7	7	6	8	29.5	29.5	29.5	42.732	397	397	4.3	3	9	19	30	39	22	0	108.57	By MS/MS	By MS/MS	By MS/MS	By MS/MS	By MS/MS	By MS/MS	25.9
tr|A0KK68|A0KK68_AERHH	tr|A0KK68|A0KK68_AERHH	15	15	15	tr|A0KK68|A0KK68_AERHH Long-chain fatty acid transport protein OS=Aeromonas hydrophila subsp. hydrophila (strain ATCC 7966 / DSM 30187 / JCM 1027 / KCTC 2358 / NCIMB 9240) GN=AHA_2145 PE=4 SV=1	1	15	15	15	11	9	11	12	11	11	11	9	11	12	11	11	11	9	11	12	11	11	40.7	40.7	40.7	46.992	432	432	4.06	6	65	29	37	64	65	0	305.21	By MS/MS	By MS/MS	By MS/MS	By MS/MS	By MS/MS	By MS/MS	31.2
tr|A0KFU9|A0KFU9_AERHH	tr|A0KFU9|A0KFU9_AERHH	9	9	9	tr|A0KFU9|A0KFU9_AERHH Acetylornithine deacetylase OS=Aeromonas hydrophila subsp. hydrophila (strain ATCC 7966 / DSM 30187 / JCM 1027 / KCTC 2358 / NCIMB 9240) GN=argE PE=3 SV=1	1	9	9	9	6	9	9	7	7	8	6	9	9	7	7	8	6	9	9	7	7	8	28.6	28.6	28.6	41.616	381	381	4.04		28	6	22	34	16	0	122.19	By MS/MS	By MS/MS	By MS/MS	By MS/MS	By MS/MS	By MS/MS	17.3
tr|A0KG30|A0KG30_AERHH	tr|A0KG30|A0KG30_AERHH	14	14	14	tr|A0KG30|A0KG30_AERHH Phosphoenolpyruvate-protein phosphotransferase OS=Aeromonas hydrophila subsp. hydrophila (strain ATCC 7966 / DSM 30187 / JCM 1027 / KCTC 2358 / NCIMB 9240) GN=ptsI-1 PE=3 SV=1	1	14	14	14	7	8	10	10	10	7	7	8	10	10	10	7	7	8	10	10	10	7	22	22	22	84.507	759	759	4.19	1	10	7	27	34	6	0	32.205	By MS/MS	By MS/MS	By MS/MS	By MS/MS	By MS/MS	By MS/MS	10.7
tr|A0KQF9|A0KQF9_AERHH	tr|A0KQF9|A0KQF9_AERHH	3	3	3	tr|A0KQF9|A0KQF9_AERHH Uncharacterized protein OS=Aeromonas hydrophila subsp. hydrophila (strain ATCC 7966 / DSM 30187 / JCM 1027 / KCTC 2358 / NCIMB 9240) GN=AHA_4086 PE=4 SV=1	1	3	3	3	3	2	3	2	3	2	3	2	3	2	3	2	3	2	3	2	3	2	15.6	15.6	15.6	21.126	180	180	5.48					11	10	0	7.5156	By MS/MS	By MS/MS	By MS/MS	By MS/MS	By MS/MS	By MS/MS	15.6
tr|A0KP23|A0KP23_AERHH	tr|A0KP23|A0KP23_AERHH	11	11	11	tr|A0KP23|A0KP23_AERHH Uncharacterized protein OS=Aeromonas hydrophila subsp. hydrophila (strain ATCC 7966 / DSM 30187 / JCM 1027 / KCTC 2358 / NCIMB 9240) GN=AHA_3554 PE=4 SV=1	1	11	11	11	8	8	10	9	11	8	8	8	10	9	11	8	8	8	10	9	11	8	67.8	67.8	67.8	19.61	180	180	4.23		11	25	27	18	27	0	209.53	By MS/MS	By MS/MS	By MS/MS	By MS/MS	By MS/MS	By MS/MS	49.4
sp|A0KI35|CCME_AERHH	sp|A0KI35|CCME_AERHH	3	3	3	sp|A0KI35|CCME_AERHH Cytochrome c-type biogenesis protein CcmE OS=Aeromonas hydrophila subsp. hydrophila (strain ATCC 7966 / DSM 30187 / JCM 1027 / KCTC 2358 / NCIMB 9240) GN=ccmE PE=3 SV=1	1	3	3	3	3	3	3	2	3	3	3	3	3	2	3	3	3	3	3	2	3	3	22.7	22.7	22.7	17.695	163	163	3.65		5	33	13	8	6	0	13.375	By MS/MS	By MS/MS	By MS/MS	By MS/MS	By MS/MS	By MS/MS	22.7
tr|A0KNF0|A0KNF0_AERHH	tr|A0KNF0|A0KNF0_AERHH	28	28	28	tr|A0KNF0|A0KNF0_AERHH ATP-dependent zinc metalloprotease FtsH OS=Aeromonas hydrophila subsp. hydrophila (strain ATCC 7966 / DSM 30187 / JCM 1027 / KCTC 2358 / NCIMB 9240) GN=hflB PE=3 SV=1	1	28	28	28	27	23	25	25	23	22	27	23	25	25	23	22	27	23	25	25	23	22	51.3	51.3	51.3	71.629	649	649	3.91	25	59	129	91	97	90	0	323.31	By MS/MS	By MS/MS	By MS/MS	By MS/MS	By MS/MS	By MS/MS	47.6
tr|A0KFS0|A0KFS0_AERHH	tr|A0KFS0|A0KFS0_AERHH	20	20	20	tr|A0KFS0|A0KFS0_AERHH Aminopeptidase P OS=Aeromonas hydrophila subsp. hydrophila (strain ATCC 7966 / DSM 30187 / JCM 1027 / KCTC 2358 / NCIMB 9240) GN=AHA_0563 PE=4 SV=1	1	20	20	20	9	11	11	16	16	13	9	11	11	16	16	13	9	11	11	16	16	13	38.8	38.8	38.8	67.103	600	600	4.03	8	4	46	63	37	23	0	192.99	By MS/MS	By MS/MS	By MS/MS	By MS/MS	By MS/MS	By MS/MS	19.8
tr|A0KJ84|A0KJ84_AERHH;tr|A0KEB8|A0KEB8_AERHH	tr|A0KJ84|A0KJ84_AERHH	13;1	13;1	13;1	tr|A0KJ84|A0KJ84_AERHH PAS:GGDEF domain protein OS=Aeromonas hydrophila subsp. hydrophila (strain ATCC 7966 / DSM 30187 / JCM 1027 / KCTC 2358 / NCIMB 9240) GN=AHA_1800 PE=4 SV=1	2	13	13	13	8	7	4	4	6	3	8	7	4	4	6	3	8	7	4	4	6	3	23.6	23.6	23.6	72.139	643	643;596	4.05	7		5	13	6	11	0	21.252	By MS/MS	By MS/MS	By MS/MS	By MS/MS	By MS/MS	By MS/MS	14
tr|A0KLG0|A0KLG0_AERHH	tr|A0KLG0|A0KLG0_AERHH	6	6	6	tr|A0KLG0|A0KLG0_AERHH Uncharacterized protein OS=Aeromonas hydrophila subsp. hydrophila (strain ATCC 7966 / DSM 30187 / JCM 1027 / KCTC 2358 / NCIMB 9240) GN=AHA_2601 PE=4 SV=1	1	6	6	6	6	6	5	4	5	3	6	6	5	4	5	3	6	6	5	4	5	3	22.8	22.8	22.8	30.321	272	272	2.57	14	8	12	10	3		0	24.094	By MS/MS	By MS/MS	By MS/MS	By MS/MS	By MS/MS	By MS/MS	22.8
tr|A0KHA5|A0KHA5_AERHH	tr|A0KHA5|A0KHA5_AERHH	12	12	12	tr|A0KHA5|A0KHA5_AERHH Outer membrane protein OS=Aeromonas hydrophila subsp. hydrophila (strain ATCC 7966 / DSM 30187 / JCM 1027 / KCTC 2358 / NCIMB 9240) GN=AHA_1114 PE=4 SV=1	1	12	12	12	10	10	11	10	11	11	10	10	11	10	11	11	10	10	11	10	11	11	56.6	56.6	56.6	27.344	249	249	3.87	25	24	30	78	58	31	0	298.61	By MS/MS	By MS/MS	By MS/MS	By MS/MS	By MS/MS	By MS/MS	49.8
tr|A0KEK7|A0KEK7_AERHH	tr|A0KEK7|A0KEK7_AERHH	7	7	7	tr|A0KEK7|A0KEK7_AERHH ABC-type sugar transport system, periplasmic component OS=Aeromonas hydrophila subsp. hydrophila (strain ATCC 7966 / DSM 30187 / JCM 1027 / KCTC 2358 / NCIMB 9240) GN=AHA_0135 PE=4 SV=1	1	7	7	7	2	3	5	6	4	3	2	3	5	6	4	3	2	3	5	6	4	3	21.4	21.4	21.4	45.975	412	412	4.19		4	10		10	7	0	6.1405	By MS/MS	By MS/MS	By MS/MS	By MS/MS	By MS/MS	By MS/MS	6.3
tr|A0KK12|A0KK12_AERHH	tr|A0KK12|A0KK12_AERHH	7	7	7	tr|A0KK12|A0KK12_AERHH 3-hydroxyisobutyrate dehydrogenase OS=Aeromonas hydrophila subsp. hydrophila (strain ATCC 7966 / DSM 30187 / JCM 1027 / KCTC 2358 / NCIMB 9240) GN=mmsB PE=3 SV=1	1	7	7	7	5	2	4	5	5	6	5	2	4	5	5	6	5	2	4	5	5	6	39.5	39.5	39.5	31.351	306	306	4.6	3	5	3	6	14	19	0	52.957	By MS/MS	By MS/MS	By MS/MS	By MS/MS	By MS/MS	By MS/MS	25.5
tr|A0KQ40|A0KQ40_AERHH	tr|A0KQ40|A0KQ40_AERHH	5	5	5	tr|A0KQ40|A0KQ40_AERHH Single-stranded DNA-binding protein OS=Aeromonas hydrophila subsp. hydrophila (strain ATCC 7966 / DSM 30187 / JCM 1027 / KCTC 2358 / NCIMB 9240) GN=ssb PE=3 SV=1	1	5	5	5	5	5	4	4	5	4	5	5	4	4	5	4	5	5	4	4	5	4	32.3	32.3	32.3	21.161	192	192	4.18		27	42	55	53	41	0	235.64	By MS/MS	By MS/MS	By MS/MS	By MS/MS	By MS/MS	By MS/MS	32.3
tr|A0KMX3|A0KMX3_AERHH	tr|A0KMX3|A0KMX3_AERHH	23	23	23	tr|A0KMX3|A0KMX3_AERHH S-adenosylmethionine synthase OS=Aeromonas hydrophila subsp. hydrophila (strain ATCC 7966 / DSM 30187 / JCM 1027 / KCTC 2358 / NCIMB 9240) GN=metK PE=3 SV=1	1	23	23	23	20	19	17	19	18	19	20	19	17	19	18	19	20	19	17	19	18	19	61.4	61.4	61.4	41.577	383	383	3.93	23	85	160	126	145	103	0	263.24	By MS/MS	By MS/MS	By MS/MS	By MS/MS	By MS/MS	By MS/MS	52.2
sp|A0KPE2|DEOB_AERHH	sp|A0KPE2|DEOB_AERHH	20	20	20	sp|A0KPE2|DEOB_AERHH Phosphopentomutase OS=Aeromonas hydrophila subsp. hydrophila (strain ATCC 7966 / DSM 30187 / JCM 1027 / KCTC 2358 / NCIMB 9240) GN=deoB PE=3 SV=1	1	20	20	20	16	17	17	18	18	18	16	17	17	18	18	18	16	17	17	18	18	18	59.7	59.7	59.7	43.551	402	402	4.21	8	21	112	128	95	88	0	323.31	By MS/MS	By MS/MS	By MS/MS	By MS/MS	By MS/MS	By MS/MS	54.5
tr|A0KKI9|A0KKI9_AERHH	tr|A0KKI9|A0KKI9_AERHH	20	20	20	tr|A0KKI9|A0KKI9_AERHH 2-methylcitrate dehydratase OS=Aeromonas hydrophila subsp. hydrophila (strain ATCC 7966 / DSM 30187 / JCM 1027 / KCTC 2358 / NCIMB 9240) GN=prpD PE=4 SV=1	1	20	20	20	19	16	17	16	17	17	19	16	17	16	17	17	19	16	17	16	17	17	56.5	56.5	56.5	53.023	481	481	4.54		30	34	33	63	80	0	227.06	By MS/MS	By MS/MS	By MS/MS	By MS/MS	By MS/MS	By MS/MS	56.5
tr|A0KGP3|A0KGP3_AERHH	tr|A0KGP3|A0KGP3_AERHH	5	5	5	tr|A0KGP3|A0KGP3_AERHH 4-hydroxy-tetrahydrodipicolinate synthase OS=Aeromonas hydrophila subsp. hydrophila (strain ATCC 7966 / DSM 30187 / JCM 1027 / KCTC 2358 / NCIMB 9240) GN=dapA-1 PE=3 SV=1	1	5	5	5	3	3	4	3	2	4	3	3	4	3	2	4	3	3	4	3	2	4	29.8	29.8	29.8	30.688	295	295	5.3				7	26	24	0	26.075	By MS/MS	By MS/MS	By MS/MS	By MS/MS	By MS/MS	By MS/MS	17.6
tr|A0KG54|A0KG54_AERHH	tr|A0KG54|A0KG54_AERHH	17	17	17	tr|A0KG54|A0KG54_AERHH Glutamine-dependent NAD(+) synthetase (NAD(+) synthase[glutamine-hydrolyzing]) OS=Aeromonas hydrophila subsp. hydrophila (strain ATCC 7966 / DSM 30187 / JCM 1027 / KCTC 2358 / NCIMB 9240) GN=AHA_0697 PE=3 SV=1	1	17	17	17	15	14	13	14	14	14	15	14	13	14	14	14	15	14	13	14	14	14	35	35	35	59.443	540	540	4		49	38	39	38	49	0	323.31	By MS/MS	By MS/MS	By MS/MS	By MS/MS	By MS/MS	By MS/MS	32.4
sp|A0KHR8|MAO1_AERHH	sp|A0KHR8|MAO1_AERHH	21	21	21	sp|A0KHR8|MAO1_AERHH NAD-dependent malic enzyme OS=Aeromonas hydrophila subsp. hydrophila (strain ATCC 7966 / DSM 30187 / JCM 1027 / KCTC 2358 / NCIMB 9240) GN=maeA PE=3 SV=2	1	21	21	21	18	17	19	20	16	20	18	17	19	20	16	20	18	17	19	20	16	20	47.3	47.3	47.3	62.67	564	564	4.23	11	42	65	78	86	90	0	303.6	By MS/MS	By MS/MS	By MS/MS	By MS/MS	By MS/MS	By MS/MS	43.1
tr|A0KK64|A0KK64_AERHH	tr|A0KK64|A0KK64_AERHH	6	6	6	tr|A0KK64|A0KK64_AERHH Transcriptional regulator, MerR family OS=Aeromonas hydrophila subsp. hydrophila (strain ATCC 7966 / DSM 30187 / JCM 1027 / KCTC 2358 / NCIMB 9240) GN=AHA_2141 PE=4 SV=1	1	6	6	6	6	5	5	4	5	5	6	5	5	4	5	5	6	5	5	4	5	5	45.8	45.8	45.8	16.415	142	142	3.24		20	11	6	10	2	0	81.29	By MS/MS	By MS/MS	By MS/MS	By MS/MS	By MS/MS	By MS/MS	45.8
sp|A0KL53|HTPG_AERHH	sp|A0KL53|HTPG_AERHH	31	31	31	sp|A0KL53|HTPG_AERHH Chaperone protein HtpG OS=Aeromonas hydrophila subsp. hydrophila (strain ATCC 7966 / DSM 30187 / JCM 1027 / KCTC 2358 / NCIMB 9240) GN=htpG PE=3 SV=1	1	31	31	31	28	28	26	27	27	26	28	28	26	27	27	26	28	28	26	27	27	26	49.8	49.8	49.8	71.859	641	641	3.36	162	265	485	201	179	188	0	323.31	By MS/MS	By MS/MS	By MS/MS	By MS/MS	By MS/MS	By MS/MS	47
tr|A0KPX4|A0KPX4_AERHH	tr|A0KPX4|A0KPX4_AERHH	11	11	11	tr|A0KPX4|A0KPX4_AERHH UDP-N-acetylmuramoylalanine--D-glutamate ligase OS=Aeromonas hydrophila subsp. hydrophila (strain ATCC 7966 / DSM 30187 / JCM 1027 / KCTC 2358 / NCIMB 9240) GN=murD PE=3 SV=1	1	11	11	11	10	9	10	9	8	11	10	9	10	9	8	11	10	9	10	9	8	11	34.4	34.4	34.4	45.778	427	427	4.54	11	2	8	25	48	33	0	232.49	By MS/MS	By MS/MS	By MS/MS	By MS/MS	By MS/MS	By MS/MS	32.3
tr|A0KP19|A0KP19_AERHH	tr|A0KP19|A0KP19_AERHH	10	10	10	tr|A0KP19|A0KP19_AERHH Inorganic pyrophosphatase OS=Aeromonas hydrophila subsp. hydrophila (strain ATCC 7966 / DSM 30187 / JCM 1027 / KCTC 2358 / NCIMB 9240) GN=ppa PE=3 SV=1	1	10	10	10	9	9	9	9	9	9	9	9	9	9	9	9	9	9	9	9	9	9	43.2	43.2	43.2	19.574	176	176	3.2	38	128	51	47	50	43	0	149	By MS/MS	By MS/MS	By MS/MS	By MS/MS	By MS/MS	By MS/MS	38.6
sp|A0KEN2|FPG_AERHH	sp|A0KEN2|FPG_AERHH	5	5	5	sp|A0KEN2|FPG_AERHH Formamidopyrimidine-DNA glycosylase OS=Aeromonas hydrophila subsp. hydrophila (strain ATCC 7966 / DSM 30187 / JCM 1027 / KCTC 2358 / NCIMB 9240) GN=mutM PE=3 SV=1	1	5	5	5	4	4	3	5	5	4	4	4	3	5	5	4	4	4	3	5	5	4	20.4	20.4	20.4	29.873	270	270	3.67	5	10	11	1	7	12	0	25.774	By MS/MS	By MS/MS	By MS/MS	By MS/MS	By MS/MS	By MS/MS	17.4
tr|A0KJ85|A0KJ85_AERHH	tr|A0KJ85|A0KJ85_AERHH	4	4	4	tr|A0KJ85|A0KJ85_AERHH Oxygen-insensitive NADPH nitroreductase OS=Aeromonas hydrophila subsp. hydrophila (strain ATCC 7966 / DSM 30187 / JCM 1027 / KCTC 2358 / NCIMB 9240) GN=AHA_1801 PE=4 SV=1	1	4	4	4	2	4	2	3	3	3	2	4	2	3	3	3	2	4	2	3	3	3	27	27	27	26.488	241	241	5.19		1		4	22	15	0	11.355	By MS/MS	By MS/MS	By MS/MS	By MS/MS	By MS/MS	By MS/MS	8.3
tr|A0KKR9|A0KKR9_AERHH	tr|A0KKR9|A0KKR9_AERHH	6	6	6	tr|A0KKR9|A0KKR9_AERHH Phosphofructokinase OS=Aeromonas hydrophila subsp. hydrophila (strain ATCC 7966 / DSM 30187 / JCM 1027 / KCTC 2358 / NCIMB 9240) GN=AHA_2347 PE=3 SV=1	1	6	6	6	5	4	5	6	4	3	5	4	5	6	4	3	5	4	5	6	4	3	28.3	28.3	28.3	34.729	329	329	3.82	2	10	20	10	12	11	0	141.55	By MS/MS	By MS/MS	By MS/MS	By MS/MS	By MS/MS	By MS/MS	25.2
tr|A0KQH5|A0KQH5_AERHH	tr|A0KQH5|A0KQH5_AERHH	9	9	9	tr|A0KQH5|A0KQH5_AERHH Transcriptional regulator GalR OS=Aeromonas hydrophila subsp. hydrophila (strain ATCC 7966 / DSM 30187 / JCM 1027 / KCTC 2358 / NCIMB 9240) GN=galR PE=4 SV=1	1	9	9	9	8	6	8	7	8	8	8	6	8	7	8	8	8	6	8	7	8	8	32.3	32.3	32.3	35.679	334	334	3.69	11	3	22	19	14	11	0	56.966	By MS/MS	By MS/MS	By MS/MS	By MS/MS	By MS/MS	By MS/MS	28.4
tr|A0KJE3|A0KJE3_AERHH	tr|A0KJE3|A0KJE3_AERHH	7	7	7	tr|A0KJE3|A0KJE3_AERHH Thioredoxin reductase OS=Aeromonas hydrophila subsp. hydrophila (strain ATCC 7966 / DSM 30187 / JCM 1027 / KCTC 2358 / NCIMB 9240) GN=trxB PE=3 SV=1	1	7	7	7	6	6	6	6	7	6	6	6	6	6	7	6	6	6	6	6	7	6	27.2	27.2	27.2	42.663	393	393	4.38		21	42	32	50	55	0	323.31	By MS/MS	By MS/MS	By MS/MS	By MS/MS	By MS/MS	By MS/MS	20.1
tr|A0KH32|A0KH32_AERHH	tr|A0KH32|A0KH32_AERHH	8	8	8	tr|A0KH32|A0KH32_AERHH 3-oxoacyl-[acyl-carrier-protein] synthase 3 OS=Aeromonas hydrophila subsp. hydrophila (strain ATCC 7966 / DSM 30187 / JCM 1027 / KCTC 2358 / NCIMB 9240) GN=fabH PE=3 SV=1	1	8	8	8	8	8	7	7	6	7	8	8	7	7	6	7	8	8	7	7	6	7	35.1	35.1	35.1	38.585	362	362	4.6		1	10	38	34	20	0	64.09	By MS/MS	By MS/MS	By MS/MS	By MS/MS	By MS/MS	By MS/MS	35.1
tr|A0KIL6|A0KIL6_AERHH	tr|A0KIL6|A0KIL6_AERHH	8	8	8	tr|A0KIL6|A0KIL6_AERHH DNA-binding response regulator, LuxR family OS=Aeromonas hydrophila subsp. hydrophila (strain ATCC 7966 / DSM 30187 / JCM 1027 / KCTC 2358 / NCIMB 9240) GN=AHA_1581 PE=4 SV=1	1	8	8	8	7	8	8	8	8	7	7	8	8	8	8	7	7	8	8	8	8	7	48.1	48.1	48.1	23.588	212	212	3.66		38	55	38	28	21	0	92.628	By MS/MS	By MS/MS	By MS/MS	By MS/MS	By MS/MS	By MS/MS	43.9
sp|A0KEM2|G6PI_AERHH	sp|A0KEM2|G6PI_AERHH	19	19	19	sp|A0KEM2|G6PI_AERHH Glucose-6-phosphate isomerase OS=Aeromonas hydrophila subsp. hydrophila (strain ATCC 7966 / DSM 30187 / JCM 1027 / KCTC 2358 / NCIMB 9240) GN=pgi PE=3 SV=1	1	19	19	19	18	17	18	16	16	18	18	17	18	16	16	18	18	17	18	16	16	18	45.7	45.7	45.7	61.276	549	549	4.17	6	57	75	102	100	91	0	277.42	By MS/MS	By MS/MS	By MS/MS	By MS/MS	By MS/MS	By MS/MS	44.4
sp|A0KKD3|APT_AERHH	sp|A0KKD3|APT_AERHH	5	5	5	sp|A0KKD3|APT_AERHH Adenine phosphoribosyltransferase OS=Aeromonas hydrophila subsp. hydrophila (strain ATCC 7966 / DSM 30187 / JCM 1027 / KCTC 2358 / NCIMB 9240) GN=apt PE=3 SV=2	1	5	5	5	5	5	5	5	5	5	5	5	5	5	5	5	5	5	5	5	5	5	36.5	36.5	36.5	19.204	181	181	3.82		12	74	25	23	23	0	59.33	By MS/MS	By MS/MS	By MS/MS	By MS/MS	By MS/MS	By MS/MS	36.5
tr|A0KIS9|A0KIS9_AERHH	tr|A0KIS9|A0KIS9_AERHH	6	6	6	tr|A0KIS9|A0KIS9_AERHH 2,5-diketo-D-gluconic acid reductase B OS=Aeromonas hydrophila subsp. hydrophila (strain ATCC 7966 / DSM 30187 / JCM 1027 / KCTC 2358 / NCIMB 9240) GN=AHA_1644 PE=4 SV=1	1	6	6	6	6	6	6	5	6	5	6	6	6	5	6	5	6	6	6	5	6	5	25.8	25.8	25.8	29.174	267	267	4.35			24	18	14	18	0	46.565	By MS/MS	By MS/MS	By MS/MS	By MS/MS	By MS/MS	By MS/MS	25.8
tr|A0KGR4|A0KGR4_AERHH	tr|A0KGR4|A0KGR4_AERHH	4	4	4	tr|A0KGR4|A0KGR4_AERHH Polyphosphate glucokinase OS=Aeromonas hydrophila subsp. hydrophila (strain ATCC 7966 / DSM 30187 / JCM 1027 / KCTC 2358 / NCIMB 9240) GN=AHA_0917 PE=4 SV=1	1	4	4	4	4	3	4	4	3	4	4	3	4	4	3	4	4	3	4	4	3	4	21.8	21.8	21.8	26.66	252	252	4.11		7	5	15	10	7	0	37.621	By MS/MS	By MS/MS	By MS/MS	By MS/MS	By MS/MS	By MS/MS	21.8
tr|A0KGN6|A0KGN6_AERHH	tr|A0KGN6|A0KGN6_AERHH	5	5	5	tr|A0KGN6|A0KGN6_AERHH Acetolactate synthase, small subunit OS=Aeromonas hydrophila subsp. hydrophila (strain ATCC 7966 / DSM 30187 / JCM 1027 / KCTC 2358 / NCIMB 9240) GN=ilvN PE=4 SV=1	1	5	5	5	5	5	5	5	5	5	5	5	5	5	5	5	5	5	5	5	5	5	37.8	37.8	37.8	18.066	164	164	2.68	11	57	12	13	7	6	0	111.67	By MS/MS	By MS/MS	By MS/MS	By MS/MS	By MS/MS	By MS/MS	37.8
tr|A0KQY6|A0KQY6_AERHH	tr|A0KQY6|A0KQY6_AERHH	16	16	16	tr|A0KQY6|A0KQY6_AERHH Chromosome partitioning protein ParB OS=Aeromonas hydrophila subsp. hydrophila (strain ATCC 7966 / DSM 30187 / JCM 1027 / KCTC 2358 / NCIMB 9240) GN=AHA_4270 PE=3 SV=1	1	16	16	16	12	12	12	11	11	12	12	12	12	11	11	12	12	12	12	11	11	12	64.2	64.2	64.2	33.497	302	302	3.71	8	36	52	52	36	26	0	314.82	By MS/MS	By MS/MS	By MS/MS	By MS/MS	By MS/MS	By MS/MS	50.3
tr|A0KJB2|A0KJB2_AERHH	tr|A0KJB2|A0KJB2_AERHH	5	5	5	tr|A0KJB2|A0KJB2_AERHH Uncharacterized protein OS=Aeromonas hydrophila subsp. hydrophila (strain ATCC 7966 / DSM 30187 / JCM 1027 / KCTC 2358 / NCIMB 9240) GN=AHA_1829 PE=4 SV=1	1	5	5	5	4	5	3	5	5	4	4	5	3	5	5	4	4	5	3	5	5	4	18.2	18.2	18.2	39.074	329	329	3.57		9	9	8	11		0	69.627	By MS/MS	By MS/MS	By MS/MS	By MS/MS	By MS/MS	By MS/MS	13.4
sp|A0KEL3|PEPQ_AERHH	sp|A0KEL3|PEPQ_AERHH	9	9	9	sp|A0KEL3|PEPQ_AERHH Xaa-Pro dipeptidase OS=Aeromonas hydrophila subsp. hydrophila (strain ATCC 7966 / DSM 30187 / JCM 1027 / KCTC 2358 / NCIMB 9240) GN=pepQ PE=3 SV=1	1	9	9	9	6	7	6	6	6	5	6	7	6	6	6	5	6	7	6	6	6	5	29.3	29.3	29.3	50.048	440	440	3.97			20	40	16	1	0	155.96	By MS/MS	By MS/MS	By MS/MS	By MS/MS	By MS/MS	By MS/MS	19.1
tr|A0KKK4|A0KKK4_AERHH	tr|A0KKK4|A0KKK4_AERHH	12	12	12	tr|A0KKK4|A0KKK4_AERHH Uncharacterized protein OS=Aeromonas hydrophila subsp. hydrophila (strain ATCC 7966 / DSM 30187 / JCM 1027 / KCTC 2358 / NCIMB 9240) GN=AHA_2282 PE=4 SV=1	1	12	12	12	11	10	11	12	9	10	11	10	11	12	9	10	11	10	11	12	9	10	26.4	26.4	26.4	58.936	545	545	3.91	4	24	59	53	44	28	0	161.45	By MS/MS	By MS/MS	By MS/MS	By MS/MS	By MS/MS	By MS/MS	24.4
tr|A0KHY8|A0KHY8_AERHH	tr|A0KHY8|A0KHY8_AERHH	15	15	15	tr|A0KHY8|A0KHY8_AERHH Transcriptional regulator HexR OS=Aeromonas hydrophila subsp. hydrophila (strain ATCC 7966 / DSM 30187 / JCM 1027 / KCTC 2358 / NCIMB 9240) GN=hexR PE=4 SV=1	1	15	15	15	13	11	13	14	14	14	13	11	13	14	14	14	13	11	13	14	14	14	65.2	65.2	65.2	31.593	287	287	3.99	27	38	43	53	66	65	0	312.66	By MS/MS	By MS/MS	By MS/MS	By MS/MS	By MS/MS	By MS/MS	60.3
tr|A0KGZ6|A0KGZ6_AERHH	tr|A0KGZ6|A0KGZ6_AERHH	3	3	3	tr|A0KGZ6|A0KGZ6_AERHH Peptidyl-prolyl cis-trans isomerase OS=Aeromonas hydrophila subsp. hydrophila (strain ATCC 7966 / DSM 30187 / JCM 1027 / KCTC 2358 / NCIMB 9240) GN=slyD PE=4 SV=1	1	3	3	3	3	3	3	3	3	3	3	3	3	3	3	3	3	3	3	3	3	3	17.9	17.9	17.9	22.356	212	212	3.53		45	8	20	20	14	0	65.162	By MS/MS	By MS/MS	By MS/MS	By MS/MS	By MS/MS	By MS/MS	17.9
tr|A0KHG2|A0KHG2_AERHH	tr|A0KHG2|A0KHG2_AERHH	9	9	9	tr|A0KHG2|A0KHG2_AERHH Methionine aminopeptidase OS=Aeromonas hydrophila subsp. hydrophila (strain ATCC 7966 / DSM 30187 / JCM 1027 / KCTC 2358 / NCIMB 9240) GN=map PE=3 SV=1	1	9	9	9	8	7	8	8	8	7	8	7	8	8	8	7	8	7	8	8	8	7	46.6	46.6	46.6	28.965	262	262	4.38	7		31	38	37	36	0	75.274	By MS/MS	By MS/MS	By MS/MS	By MS/MS	By MS/MS	By MS/MS	38.9
tr|A0KPL3|A0KPL3_AERHH	tr|A0KPL3|A0KPL3_AERHH	7	7	7	tr|A0KPL3|A0KPL3_AERHH HAS ABC exporter outer membrane component OS=Aeromonas hydrophila subsp. hydrophila (strain ATCC 7966 / DSM 30187 / JCM 1027 / KCTC 2358 / NCIMB 9240) GN=AHA_3766 PE=4 SV=1	1	7	7	7	6	6	5	7	5	6	6	6	5	7	5	6	6	6	5	7	5	6	16.4	16.4	16.4	50.59	458	458	3.36	1	34	38	12	11	14	0	121.55	By MS/MS	By MS/MS	By MS/MS	By MS/MS	By MS/MS	By MS/MS	16.2
tr|A0KGH0|A0KGH0_AERHH	tr|A0KGH0|A0KGH0_AERHH	23	23	23	tr|A0KGH0|A0KGH0_AERHH GTP pyrophosphokinase (ATP:GTP 3-pyrophosphotransferase)(PpGpp synthetase I) ((P)ppGpp synthetase) OS=Aeromonas hydrophila subsp. hydrophila (strain ATCC 7966 / DSM 30187 / JCM 1027 / KCTC 2358 / NCIMB 9240) GN=AHA_0818 PE=3 SV=1	1	23	23	23	18	17	16	15	16	14	18	17	16	15	16	14	18	17	16	15	16	14	34.1	34.1	34.1	84.121	736	736	3.67	19	22	36	50	43	16	0	278.95	By MS/MS	By MS/MS	By MS/MS	By MS/MS	By MS/MS	By MS/MS	27.9
sp|A0KPN1|CCA_AERHH	sp|A0KPN1|CCA_AERHH	12	12	12	sp|A0KPN1|CCA_AERHH Multifunctional CCA protein OS=Aeromonas hydrophila subsp. hydrophila (strain ATCC 7966 / DSM 30187 / JCM 1027 / KCTC 2358 / NCIMB 9240) GN=cca PE=3 SV=1	1	12	12	12	9	8	7	5	9	7	9	8	7	5	9	7	9	8	7	5	9	7	37.9	37.9	37.9	46.261	412	412	4.11	1	7	14	24	13	13	0	29.866	By MS/MS	By MS/MS	By MS/MS	By MS/MS	By MS/MS	By MS/MS	26.7
tr|A0KM42|A0KM42_AERHH	tr|A0KM42|A0KM42_AERHH	12	12	12	tr|A0KM42|A0KM42_AERHH Flagellar hook protein FlgE OS=Aeromonas hydrophila subsp. hydrophila (strain ATCC 7966 / DSM 30187 / JCM 1027 / KCTC 2358 / NCIMB 9240) GN=flgE PE=3 SV=1	1	12	12	12	11	10	12	10	10	8	11	10	12	10	10	8	11	10	12	10	10	8	44.1	44.1	44.1	46.789	444	444	4.45		6	42	82	51	55	0	323.31	By MS/MS	By MS/MS	By MS/MS	By MS/MS	By MS/MS	By MS/MS	40.5
tr|A0KEW8|A0KEW8_AERHH	tr|A0KEW8|A0KEW8_AERHH	13	13	13	tr|A0KEW8|A0KEW8_AERHH Ribosomal RNA small subunit methyltransferase B OS=Aeromonas hydrophila subsp. hydrophila (strain ATCC 7966 / DSM 30187 / JCM 1027 / KCTC 2358 / NCIMB 9240) GN=sun PE=3 SV=1	1	13	13	13	11	13	12	11	10	8	11	13	12	11	10	8	11	13	12	11	10	8	40.5	40.5	40.5	47.981	430	430	4.05		14	25	51	34	13	0	162.24	By MS/MS	By MS/MS	By MS/MS	By MS/MS	By MS/MS	By MS/MS	34.7
sp|A0KKH0|RL32_AERHH	sp|A0KKH0|RL32_AERHH	2	2	2	sp|A0KKH0|RL32_AERHH 50S ribosomal protein L32 OS=Aeromonas hydrophila subsp. hydrophila (strain ATCC 7966 / DSM 30187 / JCM 1027 / KCTC 2358 / NCIMB 9240) GN=rpmF PE=3 SV=1	1	2	2	2	2	2	2	2	2	2	2	2	2	2	2	2	2	2	2	2	2	2	56.4	56.4	56.4	6.23	55	55	3.68		2	11		3	3	0	38.949	By MS/MS	By MS/MS	By MS/MS	By MS/MS	By MS/MS	By MS/MS	56.4
tr|A0KM80|A0KM80_AERHH	tr|A0KM80|A0KM80_AERHH	20	20	20	tr|A0KM80|A0KM80_AERHH Tyrosine-protein kinase OS=Aeromonas hydrophila subsp. hydrophila (strain ATCC 7966 / DSM 30187 / JCM 1027 / KCTC 2358 / NCIMB 9240) GN=AHA_2877 PE=4 SV=1	1	20	20	20	14	18	14	15	14	13	14	18	14	15	14	13	14	18	14	15	14	13	30.5	30.5	30.5	79.672	724	724	3.74	23	37	34	47	52	33	0	278.74	By MS/MS	By MS/MS	By MS/MS	By MS/MS	By MS/MS	By MS/MS	22.4
tr|A0KKI0|A0KKI0_AERHH	tr|A0KKI0|A0KKI0_AERHH	8	8	8	tr|A0KKI0|A0KKI0_AERHH DNA polymerase III, delta subunit OS=Aeromonas hydrophila subsp. hydrophila (strain ATCC 7966 / DSM 30187 / JCM 1027 / KCTC 2358 / NCIMB 9240) GN=holB PE=4 SV=1	1	8	8	8	5	4	4	5	3	5	5	4	4	5	3	5	5	4	4	5	3	5	35.2	35.2	35.2	34.936	315	315	3.6		16		3	2	9	0	52.638	By MS/MS	By MS/MS	By MS/MS	By MS/MS	By MS/MS	By MS/MS	22.9
sp|A0KNY6|ERPA_AERHH	sp|A0KNY6|ERPA_AERHH	4	4	4	sp|A0KNY6|ERPA_AERHH Iron-sulfur cluster insertion protein ErpA OS=Aeromonas hydrophila subsp. hydrophila (strain ATCC 7966 / DSM 30187 / JCM 1027 / KCTC 2358 / NCIMB 9240) GN=erpA PE=3 SV=2	1	4	4	4	2	3	2	3	2	3	2	3	2	3	2	3	2	3	2	3	2	3	52.6	52.6	52.6	12.301	116	116	2.38	62	24	25	10	10	10	0	133.51	By MS/MS	By MS/MS	By MS/MS	By MS/MS	By MS/MS	By MS/MS	26.7
tr|A0KPC0|A0KPC0_AERHH	tr|A0KPC0|A0KPC0_AERHH	10	10	10	tr|A0KPC0|A0KPC0_AERHH Twitching mobility protein OS=Aeromonas hydrophila subsp. hydrophila (strain ATCC 7966 / DSM 30187 / JCM 1027 / KCTC 2358 / NCIMB 9240) GN=AHA_3665 PE=4 SV=1	1	10	10	10	6	8	6	8	6	5	6	8	6	8	6	5	6	8	6	8	6	5	38.7	38.7	38.7	38.287	344	344	4.37		9	7	30	18	19	0	48.525	By MS/MS	By MS/MS	By MS/MS	By MS/MS	By MS/MS	By MS/MS	22.4
tr|A0KNB9|A0KNB9_AERHH	tr|A0KNB9|A0KNB9_AERHH	6	6	6	tr|A0KNB9|A0KNB9_AERHH LysM domain protein OS=Aeromonas hydrophila subsp. hydrophila (strain ATCC 7966 / DSM 30187 / JCM 1027 / KCTC 2358 / NCIMB 9240) GN=AHA_3279 PE=4 SV=1	1	6	6	6	6	6	6	6	6	6	6	6	6	6	6	6	6	6	6	6	6	6	22.4	22.4	22.4	33.912	308	308	3.96	2	12	41	25	14	26	0	30.174	By MS/MS	By MS/MS	By MS/MS	By MS/MS	By MS/MS	By MS/MS	22.4
tr|A0KNM1|A0KNM1_AERHH	tr|A0KNM1|A0KNM1_AERHH	4	4	4	tr|A0KNM1|A0KNM1_AERHH 3-oxoacyl-(Acyl-carrier-protein) reductase, putative OS=Aeromonas hydrophila subsp. hydrophila (strain ATCC 7966 / DSM 30187 / JCM 1027 / KCTC 2358 / NCIMB 9240) GN=AHA_3383 PE=4 SV=1	1	4	4	4	4	4	4	3	3	3	4	4	4	3	3	3	4	4	4	3	3	3	17.8	17.8	17.8	25.343	241	241	4.42		1	17	15	13	16	0	74.405	By MS/MS	By MS/MS	By MS/MS	By MS/MS	By MS/MS	By MS/MS	17.8
tr|A0KFY9|A0KFY9_AERHH	tr|A0KFY9|A0KFY9_AERHH	7	7	7	tr|A0KFY9|A0KFY9_AERHH ATP-dependent RNA helicase, dead box family OS=Aeromonas hydrophila subsp. hydrophila (strain ATCC 7966 / DSM 30187 / JCM 1027 / KCTC 2358 / NCIMB 9240) GN=AHA_0632 PE=3 SV=1	1	7	7	7	5	3	5	5	6	5	5	3	5	5	6	5	5	3	5	5	6	5	22.7	22.7	22.7	43.339	406	406	4.82	3		6	3	8	20	0	28.725	By MS/MS	By MS/MS	By MS/MS	By MS/MS	By MS/MS	By MS/MS	16
tr|A0KLK7|A0KLK7_AERHH	tr|A0KLK7|A0KLK7_AERHH	26	26	26	tr|A0KLK7|A0KLK7_AERHH FAD linked oxidases, C-terminal domain protein OS=Aeromonas hydrophila subsp. hydrophila (strain ATCC 7966 / DSM 30187 / JCM 1027 / KCTC 2358 / NCIMB 9240) GN=AHA_2649 PE=4 SV=1	1	26	26	26	16	20	19	14	14	15	16	20	19	14	14	15	16	20	19	14	14	15	33.1	33.1	33.1	116.12	1051	1051	4.16		16	24	45	44	18	0	116.74	By MS/MS	By MS/MS	By MS/MS	By MS/MS	By MS/MS	By MS/MS	17.6
tr|A0KMP0|A0KMP0_AERHH	tr|A0KMP0|A0KMP0_AERHH	8	8	8	tr|A0KMP0|A0KMP0_AERHH Phosphocarrier protein PtsH OS=Aeromonas hydrophila subsp. hydrophila (strain ATCC 7966 / DSM 30187 / JCM 1027 / KCTC 2358 / NCIMB 9240) GN=ptsH PE=4 SV=1	1	8	8	8	6	7	7	6	7	7	6	7	7	6	7	7	6	7	7	6	7	7	81.2	81.2	81.2	9.0943	85	85	3.05	40	143	76	66	41	32	0	147.31	By MS/MS	By MS/MS	By MS/MS	By MS/MS	By MS/MS	By MS/MS	76.5
tr|A0KEF6|A0KEF6_AERHH	tr|A0KEF6|A0KEF6_AERHH	10	10	10	tr|A0KEF6|A0KEF6_AERHH Ubiquinone/menaquinone biosynthesis C-methyltransferase UbiE OS=Aeromonas hydrophila subsp. hydrophila (strain ATCC 7966 / DSM 30187 / JCM 1027 / KCTC 2358 / NCIMB 9240) GN=ubiE PE=3 SV=1	1	10	10	10	10	10	10	10	10	10	10	10	10	10	10	10	10	10	10	10	10	10	50.4	50.4	50.4	27.757	250	250	3.93	8	16	47	41	40	25	0	83.05	By MS/MS	By MS/MS	By MS/MS	By MS/MS	By MS/MS	By MS/MS	50.4
tr|A0KPU0|A0KPU0_AERHH	tr|A0KPU0|A0KPU0_AERHH	15	15	15	tr|A0KPU0|A0KPU0_AERHH FAD binding domain protein OS=Aeromonas hydrophila subsp. hydrophila (strain ATCC 7966 / DSM 30187 / JCM 1027 / KCTC 2358 / NCIMB 9240) GN=AHA_3852 PE=4 SV=1	1	15	15	15	14	13	12	9	7	10	14	13	12	9	7	10	14	13	12	9	7	10	33.6	33.6	33.6	51.886	464	464	4.29		21	7	18	27	25	0	105.41	By MS/MS	By MS/MS	By MS/MS	By MS/MS	By MS/MS	By MS/MS	33.6
tr|A0KJU5|A0KJU5_AERHH	tr|A0KJU5|A0KJU5_AERHH	25	25	25	tr|A0KJU5|A0KJU5_AERHH Peptidylprolyl isomerase OS=Aeromonas hydrophila subsp. hydrophila (strain ATCC 7966 / DSM 30187 / JCM 1027 / KCTC 2358 / NCIMB 9240) GN=ppiD PE=4 SV=1	1	25	25	25	23	22	24	24	24	22	23	22	24	24	24	22	23	22	24	24	24	22	45.3	45.3	45.3	69.732	636	636	3.61	40	94	151	112	85	78	0	323.31	By MS/MS	By MS/MS	By MS/MS	By MS/MS	By MS/MS	By MS/MS	42.1
tr|A0KJ86|A0KJ86_AERHH	tr|A0KJ86|A0KJ86_AERHH	10	10	10	tr|A0KJ86|A0KJ86_AERHH ATPase involved in DNA repair OS=Aeromonas hydrophila subsp. hydrophila (strain ATCC 7966 / DSM 30187 / JCM 1027 / KCTC 2358 / NCIMB 9240) GN=AHA_1802 PE=4 SV=1	1	10	10	10	5	5	9	5	6	4	5	5	9	5	6	4	5	5	9	5	6	4	35	35	35	29.053	254	254	4.37		10	3	7	17	12	0	23.308	By MS/MS	By MS/MS	By MS/MS	By MS/MS	By MS/MS	By MS/MS	24.4
tr|A0KJA4|A0KJA4_AERHH	tr|A0KJA4|A0KJA4_AERHH	8	8	8	tr|A0KJA4|A0KJA4_AERHH DNA-binding protein OS=Aeromonas hydrophila subsp. hydrophila (strain ATCC 7966 / DSM 30187 / JCM 1027 / KCTC 2358 / NCIMB 9240) GN=AHA_1820 PE=3 SV=1	1	8	8	8	8	8	7	8	7	7	8	8	7	8	7	7	8	8	7	8	7	7	53.7	53.7	53.7	14.911	134	134	3.44	4	93	79	27	34	43	0	309.7	By MS/MS	By MS/MS	By MS/MS	By MS/MS	By MS/MS	By MS/MS	53.7
tr|A0KFB1|A0KFB1_AERHH	tr|A0KFB1|A0KFB1_AERHH	18	18	18	tr|A0KFB1|A0KFB1_AERHH Ribonuclease G OS=Aeromonas hydrophila subsp. hydrophila (strain ATCC 7966 / DSM 30187 / JCM 1027 / KCTC 2358 / NCIMB 9240) GN=AHA_0404 PE=4 SV=1	1	18	18	18	17	15	14	15	12	14	17	15	14	15	12	14	17	15	14	15	12	14	44.8	44.8	44.8	55.233	489	489	3.32	7	51	55	31	17	19	0	323.31	By MS/MS	By MS/MS	By MS/MS	By MS/MS	By MS/MS	By MS/MS	40.7
tr|A0KET2|A0KET2_AERHH	tr|A0KET2|A0KET2_AERHH	13	13	13	tr|A0KET2|A0KET2_AERHH DNA helicase OS=Aeromonas hydrophila subsp. hydrophila (strain ATCC 7966 / DSM 30187 / JCM 1027 / KCTC 2358 / NCIMB 9240) GN=uvrD PE=3 SV=1	1	13	13	13	8	9	9	9	10	8	8	9	9	9	10	8	8	9	9	9	10	8	21.3	21.3	21.3	81.962	723	723	3.5	17	15	26	10	30	11	0	103.18	By MS/MS	By MS/MS	By MS/MS	By MS/MS	By MS/MS	By MS/MS	12.7
sp|A0KQ08|Y3920_AERHH	sp|A0KQ08|Y3920_AERHH	10	10	10	sp|A0KQ08|Y3920_AERHH Nucleotide-binding protein AHA_3920 OS=Aeromonas hydrophila subsp. hydrophila (strain ATCC 7966 / DSM 30187 / JCM 1027 / KCTC 2358 / NCIMB 9240) GN=AHA_3920 PE=3 SV=1	1	10	10	10	9	9	9	8	9	8	9	9	9	8	9	8	9	9	9	8	9	8	36.5	36.5	36.5	32.521	288	288	4.19		24	25	31	48	27	0	149.77	By MS/MS	By MS/MS	By MS/MS	By MS/MS	By MS/MS	By MS/MS	36.5
tr|A0KJF2|A0KJF2_AERHH	tr|A0KJF2|A0KJF2_AERHH	7	7	7	tr|A0KJF2|A0KJF2_AERHH Peptide ABC transporter, ATP-binding protein SapF OS=Aeromonas hydrophila subsp. hydrophila (strain ATCC 7966 / DSM 30187 / JCM 1027 / KCTC 2358 / NCIMB 9240) GN=sapF PE=4 SV=1	1	7	7	7	6	5	3	7	4	5	6	5	3	7	4	5	6	5	3	7	4	5	28	28	28	29.333	261	261	3.62	12	3	3	14	5	11	0	47.124	By MS/MS	By MS/MS	By MS/MS	By MS/MS	By MS/MS	By MS/MS	27.6
tr|A0KEH5|A0KEH5_AERHH	tr|A0KEH5|A0KEH5_AERHH	3	3	3	tr|A0KEH5|A0KEH5_AERHH Uncharacterized protein OS=Aeromonas hydrophila subsp. hydrophila (strain ATCC 7966 / DSM 30187 / JCM 1027 / KCTC 2358 / NCIMB 9240) GN=AHA_0103 PE=4 SV=1	1	3	3	3	3	3	3	3	3	3	3	3	3	3	3	3	3	3	3	3	3	3	36.5	36.5	36.5	9.6341	85	85	4.38		7	7	22	22	13	0	26.523	By MS/MS	By MS/MS	By MS/MS	By MS/MS	By MS/MS	By MS/MS	36.5
tr|A0KMF3|A0KMF3_AERHH	tr|A0KMF3|A0KMF3_AERHH	7	7	7	tr|A0KMF3|A0KMF3_AERHH Inosine-uridine preferring nucleoside hydrolase superfamily OS=Aeromonas hydrophila subsp. hydrophila (strain ATCC 7966 / DSM 30187 / JCM 1027 / KCTC 2358 / NCIMB 9240) GN=AHA_2950 PE=3 SV=1	1	7	7	7	6	6	6	5	7	5	6	6	6	5	7	5	6	6	6	5	7	5	29.2	29.2	29.2	34.808	322	322	4.31		7	11	14	21	12	0	72.393	By MS/MS	By MS/MS	By MS/MS	By MS/MS	By MS/MS	By MS/MS	26.7
tr|A0KNK3|A0KNK3_AERHH	tr|A0KNK3|A0KNK3_AERHH	6	6	6	tr|A0KNK3|A0KNK3_AERHH L-asparaginase I OS=Aeromonas hydrophila subsp. hydrophila (strain ATCC 7966 / DSM 30187 / JCM 1027 / KCTC 2358 / NCIMB 9240) GN=AHA_3365 PE=4 SV=1	1	6	6	6	3	3	4	5	2	3	3	3	4	5	2	3	3	3	4	5	2	3	27.2	27.2	27.2	36.612	335	335	4.68			9	6	14	11	0	39.82	By MS/MS	By MS/MS	By MS/MS	By MS/MS	By MS/MS	By MS/MS	12.5
tr|A0KJT7|A0KJT7_AERHH	tr|A0KJT7|A0KJT7_AERHH	8	8	8	tr|A0KJT7|A0KJT7_AERHH Lipoprotein releasing system, transmembrane protein LolE OS=Aeromonas hydrophila subsp. hydrophila (strain ATCC 7966 / DSM 30187 / JCM 1027 / KCTC 2358 / NCIMB 9240) GN=lolE PE=3 SV=1	1	8	8	8	4	4	5	5	5	3	4	4	5	5	5	3	4	4	5	5	5	3	26.4	26.4	26.4	44.404	413	413	3.84		3	13	4	10	2	0	76.264	By MS/MS	By MS/MS	By MS/MS	By MS/MS	By MS/MS	By MS/MS	16
tr|A0KMP6|A0KMP6_AERHH	tr|A0KMP6|A0KMP6_AERHH	22	22	22	tr|A0KMP6|A0KMP6_AERHH Nuclease SbcCD subunit C OS=Aeromonas hydrophila subsp. hydrophila (strain ATCC 7966 / DSM 30187 / JCM 1027 / KCTC 2358 / NCIMB 9240) GN=sbcC PE=3 SV=1	1	22	22	22	17	15	16	12	13	15	17	15	16	12	13	15	17	15	16	12	13	15	22.1	22.1	22.1	141.81	1251	1251	3.34	14	38	38	29	26	13	0	145.9	By MS/MS	By MS/MS	By MS/MS	By MS/MS	By MS/MS	By MS/MS	17.5
sp|A0KKP6|RL20_AERHH	sp|A0KKP6|RL20_AERHH	8	8	8	sp|A0KKP6|RL20_AERHH 50S ribosomal protein L20 OS=Aeromonas hydrophila subsp. hydrophila (strain ATCC 7966 / DSM 30187 / JCM 1027 / KCTC 2358 / NCIMB 9240) GN=rplT PE=3 SV=1	1	8	8	8	5	5	4	6	7	6	5	5	4	6	7	6	5	5	4	6	7	6	42.4	42.4	42.4	13.426	118	118	3.97	8	27	28	61	35	33	0	34.089	By MS/MS	By MS/MS	By MS/MS	By MS/MS	By MS/MS	By MS/MS	35.6
sp|A0KFV4|ARLY_AERHH	sp|A0KFV4|ARLY_AERHH	9	9	9	sp|A0KFV4|ARLY_AERHH Argininosuccinate lyase OS=Aeromonas hydrophila subsp. hydrophila (strain ATCC 7966 / DSM 30187 / JCM 1027 / KCTC 2358 / NCIMB 9240) GN=argH PE=3 SV=1	1	9	9	9	7	5	5	8	9	8	7	5	5	8	9	8	7	5	5	8	9	8	29.3	29.3	29.3	50.266	461	461	4.1	3	6	21	12	5	22	0	134.85	By MS/MS	By MS/MS	By MS/MS	By MS/MS	By MS/MS	By MS/MS	25.2
tr|A0KQS0|A0KQS0_AERHH	tr|A0KQS0|A0KQS0_AERHH	15	15	15	tr|A0KQS0|A0KQS0_AERHH Primosomal protein N OS=Aeromonas hydrophila subsp. hydrophila (strain ATCC 7966 / DSM 30187 / JCM 1027 / KCTC 2358 / NCIMB 9240) GN=priA PE=3 SV=1	1	15	15	15	7	7	10	8	9	8	7	7	10	8	9	8	7	7	10	8	9	8	26.7	26.7	26.7	81.261	735	735	4.27	1	9	3	28	36	5	0	88.769	By MS/MS	By MS/MS	By MS/MS	By MS/MS	By MS/MS	By MS/MS	13.5
tr|A0KGF2|A0KGF2_AERHH	tr|A0KGF2|A0KGF2_AERHH	8	8	8	tr|A0KGF2|A0KGF2_AERHH Ribonuclease 3 OS=Aeromonas hydrophila subsp. hydrophila (strain ATCC 7966 / DSM 30187 / JCM 1027 / KCTC 2358 / NCIMB 9240) GN=rnc PE=3 SV=1	1	8	8	8	6	6	6	8	6	7	6	6	6	8	6	7	6	6	6	8	6	7	48.9	48.9	48.9	24.815	223	223	3.92	3	8	28	18	12	17	0	30.775	By MS/MS	By MS/MS	By MS/MS	By MS/MS	By MS/MS	By MS/MS	39.9
tr|A0KNT5|A0KNT5_AERHH	tr|A0KNT5|A0KNT5_AERHH	9	9	9	tr|A0KNT5|A0KNT5_AERHH Putative ribosome biogenesis GTPase RsgA OS=Aeromonas hydrophila subsp. hydrophila (strain ATCC 7966 / DSM 30187 / JCM 1027 / KCTC 2358 / NCIMB 9240) GN=rsgA PE=3 SV=1	1	9	9	9	9	7	6	6	5	7	9	7	6	6	5	7	9	7	6	6	5	7	33.1	33.1	33.1	39.708	359	359	3.43	18	12	9	10	18	12	0	51.906	By MS/MS	By MS/MS	By MS/MS	By MS/MS	By MS/MS	By MS/MS	33.1
tr|A0KMV3|A0KMV3_AERHH	tr|A0KMV3|A0KMV3_AERHH	36	36	36	tr|A0KMV3|A0KMV3_AERHH DNA topoisomerase 1 OS=Aeromonas hydrophila subsp. hydrophila (strain ATCC 7966 / DSM 30187 / JCM 1027 / KCTC 2358 / NCIMB 9240) GN=topA PE=3 SV=1	1	36	36	36	27	29	27	31	30	29	27	29	27	31	30	29	27	29	27	31	30	29	48	48	48	97.087	873	873	3.75	29	113	59	92	73	93	0	323.31	By MS/MS	By MS/MS	By MS/MS	By MS/MS	By MS/MS	By MS/MS	37.9
tr|A0KJE5|A0KJE5_AERHH	tr|A0KJE5|A0KJE5_AERHH	18	18	18	tr|A0KJE5|A0KJE5_AERHH FtsK/SpoIIIE family protein OS=Aeromonas hydrophila subsp. hydrophila (strain ATCC 7966 / DSM 30187 / JCM 1027 / KCTC 2358 / NCIMB 9240) GN=AHA_1865 PE=3 SV=1	1	18	18	18	14	14	16	15	15	15	14	14	16	15	15	15	14	14	16	15	15	15	27.1	27.1	27.1	91.465	840	840	4.57	1	21	11	25	50	47	0	86.682	By MS/MS	By MS/MS	By MS/MS	By MS/MS	By MS/MS	By MS/MS	23.3
tr|A0KI39|A0KI39_AERHH	tr|A0KI39|A0KI39_AERHH	10	10	10	tr|A0KI39|A0KI39_AERHH Cytochrome c-type biogenesis protein CcmH OS=Aeromonas hydrophila subsp. hydrophila (strain ATCC 7966 / DSM 30187 / JCM 1027 / KCTC 2358 / NCIMB 9240) GN=AHA_1401 PE=4 SV=1	1	10	10	10	9	8	9	9	10	10	9	8	9	9	10	10	9	8	9	9	10	10	29.7	29.7	29.7	46.731	424	424	3.26	15	39	8	22	16	15	0	124.61	By MS/MS	By MS/MS	By MS/MS	By MS/MS	By MS/MS	By MS/MS	27.4
tr|A0KLU0|A0KLU0_AERHH	tr|A0KLU0|A0KLU0_AERHH	9	9	9	tr|A0KLU0|A0KLU0_AERHH Phospho-2-dehydro-3-deoxyheptonate aldolase OS=Aeromonas hydrophila subsp. hydrophila (strain ATCC 7966 / DSM 30187 / JCM 1027 / KCTC 2358 / NCIMB 9240) GN=AHA_2733 PE=3 SV=1	1	9	9	9	9	7	8	9	8	7	9	7	8	9	8	7	9	7	8	9	8	7	29.4	29.4	29.4	45.334	408	408	3.28	32	22	32	32	32	12	0	205.32	By MS/MS	By MS/MS	By MS/MS	By MS/MS	By MS/MS	By MS/MS	29.4
sp|A0KQY0|ATPA_AERHH	sp|A0KQY0|ATPA_AERHH	31	31	31	sp|A0KQY0|ATPA_AERHH ATP synthase subunit alpha OS=Aeromonas hydrophila subsp. hydrophila (strain ATCC 7966 / DSM 30187 / JCM 1027 / KCTC 2358 / NCIMB 9240) GN=atpA PE=3 SV=1	1	31	31	31	31	30	29	29	28	29	31	30	29	29	28	29	31	30	29	29	28	29	61	61	61	55.243	513	513	3.72	33	178	511	276	176	205	0	323.31	By MS/MS	By MS/MS	By MS/MS	By MS/MS	By MS/MS	By MS/MS	61
tr|A0KIG6|A0KIG6_AERHH	tr|A0KIG6|A0KIG6_AERHH	27	27	27	tr|A0KIG6|A0KIG6_AERHH Glutamine--tRNA ligase OS=Aeromonas hydrophila subsp. hydrophila (strain ATCC 7966 / DSM 30187 / JCM 1027 / KCTC 2358 / NCIMB 9240) GN=glnS PE=3 SV=1	1	27	27	27	19	20	23	24	21	24	19	20	23	24	21	24	19	20	23	24	21	24	52.1	52.1	52.1	63.148	553	553	3.99	25	118	92	89	147	125	0	323.31	By MS/MS	By MS/MS	By MS/MS	By MS/MS	By MS/MS	By MS/MS	36.5
tr|A0KLN9|A0KLN9_AERHH	tr|A0KLN9|A0KLN9_AERHH	9	9	9	tr|A0KLN9|A0KLN9_AERHH Aspartate-semialdehyde dehydrogenase OS=Aeromonas hydrophila subsp. hydrophila (strain ATCC 7966 / DSM 30187 / JCM 1027 / KCTC 2358 / NCIMB 9240) GN=asd-2 PE=3 SV=1	1	9	9	9	9	9	9	7	8	7	9	9	9	7	8	7	9	9	9	7	8	7	42.6	42.6	42.6	36.838	338	338	4.52	6	1	21	27	42	33	0	248.27	By MS/MS	By MS/MS	By MS/MS	By MS/MS	By MS/MS	By MS/MS	42.6
tr|A0KJ37|A0KJ37_AERHH	tr|A0KJ37|A0KJ37_AERHH	6	6	6	tr|A0KJ37|A0KJ37_AERHH Ferredoxin, 2Fe-2S type, ISC system OS=Aeromonas hydrophila subsp. hydrophila (strain ATCC 7966 / DSM 30187 / JCM 1027 / KCTC 2358 / NCIMB 9240) GN=fdx PE=4 SV=1	1	6	6	6	4	4	4	4	5	6	4	4	4	4	5	6	4	4	4	4	5	6	54.5	54.5	54.5	12.317	112	112	2.85	1	52	15	7	8	6	0	62.427	By MS/MS	By MS/MS	By MS/MS	By MS/MS	By MS/MS	By MS/MS	43.8
tr|A0KNJ6|A0KNJ6_AERHH	tr|A0KNJ6|A0KNJ6_AERHH	16	16	16	tr|A0KNJ6|A0KNJ6_AERHH Protease 4 OS=Aeromonas hydrophila subsp. hydrophila (strain ATCC 7966 / DSM 30187 / JCM 1027 / KCTC 2358 / NCIMB 9240) GN=sppA PE=3 SV=1	1	16	16	16	12	12	12	13	12	14	12	12	12	13	12	14	12	12	12	13	12	14	30.8	30.8	30.8	66.474	614	614	2.9	17	61	28	5	14	16	0	167.85	By MS/MS	By MS/MS	By MS/MS	By MS/MS	By MS/MS	By MS/MS	22.1
tr|A0KJ27|A0KJ27_AERHH	tr|A0KJ27|A0KJ27_AERHH	7	7	7	tr|A0KJ27|A0KJ27_AERHH STM-proteaseA OS=Aeromonas hydrophila subsp. hydrophila (strain ATCC 7966 / DSM 30187 / JCM 1027 / KCTC 2358 / NCIMB 9240) GN=AHA_1742 PE=4 SV=1	1	7	7	7	3	4	6	3	2	5	3	4	6	3	2	5	3	4	6	3	2	5	24.8	24.8	24.8	36.458	331	331	3.82		7	2	15	8	1	0	12.438	By MS/MS	By MS/MS	By MS/MS	By MS/MS	By MS/MS	By MS/MS	10.9
tr|A0KPN2|A0KPN2_AERHH	tr|A0KPN2|A0KPN2_AERHH	12	12	12	tr|A0KPN2|A0KPN2_AERHH General secretion pathway protein A OS=Aeromonas hydrophila subsp. hydrophila (strain ATCC 7966 / DSM 30187 / JCM 1027 / KCTC 2358 / NCIMB 9240) GN=exeA PE=4 SV=1	1	12	12	12	10	7	9	8	7	8	10	7	9	8	7	8	10	7	9	8	7	8	29.7	29.7	29.7	57.953	525	525	3.7	9	7	17	19	20	7	0	150.14	By MS/MS	By MS/MS	By MS/MS	By MS/MS	By MS/MS	By MS/MS	24.4
tr|A0KMX6|A0KMX6_AERHH	tr|A0KMX6|A0KMX6_AERHH	6	6	6	tr|A0KMX6|A0KMX6_AERHH Ribosomal RNA small subunit methyltransferase E OS=Aeromonas hydrophila subsp. hydrophila (strain ATCC 7966 / DSM 30187 / JCM 1027 / KCTC 2358 / NCIMB 9240) GN=AHA_3127 PE=3 SV=1	1	6	6	6	6	5	5	5	5	4	6	5	5	5	5	4	6	5	5	5	5	4	32.9	32.9	32.9	26.876	243	243	3.36		18	28	24	7	3	0	106.71	By MS/MS	By MS/MS	By MS/MS	By MS/MS	By MS/MS	By MS/MS	32.9
sp|A0KMC8|TRPD_AERHH	sp|A0KMC8|TRPD_AERHH	4	4	4	sp|A0KMC8|TRPD_AERHH Anthranilate phosphoribosyltransferase OS=Aeromonas hydrophila subsp. hydrophila (strain ATCC 7966 / DSM 30187 / JCM 1027 / KCTC 2358 / NCIMB 9240) GN=trpD PE=3 SV=1	1	4	4	4	3	3	2	2	3	4	3	3	2	2	3	4	3	3	2	2	3	4	20.2	20.2	20.2	36.069	342	342	5.19			5		10	16	0	30.525	By MS/MS	By MS/MS	By MS/MS	By MS/MS	By MS/MS	By MS/MS	17.3
tr|A0KHA4|A0KHA4_AERHH	tr|A0KHA4|A0KHA4_AERHH	12	12	12	tr|A0KHA4|A0KHA4_AERHH UDP-glucose 4-epimerase OS=Aeromonas hydrophila subsp. hydrophila (strain ATCC 7966 / DSM 30187 / JCM 1027 / KCTC 2358 / NCIMB 9240) GN=galE-1 PE=4 SV=1	1	12	12	12	11	10	10	10	9	10	11	10	10	10	9	10	11	10	10	10	9	10	37.8	37.8	37.8	37.194	341	341	3.76		17	36	26	14	15	0	72.767	By MS/MS	By MS/MS	By MS/MS	By MS/MS	By MS/MS	By MS/MS	37.8
sp|A0KG23|RS16_AERHH	sp|A0KG23|RS16_AERHH	5	5	5	sp|A0KG23|RS16_AERHH 30S ribosomal protein S16 OS=Aeromonas hydrophila subsp. hydrophila (strain ATCC 7966 / DSM 30187 / JCM 1027 / KCTC 2358 / NCIMB 9240) GN=rpsP PE=3 SV=1	1	5	5	5	5	4	4	4	4	5	5	4	4	4	4	5	5	4	4	4	4	5	57.3	57.3	57.3	8.9662	82	82	3.9	2	31	158	113	72	56	0	161.52	By MS/MS	By MS/MS	By MS/MS	By MS/MS	By MS/MS	By MS/MS	57.3
tr|A0KM29|A0KM29_AERHH	tr|A0KM29|A0KM29_AERHH	12	12	12	tr|A0KM29|A0KM29_AERHH FleQ protein OS=Aeromonas hydrophila subsp. hydrophila (strain ATCC 7966 / DSM 30187 / JCM 1027 / KCTC 2358 / NCIMB 9240) GN=AHA_2826 PE=4 SV=1	1	12	12	12	9	8	7	9	12	10	9	8	7	9	12	10	9	8	7	9	12	10	30.7	30.7	30.7	52.488	472	472	3.69	5	25	23	15	23	16	0	81.808	By MS/MS	By MS/MS	By MS/MS	By MS/MS	By MS/MS	By MS/MS	23.7
tr|A0KJF8|A0KJF8_AERHH	tr|A0KJF8|A0KJF8_AERHH	9	9	9	tr|A0KJF8|A0KJF8_AERHH Phage shock protein A OS=Aeromonas hydrophila subsp. hydrophila (strain ATCC 7966 / DSM 30187 / JCM 1027 / KCTC 2358 / NCIMB 9240) GN=AHA_1878 PE=4 SV=1	1	9	9	9	6	8	7	8	8	8	6	8	7	8	8	8	6	8	7	8	8	8	34.5	34.5	34.5	25.397	226	226	3.05	15	71	20	19	24	14	0	219.89	By MS/MS	By MS/MS	By MS/MS	By MS/MS	By MS/MS	By MS/MS	27
tr|A0KJQ8|A0KJQ8_AERHH	tr|A0KJQ8|A0KJQ8_AERHH	17	17	17	tr|A0KJQ8|A0KJQ8_AERHH Phosphoserine aminotransferase OS=Aeromonas hydrophila subsp. hydrophila (strain ATCC 7966 / DSM 30187 / JCM 1027 / KCTC 2358 / NCIMB 9240) GN=serC PE=3 SV=1	1	17	17	17	16	15	16	17	16	15	16	15	16	17	16	15	16	15	16	17	16	15	54.7	54.7	54.7	39.419	362	362	4.63	13	17	34	92	111	120	0	210.36	By MS/MS	By MS/MS	By MS/MS	By MS/MS	By MS/MS	By MS/MS	54.1
tr|A0KNF4|A0KNF4_AERHH	tr|A0KNF4|A0KNF4_AERHH	12	12	12	tr|A0KNF4|A0KNF4_AERHH Transcription elongation factor GreA OS=Aeromonas hydrophila subsp. hydrophila (strain ATCC 7966 / DSM 30187 / JCM 1027 / KCTC 2358 / NCIMB 9240) GN=greA PE=3 SV=1	1	12	12	12	11	11	10	12	11	11	11	11	10	12	11	11	11	11	10	12	11	11	66.5	66.5	66.5	17.715	158	158	3.59	38	11	62	45	30	38	0	151.29	By MS/MS	By MS/MS	By MS/MS	By MS/MS	By MS/MS	By MS/MS	66.5
tr|A0KGR8|A0KGR8_AERHH	tr|A0KGR8|A0KGR8_AERHH	13	13	13	tr|A0KGR8|A0KGR8_AERHH N-acetylmuramoyl-L-alanine amidase OS=Aeromonas hydrophila subsp. hydrophila (strain ATCC 7966 / DSM 30187 / JCM 1027 / KCTC 2358 / NCIMB 9240) GN=AHA_0921 PE=4 SV=1	1	13	13	13	10	9	11	7	10	9	10	9	11	7	10	9	10	9	11	7	10	9	35.3	35.3	35.3	56.128	521	521	3.83	7	17	14	20	19	17	0	64.8	By MS/MS	By MS/MS	By MS/MS	By MS/MS	By MS/MS	By MS/MS	27.1
sp|A0KMP9|RDGC_AERHH	sp|A0KMP9|RDGC_AERHH	11	11	11	sp|A0KMP9|RDGC_AERHH Recombination-associated protein RdgC OS=Aeromonas hydrophila subsp. hydrophila (strain ATCC 7966 / DSM 30187 / JCM 1027 / KCTC 2358 / NCIMB 9240) GN=rdgC PE=3 SV=1	1	11	11	11	10	9	8	8	9	9	10	9	8	8	9	9	10	9	8	8	9	9	37.3	37.3	37.3	33.798	303	303	3.55	44	14	9	30	29	34	0	323.31	By MS/MS	By MS/MS	By MS/MS	By MS/MS	By MS/MS	By MS/MS	34
tr|A0KQ12|A0KQ12_AERHH	tr|A0KQ12|A0KQ12_AERHH	8	8	8	tr|A0KQ12|A0KQ12_AERHH ABC transporter, ATP-binding protein OS=Aeromonas hydrophila subsp. hydrophila (strain ATCC 7966 / DSM 30187 / JCM 1027 / KCTC 2358 / NCIMB 9240) GN=AHA_3924 PE=4 SV=1	1	8	8	8	6	6	8	5	6	7	6	6	8	5	6	7	6	6	8	5	6	7	37.8	37.8	37.8	26.609	241	241	3.46	9	20	2	20	12	9	0	170.6	By MS/MS	By MS/MS	By MS/MS	By MS/MS	By MS/MS	By MS/MS	31.5
tr|A0KM32|A0KM32_AERHH	tr|A0KM32|A0KM32_AERHH	27	27	27	tr|A0KM32|A0KM32_AERHH Polyphosphate kinase OS=Aeromonas hydrophila subsp. hydrophila (strain ATCC 7966 / DSM 30187 / JCM 1027 / KCTC 2358 / NCIMB 9240) GN=ppk PE=3 SV=1	1	27	27	27	20	19	20	17	18	17	20	19	20	17	18	17	20	19	20	17	18	17	43.5	43.5	43.5	79.73	689	689	4.33	3	19	16	57	69	29	0	114.02	By MS/MS	By MS/MS	By MS/MS	By MS/MS	By MS/MS	By MS/MS	32.1
tr|A0KEE9|A0KEE9_AERHH;tr|Q8GQK4|Q8GQK4_AERHY;tr|E1V1Z3|E1V1Z3_AERHY	tr|A0KEE9|A0KEE9_AERHH	36;17;12	36;17;12	36;17;12	tr|A0KEE9|A0KEE9_AERHH DNA gyrase subunit B OS=Aeromonas hydrophila subsp. hydrophila (strain ATCC 7966 / DSM 30187 / JCM 1027 / KCTC 2358 / NCIMB 9240) GN=gyrB PE=3 SV=1	3	36	36	36	30	29	26	29	31	31	30	29	26	29	31	31	30	29	26	29	31	31	49.6	49.6	49.6	89.491	803	803;371;202	3.7	19	199	123	83	104	138	0	323.31	By MS/MS	By MS/MS	By MS/MS	By MS/MS	By MS/MS	By MS/MS	40.7
sp|A0KQY2|ATPF_AERHH	sp|A0KQY2|ATPF_AERHH	10	10	10	sp|A0KQY2|ATPF_AERHH ATP synthase subunit b OS=Aeromonas hydrophila subsp. hydrophila (strain ATCC 7966 / DSM 30187 / JCM 1027 / KCTC 2358 / NCIMB 9240) GN=atpF PE=3 SV=1	1	10	10	10	8	9	9	8	9	8	8	9	9	8	9	8	8	9	9	8	9	8	53.8	53.8	53.8	17.03	156	156	3.27	50	54	68	37	36	41	0	323.31	By MS/MS	By MS/MS	By MS/MS	By MS/MS	By MS/MS	By MS/MS	44.9
sp|A0KHB9|Y1129_AERHH	sp|A0KHB9|Y1129_AERHH	11	11	11	sp|A0KHB9|Y1129_AERHH UPF0234 protein AHA_1129 OS=Aeromonas hydrophila subsp. hydrophila (strain ATCC 7966 / DSM 30187 / JCM 1027 / KCTC 2358 / NCIMB 9240) GN=AHA_1129 PE=3 SV=1	1	11	11	11	11	11	11	11	11	11	11	11	11	11	11	11	11	11	11	11	11	11	68.1	68.1	68.1	18.153	160	160	3.1	46	123	83	50	35	44	0	307.97	By MS/MS	By MS/MS	By MS/MS	By MS/MS	By MS/MS	By MS/MS	68.1
tr|A0KM49|A0KM49_AERHH	tr|A0KM49|A0KM49_AERHH	5	5	5	tr|A0KM49|A0KM49_AERHH Anti-sigma-D factor OS=Aeromonas hydrophila subsp. hydrophila (strain ATCC 7966 / DSM 30187 / JCM 1027 / KCTC 2358 / NCIMB 9240) GN=flgM PE=4 SV=1	1	5	5	5	3	3	5	4	4	4	3	3	5	4	4	4	3	3	5	4	4	4	73.6	73.6	73.6	11.318	106	106	3.36		13	14	7	3	5	0	168.04	By MS/MS	By MS/MS	By MS/MS	By MS/MS	By MS/MS	By MS/MS	43.4
tr|A0KKI8|A0KKI8_AERHH	tr|A0KKI8|A0KKI8_AERHH	15	15	15	tr|A0KKI8|A0KKI8_AERHH Citrate synthase OS=Aeromonas hydrophila subsp. hydrophila (strain ATCC 7966 / DSM 30187 / JCM 1027 / KCTC 2358 / NCIMB 9240) GN=AHA_2266 PE=3 SV=1	1	15	15	15	13	13	12	12	13	12	13	13	12	12	13	12	13	13	12	12	13	12	55.2	55.2	55.2	41.735	375	375	4.07	10	23	23	46	51	30	0	104.72	By MS/MS	By MS/MS	By MS/MS	By MS/MS	By MS/MS	By MS/MS	49.9
tr|A0KPG0|A0KPG0_AERHH	tr|A0KPG0|A0KPG0_AERHH	16	16	16	tr|A0KPG0|A0KPG0_AERHH Aspartokinase OS=Aeromonas hydrophila subsp. hydrophila (strain ATCC 7966 / DSM 30187 / JCM 1027 / KCTC 2358 / NCIMB 9240) GN=AHA_3713 PE=3 SV=1	1	16	16	16	15	12	12	14	14	13	15	12	12	14	14	13	15	12	12	14	14	13	54.2	54.2	54.2	44.607	415	415	3.55	4	40	43	37	23	19	0	108.01	By MS/MS	By MS/MS	By MS/MS	By MS/MS	By MS/MS	By MS/MS	49.6
tr|A0KKU9|A0KKU9_AERHH	tr|A0KKU9|A0KKU9_AERHH	39	39	39	tr|A0KKU9|A0KKU9_AERHH Chromosome partition protein MukB OS=Aeromonas hydrophila subsp. hydrophila (strain ATCC 7966 / DSM 30187 / JCM 1027 / KCTC 2358 / NCIMB 9240) GN=AHA_2377 PE=4 SV=1	1	39	39	39	31	31	27	34	32	29	31	31	27	34	32	29	31	31	27	34	32	29	30.7	30.7	30.7	166.29	1475	1475	3.1	59	106	75	81	32	40	0	323.31	By MS/MS	By MS/MS	By MS/MS	By MS/MS	By MS/MS	By MS/MS	25.2
tr|A0KFZ9|A0KFZ9_AERHH	tr|A0KFZ9|A0KFZ9_AERHH	10	10	10	tr|A0KFZ9|A0KFZ9_AERHH Glycerate kinase 2 OS=Aeromonas hydrophila subsp. hydrophila (strain ATCC 7966 / DSM 30187 / JCM 1027 / KCTC 2358 / NCIMB 9240) GN=AHA_0642 PE=3 SV=1	1	10	10	10	7	4	7	10	8	8	7	4	7	10	8	8	7	4	7	10	8	8	39.3	39.3	39.3	38.053	377	377	4.4			30	10	15	23	0	125.76	By MS/MS	By MS/MS	By MS/MS	By MS/MS	By MS/MS	By MS/MS	24.7
tr|A0KQU1|A0KQU1_AERHH	tr|A0KQU1|A0KQU1_AERHH	5	5	5	tr|A0KQU1|A0KQU1_AERHH Uncharacterized protein OS=Aeromonas hydrophila subsp. hydrophila (strain ATCC 7966 / DSM 30187 / JCM 1027 / KCTC 2358 / NCIMB 9240) GN=AHA_4219 PE=4 SV=1	1	5	5	5	5	3	4	4	3	3	5	3	4	4	3	3	5	3	4	4	3	3	72.4	72.4	72.4	9.9595	87	87	4.59		4	16	17	32	23	0	144.64	By MS/MS	By MS/MS	By MS/MS	By MS/MS	By MS/MS	By MS/MS	72.4
sp|A0KEC3|DNAA_AERHH	sp|A0KEC3|DNAA_AERHH	17	17	17	sp|A0KEC3|DNAA_AERHH Chromosomal replication initiator protein DnaA OS=Aeromonas hydrophila subsp. hydrophila (strain ATCC 7966 / DSM 30187 / JCM 1027 / KCTC 2358 / NCIMB 9240) GN=dnaA PE=3 SV=1	1	17	17	17	15	14	13	15	14	14	15	14	13	15	14	14	15	14	13	15	14	14	43	43	43	51.864	456	456	4.24		7	42	50	46	25	0	143.47	By MS/MS	By MS/MS	By MS/MS	By MS/MS	By MS/MS	By MS/MS	41.4
tr|A0KFW9|A0KFW9_AERHH	tr|A0KFW9|A0KFW9_AERHH	11	11	11	tr|A0KFW9|A0KFW9_AERHH Oligoendopeptidase F OS=Aeromonas hydrophila subsp. hydrophila (strain ATCC 7966 / DSM 30187 / JCM 1027 / KCTC 2358 / NCIMB 9240) GN=AHA_0612 PE=3 SV=1	1	11	11	11	9	10	9	7	8	7	9	10	9	7	8	7	9	10	9	7	8	7	22.3	22.3	22.3	68.396	615	615	2.52	15	18	16	15	1		0	64.56	By MS/MS	By MS/MS	By MS/MS	By MS/MS	By MS/MS	By MS/MS	15.3
sp|A0KPW5|SECA_AERHH	sp|A0KPW5|SECA_AERHH	37	37	37	sp|A0KPW5|SECA_AERHH Protein translocase subunit SecA OS=Aeromonas hydrophila subsp. hydrophila (strain ATCC 7966 / DSM 30187 / JCM 1027 / KCTC 2358 / NCIMB 9240) GN=secA PE=3 SV=1	1	37	37	37	33	30	31	27	25	27	33	30	31	27	25	27	33	30	31	27	25	27	51.3	51.3	51.3	102.13	906	906	3.67	23	92	156	73	88	76	0	323.31	By MS/MS	By MS/MS	By MS/MS	By MS/MS	By MS/MS	By MS/MS	47.1
tr|A0KNB0|A0KNB0_AERHH	tr|A0KNB0|A0KNB0_AERHH	11	11	11	tr|A0KNB0|A0KNB0_AERHH Single-stranded-DNA-specific exonuclease RecJ OS=Aeromonas hydrophila subsp. hydrophila (strain ATCC 7966 / DSM 30187 / JCM 1027 / KCTC 2358 / NCIMB 9240) GN=recJ PE=4 SV=1	1	11	11	11	10	7	6	7	7	9	10	7	6	7	7	9	10	7	6	7	7	9	22.6	22.6	22.6	62.495	576	576	3.44	12	20	2	9	15	12	0	43.283	By MS/MS	By MS/MS	By MS/MS	By MS/MS	By MS/MS	By MS/MS	20.5
tr|A0KM20|A0KM20_AERHH	tr|A0KM20|A0KM20_AERHH	17	17	17	tr|A0KM20|A0KM20_AERHH Isocitrate lyase OS=Aeromonas hydrophila subsp. hydrophila (strain ATCC 7966 / DSM 30187 / JCM 1027 / KCTC 2358 / NCIMB 9240) GN=aceA PE=4 SV=1	1	17	17	17	16	15	15	16	15	13	16	15	15	16	15	13	16	15	15	16	15	13	48.3	48.3	48.3	47.936	437	437	3.93	7	43	48	35	52	44	0	169.86	By MS/MS	By MS/MS	By MS/MS	By MS/MS	By MS/MS	By MS/MS	48.3
tr|A0KH08|A0KH08_AERHH;tr|A0KH10|A0KH10_AERHH;tr|A0KH09|A0KH09_AERHH	tr|A0KH08|A0KH08_AERHH	13;1;1	13;1;1	13;1;1	tr|A0KH08|A0KH08_AERHH Replicative DNA helicase OS=Aeromonas hydrophila subsp. hydrophila (strain ATCC 7966 / DSM 30187 / JCM 1027 / KCTC 2358 / NCIMB 9240) GN=dnaB PE=3 SV=1	3	13	13	13	11	10	11	12	10	10	11	10	11	12	10	10	11	10	11	12	10	10	34.5	34.5	34.5	51.635	464	464;30;30	4	2	20	17	24	29	17	0	107.69	By MS/MS	By MS/MS	By MS/MS	By MS/MS	By MS/MS	By MS/MS	27.4
tr|A0KHU9|A0KHU9_AERHH	tr|A0KHU9|A0KHU9_AERHH	11	11	11	tr|A0KHU9|A0KHU9_AERHH Putative lipoprotein OS=Aeromonas hydrophila subsp. hydrophila (strain ATCC 7966 / DSM 30187 / JCM 1027 / KCTC 2358 / NCIMB 9240) GN=AHA_1309 PE=4 SV=1	1	11	11	11	10	10	10	9	9	9	10	10	10	9	9	9	10	10	10	9	9	9	31.2	31.2	31.2	45.621	420	420	4	7	16	20	48	25	24	0	205.06	By MS/MS	By MS/MS	By MS/MS	By MS/MS	By MS/MS	By MS/MS	31.2
tr|A0KIA1|A0KIA1_AERHH	tr|A0KIA1|A0KIA1_AERHH	9	9	9	tr|A0KIA1|A0KIA1_AERHH Uridine phosphorylase OS=Aeromonas hydrophila subsp. hydrophila (strain ATCC 7966 / DSM 30187 / JCM 1027 / KCTC 2358 / NCIMB 9240) GN=udp PE=3 SV=1	1	9	9	9	9	8	8	8	9	9	9	8	8	8	9	9	9	8	8	8	9	9	52.6	52.6	52.6	26.858	251	251	4.45		18	90	113	134	99	0	233.16	By MS/MS	By MS/MS	By MS/MS	By MS/MS	By MS/MS	By MS/MS	52.6
tr|A0KIK5|A0KIK5_AERHH	tr|A0KIK5|A0KIK5_AERHH	10	10	10	tr|A0KIK5|A0KIK5_AERHH DNA polymerase III, epsilon subunit OS=Aeromonas hydrophila subsp. hydrophila (strain ATCC 7966 / DSM 30187 / JCM 1027 / KCTC 2358 / NCIMB 9240) GN=dnaQ PE=4 SV=1	1	10	10	10	6	4	6	7	8	5	6	4	6	7	8	5	6	4	6	7	8	5	57	57	57	27.29	244	244	2.86	12	12	9	24	2		0	139.72	By MS/MS	By MS/MS	By MS/MS	By MS/MS	By MS/MS	By MS/MS	38.9
tr|A0KQJ7|A0KQJ7_AERHH	tr|A0KQJ7|A0KQJ7_AERHH	3	3	3	tr|A0KQJ7|A0KQJ7_AERHH Regulator of ribonuclease activity A OS=Aeromonas hydrophila subsp. hydrophila (strain ATCC 7966 / DSM 30187 / JCM 1027 / KCTC 2358 / NCIMB 9240) GN=rraA-2 PE=3 SV=1	1	3	3	3	2	3	2	2	2	2	2	3	2	2	2	2	2	3	2	2	2	2	19.3	19.3	19.3	17.237	161	161	4.68			14	40	36	30	0	10.091	By MS/MS	By MS/MS	By MS/MS	By MS/MS	By MS/MS	By MS/MS	13.7
tr|A0KFJ5|A0KFJ5_AERHH	tr|A0KFJ5|A0KFJ5_AERHH	11	11	11	tr|A0KFJ5|A0KFJ5_AERHH HD-GYP domain OS=Aeromonas hydrophila subsp. hydrophila (strain ATCC 7966 / DSM 30187 / JCM 1027 / KCTC 2358 / NCIMB 9240) GN=AHA_0488 PE=4 SV=1	1	11	11	11	7	4	8	5	6	8	7	4	8	5	6	8	7	4	8	5	6	8	26.4	26.4	26.4	48.918	432	432	3.92	10		3	20	11	9	0	37.164	By MS/MS	By MS/MS	By MS/MS	By MS/MS	By MS/MS	By MS/MS	17.6
sp|A0KJ41|RLMN_AERHH;tr|B8X987|B8X987_AERHY	sp|A0KJ41|RLMN_AERHH	12;1	12;1	12;1	sp|A0KJ41|RLMN_AERHH Dual-specificity RNA methyltransferase RlmN OS=Aeromonas hydrophila subsp. hydrophila (strain ATCC 7966 / DSM 30187 / JCM 1027 / KCTC 2358 / NCIMB 9240) GN=rlmN PE=3 SV=1	2	12	12	12	11	11	11	11	10	9	11	11	11	11	10	9	11	11	11	11	10	9	34.1	34.1	34.1	41.148	367	367;44	4.58	1	6	16	43	44	36	0	209.29	By MS/MS	By MS/MS	By MS/MS	By MS/MS	By MS/MS	By MS/MS	31.6
tr|A0KPQ0|A0KPQ0_AERHH	tr|A0KPQ0|A0KPQ0_AERHH	15	15	15	tr|A0KPQ0|A0KPQ0_AERHH Glucose-1-phosphate adenylyltransferase OS=Aeromonas hydrophila subsp. hydrophila (strain ATCC 7966 / DSM 30187 / JCM 1027 / KCTC 2358 / NCIMB 9240) GN=glgC-3 PE=3 SV=1	1	15	15	15	11	9	10	9	12	11	11	9	10	9	12	11	11	9	10	9	12	11	46.7	46.7	46.7	45.297	405	405	4.59		6	6	44	46	23	0	110.08	By MS/MS	By MS/MS	By MS/MS	By MS/MS	By MS/MS	By MS/MS	36
tr|A0KGF5|A0KGF5_AERHH	tr|A0KGF5|A0KGF5_AERHH	5	5	5	tr|A0KGF5|A0KGF5_AERHH Pyridoxine 5-phosphate synthase OS=Aeromonas hydrophila subsp. hydrophila (strain ATCC 7966 / DSM 30187 / JCM 1027 / KCTC 2358 / NCIMB 9240) GN=pdxJ PE=3 SV=1	1	5	5	5	2	4	4	4	3	3	2	4	4	4	3	3	2	4	4	4	3	3	33.5	33.5	33.5	26.463	245	245	2.86		53	5	6	15	2	0	46.84	By MS/MS	By MS/MS	By MS/MS	By MS/MS	By MS/MS	By MS/MS	15.1
sp|A0KK42|PURT_AERHH	sp|A0KK42|PURT_AERHH	7	7	7	sp|A0KK42|PURT_AERHH Phosphoribosylglycinamide formyltransferase 2 OS=Aeromonas hydrophila subsp. hydrophila (strain ATCC 7966 / DSM 30187 / JCM 1027 / KCTC 2358 / NCIMB 9240) GN=purT PE=3 SV=1	1	7	7	7	6	6	7	4	5	3	6	6	7	4	5	3	6	6	7	4	5	3	23	23	23	42.114	392	392	4.15	6	4	7	21	17	13	0	29.734	By MS/MS	By MS/MS	By MS/MS	By MS/MS	By MS/MS	By MS/MS	21.2
tr|A0KQV5|A0KQV5_AERHH	tr|A0KQV5|A0KQV5_AERHH	10	10	10	tr|A0KQV5|A0KQV5_AERHH 2-amino-3-ketobutyrate coenzyme A ligase OS=Aeromonas hydrophila subsp. hydrophila (strain ATCC 7966 / DSM 30187 / JCM 1027 / KCTC 2358 / NCIMB 9240) GN=kbl PE=3 SV=1	1	10	10	10	9	9	9	8	8	8	9	9	9	8	8	8	9	9	9	8	8	8	36.6	36.6	36.6	42.861	396	396	3.86	1	39	30	20	41	24	0	256.4	By MS/MS	By MS/MS	By MS/MS	By MS/MS	By MS/MS	By MS/MS	32.1
sp|A0KQV3|HLDD_AERHH	sp|A0KQV3|HLDD_AERHH	18	18	18	sp|A0KQV3|HLDD_AERHH ADP-L-glycero-D-manno-heptose-6-epimerase OS=Aeromonas hydrophila subsp. hydrophila (strain ATCC 7966 / DSM 30187 / JCM 1027 / KCTC 2358 / NCIMB 9240) GN=hldD PE=3 SV=1	1	18	18	18	18	18	18	18	17	16	18	18	18	18	17	16	18	18	18	18	17	16	64.5	64.5	64.5	36.161	318	318	4.2	7	60	123	132	113	133	0	323.31	By MS/MS	By MS/MS	By MS/MS	By MS/MS	By MS/MS	By MS/MS	64.5
tr|A0KIB8|A0KIB8_AERHH	tr|A0KIB8|A0KIB8_AERHH	3	3	3	tr|A0KIB8|A0KIB8_AERHH Uncharacterized protein OS=Aeromonas hydrophila subsp. hydrophila (strain ATCC 7966 / DSM 30187 / JCM 1027 / KCTC 2358 / NCIMB 9240) GN=AHA_1481 PE=4 SV=1	1	3	3	3	3	3	3	3	3	3	3	3	3	3	3	3	3	3	3	3	3	3	35	35	35	14.167	123	123	3.58	14	4		14	12	8	0	102.81	By MS/MS	By MS/MS	By MS/MS	By MS/MS	By MS/MS	By MS/MS	35
tr|A0KJA6|A0KJA6_AERHH	tr|A0KJA6|A0KJA6_AERHH	6	6	6	tr|A0KJA6|A0KJA6_AERHH Thymidine kinase OS=Aeromonas hydrophila subsp. hydrophila (strain ATCC 7966 / DSM 30187 / JCM 1027 / KCTC 2358 / NCIMB 9240) GN=tdk PE=3 SV=1	1	6	6	6	5	4	4	5	3	4	5	4	4	5	3	4	5	4	4	5	3	4	40.4	40.4	40.4	22.008	193	193	3.27	7		16	8	2	4	0	65.529	By MS/MS	By MS/MS	By MS/MS	By MS/MS	By MS/MS	By MS/MS	33.2
tr|A0KQD3|A0KQD3_AERHH	tr|A0KQD3|A0KQD3_AERHH	11	11	11	tr|A0KQD3|A0KQD3_AERHH Transcriptional regulatory protein ZraR OS=Aeromonas hydrophila subsp. hydrophila (strain ATCC 7966 / DSM 30187 / JCM 1027 / KCTC 2358 / NCIMB 9240) GN=AHA_4059 PE=4 SV=1	1	11	11	11	9	8	8	9	10	8	9	8	8	9	10	8	9	8	8	9	10	8	34	34	34	46.416	426	426	3.48	15	24	24	27	21	15	0	183.94	By MS/MS	By MS/MS	By MS/MS	By MS/MS	By MS/MS	By MS/MS	27.7
tr|A0KP38|A0KP38_AERHH	tr|A0KP38|A0KP38_AERHH	11	11	11	tr|A0KP38|A0KP38_AERHH Membrane protease subunits OS=Aeromonas hydrophila subsp. hydrophila (strain ATCC 7966 / DSM 30187 / JCM 1027 / KCTC 2358 / NCIMB 9240) GN=AHA_3569 PE=4 SV=1	1	11	11	11	10	11	11	9	11	11	10	11	11	9	11	11	10	11	11	9	11	11	45.8	45.8	45.8	33.528	306	306	3.91	26	9	60	81	54	39	0	323.31	By MS/MS	By MS/MS	By MS/MS	By MS/MS	By MS/MS	By MS/MS	45.8
tr|A0KJ47|A0KJ47_AERHH	tr|A0KJ47|A0KJ47_AERHH	13	13	13	tr|A0KJ47|A0KJ47_AERHH Outer membrane protein assembly factor BamB OS=Aeromonas hydrophila subsp. hydrophila (strain ATCC 7966 / DSM 30187 / JCM 1027 / KCTC 2358 / NCIMB 9240) GN=bamB PE=3 SV=1	1	13	13	13	10	10	10	11	11	8	10	10	10	11	11	8	10	10	10	11	11	8	35.3	35.3	35.3	41.522	385	385	4.14	14	2	15	41	29	25	0	169.82	By MS/MS	By MS/MS	By MS/MS	By MS/MS	By MS/MS	By MS/MS	28.1
tr|A0KGI6|A0KGI6_AERHH	tr|A0KGI6|A0KGI6_AERHH	10	10	10	tr|A0KGI6|A0KGI6_AERHH DNA primase OS=Aeromonas hydrophila subsp. hydrophila (strain ATCC 7966 / DSM 30187 / JCM 1027 / KCTC 2358 / NCIMB 9240) GN=dnaG PE=3 SV=1	1	10	10	10	8	7	6	8	7	7	8	7	6	8	7	7	8	7	6	8	7	7	20.5	20.5	20.5	66.834	595	595	3.49	1	17	20	12	14	4	0	65.964	By MS/MS	By MS/MS	By MS/MS	By MS/MS	By MS/MS	By MS/MS	15.6
tr|A0KK32|A0KK32_AERHH	tr|A0KK32|A0KK32_AERHH	5	5	5	tr|A0KK32|A0KK32_AERHH RIO1 protein OS=Aeromonas hydrophila subsp. hydrophila (strain ATCC 7966 / DSM 30187 / JCM 1027 / KCTC 2358 / NCIMB 9240) GN=AHA_2103 PE=4 SV=1	1	5	5	5	5	5	5	5	5	5	5	5	5	5	5	5	5	5	5	5	5	5	24.5	24.5	24.5	32.298	286	286	2.62		37	29	5	2		0	60.008	By MS/MS	By MS/MS	By MS/MS	By MS/MS	By MS/MS	By MS/MS	24.5
tr|A0KJ72|A0KJ72_AERHH	tr|A0KJ72|A0KJ72_AERHH	7	7	7	tr|A0KJ72|A0KJ72_AERHH LemA protein OS=Aeromonas hydrophila subsp. hydrophila (strain ATCC 7966 / DSM 30187 / JCM 1027 / KCTC 2358 / NCIMB 9240) GN=AHA_1788 PE=4 SV=1	1	7	7	7	6	5	4	7	6	4	6	5	4	7	6	4	6	5	4	7	6	4	32.1	32.1	32.1	21.815	196	196	4.04		10	24	10	19	14	0	17.112	By MS/MS	By MS/MS	By MS/MS	By MS/MS	By MS/MS	By MS/MS	32.1
tr|A0KEZ7|A0KEZ7_AERHH;tr|Q8GHG4|Q8GHG4_AERHY	tr|A0KEZ7|A0KEZ7_AERHH;tr|Q8GHG4|Q8GHG4_AERHY	15;9	15;9	15;9	tr|A0KEZ7|A0KEZ7_AERHH CDP-diacylglycerol--serine O-phosphatidyltransferase OS=Aeromonas hydrophila subsp. hydrophila (strain ATCC 7966 / DSM 30187 / JCM 1027 / KCTC 2358 / NCIMB 9240) GN=pssA PE=3 SV=1;tr|Q8GHG4|Q8GHG4_AERHY Phosphatidylserine synthase (F	2	15	15	15	10	12	12	13	11	12	10	12	12	13	11	12	10	12	12	13	11	12	41.3	41.3	41.3	52.657	455	455;268	4.21		34	31	49	57	44	0	164.66	By MS/MS	By MS/MS	By MS/MS	By MS/MS	By MS/MS	By MS/MS	29.7
tr|A0KPK3|A0KPK3_AERHH;tr|Q8VKZ5|Q8VKZ5_AERHY	tr|A0KPK3|A0KPK3_AERHH	14;2	14;2	14;2	tr|A0KPK3|A0KPK3_AERHH DNA topoisomerase 4 subunit B OS=Aeromonas hydrophila subsp. hydrophila (strain ATCC 7966 / DSM 30187 / JCM 1027 / KCTC 2358 / NCIMB 9240) GN=parE PE=3 SV=1	2	14	14	14	11	12	7	9	11	12	11	12	7	9	11	12	11	12	7	9	11	12	25.2	25.2	25.2	70.034	631	631;127	3.7	10	14	42	37	18	20	0	93.341	By MS/MS	By MS/MS	By MS/MS	By MS/MS	By MS/MS	By MS/MS	20.8
tr|A0KLS2|A0KLS2_AERHH	tr|A0KLS2|A0KLS2_AERHH	14	14	14	tr|A0KLS2|A0KLS2_AERHH Putative ATP-dependent RNA helicase RhlE OS=Aeromonas hydrophila subsp. hydrophila (strain ATCC 7966 / DSM 30187 / JCM 1027 / KCTC 2358 / NCIMB 9240) GN=AHA_2715 PE=3 SV=1	1	14	14	14	10	10	12	13	13	14	10	10	12	13	13	14	10	10	12	13	13	14	42.4	42.4	42.4	45.069	408	408	3.69	29	27	33	37	38	37	0	176.63	By MS/MS	By MS/MS	By MS/MS	By MS/MS	By MS/MS	By MS/MS	29.7
tr|A0KLU6|A0KLU6_AERHH	tr|A0KLU6|A0KLU6_AERHH	10	10	9	tr|A0KLU6|A0KLU6_AERHH Pilus retraction protein PilT OS=Aeromonas hydrophila subsp. hydrophila (strain ATCC 7966 / DSM 30187 / JCM 1027 / KCTC 2358 / NCIMB 9240) GN=AHA_2739 PE=4 SV=1	1	10	10	9	6	7	7	5	6	4	6	7	7	5	6	4	6	7	7	4	5	4	33.5	33.5	30.3	42.264	379	379	3.81	9	5	9	22	13	10	0	21.708	By MS/MS	By MS/MS	By MS/MS	By MS/MS	By MS/MS	By MS/MS	17.9
tr|A0KEQ8|A0KEQ8_AERHH	tr|A0KEQ8|A0KEQ8_AERHH	5	5	5	tr|A0KEQ8|A0KEQ8_AERHH Transcriptional regulatory protein CpxR OS=Aeromonas hydrophila subsp. hydrophila (strain ATCC 7966 / DSM 30187 / JCM 1027 / KCTC 2358 / NCIMB 9240) GN=cpxR PE=4 SV=1	1	5	5	5	3	2	4	4	4	2	3	2	4	4	4	2	3	2	4	4	4	2	25.5	25.5	25.5	26.056	231	231	3.72		2	9	14	3	1	0	18.844	By MS/MS	By MS/MS	By MS/MS	By MS/MS	By MS/MS	By MS/MS	16.9
tr|A0KMD6|A0KMD6_AERHH	tr|A0KMD6|A0KMD6_AERHH	4	4	4	tr|A0KMD6|A0KMD6_AERHH Inhibitor of vertebrate lysozyme OS=Aeromonas hydrophila subsp. hydrophila (strain ATCC 7966 / DSM 30187 / JCM 1027 / KCTC 2358 / NCIMB 9240) GN=AHA_2933 PE=4 SV=1	1	4	4	4	3	3	3	4	4	3	3	3	3	4	4	3	3	3	3	4	4	3	22.4	22.4	22.4	15.862	147	147	4.58			14	32	29	20	0	40.713	By MS/MS	By MS/MS	By MS/MS	By MS/MS	By MS/MS	By MS/MS	21.8
tr|A0KHY9|A0KHY9_AERHH	tr|A0KHY9|A0KHY9_AERHH	9	9	9	tr|A0KHY9|A0KHY9_AERHH Glucokinase OS=Aeromonas hydrophila subsp. hydrophila (strain ATCC 7966 / DSM 30187 / JCM 1027 / KCTC 2358 / NCIMB 9240) GN=glk PE=3 SV=1	1	9	9	9	7	5	6	7	7	9	7	5	6	7	7	9	7	5	6	7	7	9	38.8	38.8	38.8	34.192	322	322	4.54	6	1	9	29	31	27	0	243.07	By MS/MS	By MS/MS	By MS/MS	By MS/MS	By MS/MS	By MS/MS	29.8
tr|A0KQE5|A0KQE5_AERHH	tr|A0KQE5|A0KQE5_AERHH	44	44	44	tr|A0KQE5|A0KQE5_AERHH Chaperone protein ClpB OS=Aeromonas hydrophila subsp. hydrophila (strain ATCC 7966 / DSM 30187 / JCM 1027 / KCTC 2358 / NCIMB 9240) GN=clpB PE=3 SV=1	1	44	44	44	42	39	39	37	38	37	42	39	39	37	38	37	42	39	39	37	38	37	58.7	58.7	58.7	95.565	857	857	3.63	28	224	294	177	146	151	0	323.31	By MS/MS	By MS/MS	By MS/MS	By MS/MS	By MS/MS	By MS/MS	57.6
tr|A0KNG2|A0KNG2_AERHH	tr|A0KNG2|A0KNG2_AERHH	25	25	25	tr|A0KNG2|A0KNG2_AERHH Peptide ABC transporter, periplasmic peptide-binding protein OS=Aeromonas hydrophila subsp. hydrophila (strain ATCC 7966 / DSM 30187 / JCM 1027 / KCTC 2358 / NCIMB 9240) GN=AHA_3324 PE=4 SV=1	1	25	25	25	21	22	21	22	22	19	21	22	21	22	22	19	21	22	21	22	22	19	64.9	64.9	64.9	57.381	518	518	4.01	31	60	146	139	138	115	0	323.31	By MS/MS	By MS/MS	By MS/MS	By MS/MS	By MS/MS	By MS/MS	55
sp|A0KHL9|DNLJ_AERHH	sp|A0KHL9|DNLJ_AERHH	18	18	18	sp|A0KHL9|DNLJ_AERHH DNA ligase OS=Aeromonas hydrophila subsp. hydrophila (strain ATCC 7966 / DSM 30187 / JCM 1027 / KCTC 2358 / NCIMB 9240) GN=ligA PE=3 SV=1	1	18	18	18	13	15	14	13	11	12	13	15	14	13	11	12	13	15	14	13	11	12	36.5	36.5	36.5	72.368	668	668	3.59	34	20	47	42	41	30	0	209.47	By MS/MS	By MS/MS	By MS/MS	By MS/MS	By MS/MS	By MS/MS	27.2
tr|A0KIH4|A0KIH4_AERHH	tr|A0KIH4|A0KIH4_AERHH	20	20	20	tr|A0KIH4|A0KIH4_AERHH Phosphoglucomutase, alpha-D-glucose phosphate-specific OS=Aeromonas hydrophila subsp. hydrophila (strain ATCC 7966 / DSM 30187 / JCM 1027 / KCTC 2358 / NCIMB 9240) GN=pgm PE=3 SV=1	1	20	20	20	16	17	17	18	18	17	16	17	17	18	18	17	16	17	17	18	18	17	46.8	46.8	46.8	58.738	549	549	4.28		39	58	83	89	71	0	224.91	By MS/MS	By MS/MS	By MS/MS	By MS/MS	By MS/MS	By MS/MS	37.9
sp|A0KMI6|DNAK_AERHH	sp|A0KMI6|DNAK_AERHH	49	49	49	sp|A0KMI6|DNAK_AERHH Chaperone protein DnaK OS=Aeromonas hydrophila subsp. hydrophila (strain ATCC 7966 / DSM 30187 / JCM 1027 / KCTC 2358 / NCIMB 9240) GN=dnaK PE=3 SV=1	1	49	49	49	47	46	45	44	43	44	47	46	45	44	43	44	47	46	45	44	43	44	71.3	71.3	71.3	69.428	642	642	3.37	202	573	652	436	284	291	0	323.31	By MS/MS	By MS/MS	By MS/MS	By MS/MS	By MS/MS	By MS/MS	66.2
tr|A0KES6|A0KES6_AERHH	tr|A0KES6|A0KES6_AERHH	5	5	5	tr|A0KES6|A0KES6_AERHH S-(hydroxymethyl)glutathione dehydrogenase OS=Aeromonas hydrophila subsp. hydrophila (strain ATCC 7966 / DSM 30187 / JCM 1027 / KCTC 2358 / NCIMB 9240) GN=AHA_0214 PE=3 SV=1	1	5	5	5	4	4	3	4	5	3	4	4	3	4	5	3	4	4	3	4	5	3	14.1	14.1	14.1	40.047	375	375	3.4		12	18	2	3	7	0	11.224	By MS/MS	By MS/MS	By MS/MS	By MS/MS	By MS/MS	By MS/MS	12
tr|A0KJU4|A0KJU4_AERHH	tr|A0KJU4|A0KJU4_AERHH	6	6	6	tr|A0KJU4|A0KJU4_AERHH DNA-binding protein HU-beta OS=Aeromonas hydrophila subsp. hydrophila (strain ATCC 7966 / DSM 30187 / JCM 1027 / KCTC 2358 / NCIMB 9240) GN=AHA_2014 PE=3 SV=1	1	6	6	6	5	6	6	6	5	4	5	6	6	6	5	4	5	6	6	6	5	4	68.9	68.9	68.9	9.1833	90	90	3.8	4	211	84	344	170	86	0	155.99	By MS/MS	By MS/MS	By MS/MS	By MS/MS	By MS/MS	By MS/MS	62.2
tr|A0KFZ5|A0KFZ5_AERHH	tr|A0KFZ5|A0KFZ5_AERHH	5	5	5	tr|A0KFZ5|A0KFZ5_AERHH Uncharacterized protein OS=Aeromonas hydrophila subsp. hydrophila (strain ATCC 7966 / DSM 30187 / JCM 1027 / KCTC 2358 / NCIMB 9240) GN=AHA_0638 PE=4 SV=1	1	5	5	5	5	5	3	5	5	4	5	5	3	5	5	4	5	5	3	5	5	4	46.9	46.9	46.9	10.486	96	96	3.31	5	30	52	28	12	10	0	284.24	By MS/MS	By MS/MS	By MS/MS	By MS/MS	By MS/MS	By MS/MS	46.9
tr|A0KMM1|A0KMM1_AERHH	tr|A0KMM1|A0KMM1_AERHH	22	22	22	tr|A0KMM1|A0KMM1_AERHH Bifunctional aspartokinase/homoserine dehydrogenase I (AKI-HDI) OS=Aeromonas hydrophila subsp. hydrophila (strain ATCC 7966 / DSM 30187 / JCM 1027 / KCTC 2358 / NCIMB 9240) GN=AHA_3018 PE=4 SV=1	1	22	22	22	17	19	18	13	15	16	17	19	18	13	15	16	17	19	18	13	15	16	32.8	32.8	32.8	88.673	819	819	3.16	25	44	37	35	20	16	0	210.19	By MS/MS	By MS/MS	By MS/MS	By MS/MS	By MS/MS	By MS/MS	25.9
sp|A0KHG0|DAPD_AERHH	sp|A0KHG0|DAPD_AERHH	15	15	15	sp|A0KHG0|DAPD_AERHH 2,3,4,5-tetrahydropyridine-2,6-dicarboxylate N-succinyltransferase OS=Aeromonas hydrophila subsp. hydrophila (strain ATCC 7966 / DSM 30187 / JCM 1027 / KCTC 2358 / NCIMB 9240) GN=dapD PE=3 SV=1	1	15	15	15	13	13	10	13	10	11	13	13	10	13	10	11	13	13	10	13	10	11	45.5	45.5	45.5	29.419	275	275	4.14	15	40	64	94	86	77	0	302.11	By MS/MS	By MS/MS	By MS/MS	By MS/MS	By MS/MS	By MS/MS	45.1
tr|A0KQA3|A0KQA3_AERHH	tr|A0KQA3|A0KQA3_AERHH	8	8	8	tr|A0KQA3|A0KQA3_AERHH MukF protein OS=Aeromonas hydrophila subsp. hydrophila (strain ATCC 7966 / DSM 30187 / JCM 1027 / KCTC 2358 / NCIMB 9240) GN=AHA_4026 PE=4 SV=1	1	8	8	8	7	6	7	7	6	7	7	6	7	7	6	7	7	6	7	7	6	7	39.5	39.5	39.5	26.958	238	238	2.97	7	51	32	6	10	12	0	244.1	By MS/MS	By MS/MS	By MS/MS	By MS/MS	By MS/MS	By MS/MS	33.2
tr|A0KIB7|A0KIB7_AERHH	tr|A0KIB7|A0KIB7_AERHH	7	7	7	tr|A0KIB7|A0KIB7_AERHH Transcriptional regulator, LysR family OS=Aeromonas hydrophila subsp. hydrophila (strain ATCC 7966 / DSM 30187 / JCM 1027 / KCTC 2358 / NCIMB 9240) GN=AHA_1480 PE=4 SV=1	1	7	7	7	5	4	6	4	4	7	5	4	6	4	4	7	5	4	6	4	4	7	27.4	27.4	27.4	34.229	303	303	4.14		1	12	18	6	7	0	23.572	By MS/MS	By MS/MS	By MS/MS	By MS/MS	By MS/MS	By MS/MS	20.5
sp|A0KLN6|ACCD_AERHH	sp|A0KLN6|ACCD_AERHH	16	16	16	sp|A0KLN6|ACCD_AERHH Acetyl-coenzyme A carboxylase carboxyl transferase subunit beta OS=Aeromonas hydrophila subsp. hydrophila (strain ATCC 7966 / DSM 30187 / JCM 1027 / KCTC 2358 / NCIMB 9240) GN=accD PE=3 SV=1	1	16	16	16	15	13	12	15	14	14	15	13	12	15	14	14	15	13	12	15	14	14	48.4	48.4	48.4	31.777	287	287	4.11	11	72	25	39	88	74	0	279.36	By MS/MS	By MS/MS	By MS/MS	By MS/MS	By MS/MS	By MS/MS	48.4
tr|A0KEY4|A0KEY4_AERHH	tr|A0KEY4|A0KEY4_AERHH	12	12	12	tr|A0KEY4|A0KEY4_AERHH Coproporphyrinogen-III oxidase OS=Aeromonas hydrophila subsp. hydrophila (strain ATCC 7966 / DSM 30187 / JCM 1027 / KCTC 2358 / NCIMB 9240) GN=hemN PE=3 SV=1	1	12	12	12	9	8	8	9	8	9	9	8	8	9	8	9	9	8	8	9	8	9	31.1	31.1	31.1	52.915	457	457	4.21	6	8	6	30	19	20	0	106.28	By MS/MS	By MS/MS	By MS/MS	By MS/MS	By MS/MS	By MS/MS	23.6
tr|A0KEK3|A0KEK3_AERHH	tr|A0KEK3|A0KEK3_AERHH	6	6	6	tr|A0KEK3|A0KEK3_AERHH Inner membrane lipoprotein YiaD OS=Aeromonas hydrophila subsp. hydrophila (strain ATCC 7966 / DSM 30187 / JCM 1027 / KCTC 2358 / NCIMB 9240) GN=AHA_0131 PE=3 SV=1	1	6	6	6	6	6	6	6	6	5	6	6	6	6	6	5	6	6	6	6	6	5	39	39	39	21.99	218	218	4.29	1	20	29	29	28	44	0	218.25	By MS/MS	By MS/MS	By MS/MS	By MS/MS	By MS/MS	By MS/MS	39
tr|A0KJ01|A0KJ01_AERHH	tr|A0KJ01|A0KJ01_AERHH	10	10	10	tr|A0KJ01|A0KJ01_AERHH 2-polyprenyl-6-methoxyphenol 4-hydroxylase OS=Aeromonas hydrophila subsp. hydrophila (strain ATCC 7966 / DSM 30187 / JCM 1027 / KCTC 2358 / NCIMB 9240) GN=ubiH PE=4 SV=1	1	10	10	10	8	9	8	6	6	7	8	9	8	6	6	7	8	9	8	6	6	7	31.9	31.9	31.9	42.894	405	405	4.32	1	5	18	19	24	17	0	27.979	By MS/MS	By MS/MS	By MS/MS	By MS/MS	By MS/MS	By MS/MS	26.7
tr|A0KPB8|A0KPB8_AERHH	tr|A0KPB8|A0KPB8_AERHH	4	4	4	tr|A0KPB8|A0KPB8_AERHH Pyrroline-5-carboxylate reductase OS=Aeromonas hydrophila subsp. hydrophila (strain ATCC 7966 / DSM 30187 / JCM 1027 / KCTC 2358 / NCIMB 9240) GN=proC PE=3 SV=1	1	4	4	4	3	4	4	4	4	4	3	4	4	4	4	4	3	4	4	4	4	4	21.5	21.5	21.5	28.851	274	274	4.92		5	10	8	29	36	0	67.279	By MS/MS	By MS/MS	By MS/MS	By MS/MS	By MS/MS	By MS/MS	17.5
sp|A0KMZ8|RF1_AERHH	sp|A0KMZ8|RF1_AERHH	13	13	13	sp|A0KMZ8|RF1_AERHH Peptide chain release factor 1 OS=Aeromonas hydrophila subsp. hydrophila (strain ATCC 7966 / DSM 30187 / JCM 1027 / KCTC 2358 / NCIMB 9240) GN=prfA PE=3 SV=1	1	13	13	13	12	9	8	7	9	9	12	9	8	7	9	9	12	9	8	7	9	9	47.2	47.2	47.2	40.861	362	362	2.71	44	16	31	18	15	6	0	263.82	By MS/MS	By MS/MS	By MS/MS	By MS/MS	By MS/MS	By MS/MS	46.4
tr|A0KIU3|A0KIU3_AERHH	tr|A0KIU3|A0KIU3_AERHH	8	8	8	tr|A0KIU3|A0KIU3_AERHH Ecotin OS=Aeromonas hydrophila subsp. hydrophila (strain ATCC 7966 / DSM 30187 / JCM 1027 / KCTC 2358 / NCIMB 9240) GN=AHA_1658 PE=4 SV=1	1	8	8	8	7	7	6	6	7	8	7	7	6	6	7	8	7	7	6	6	7	8	49	49	49	22.354	196	196	4.44		13	34	54	55	47	0	189.37	By MS/MS	By MS/MS	By MS/MS	By MS/MS	By MS/MS	By MS/MS	39.3
tr|A0KLG1|A0KLG1_AERHH	tr|A0KLG1|A0KLG1_AERHH	11	11	11	tr|A0KLG1|A0KLG1_AERHH Dihydroorotase OS=Aeromonas hydrophila subsp. hydrophila (strain ATCC 7966 / DSM 30187 / JCM 1027 / KCTC 2358 / NCIMB 9240) GN=AHA_2602 PE=4 SV=1	1	11	11	11	10	9	10	9	9	8	10	9	10	9	9	8	10	9	10	9	9	8	32.9	32.9	32.9	49.34	447	447	3.56		45	55	24	12	30	0	246.97	By MS/MS	By MS/MS	By MS/MS	By MS/MS	By MS/MS	By MS/MS	29.8
tr|A0KLL2|A0KLL2_AERHH	tr|A0KLL2|A0KLL2_AERHH	7	7	7	tr|A0KLL2|A0KLL2_AERHH Protein NagD OS=Aeromonas hydrophila subsp. hydrophila (strain ATCC 7966 / DSM 30187 / JCM 1027 / KCTC 2358 / NCIMB 9240) GN=AHA_2654 PE=4 SV=1	1	7	7	7	6	6	6	5	6	5	6	6	6	5	6	5	6	6	6	5	6	5	45.8	45.8	45.8	27.617	249	249	4.55			21	10	24	19	0	107.01	By MS/MS	By MS/MS	By MS/MS	By MS/MS	By MS/MS	By MS/MS	43
sp|A0KGY4|ARNT_AERHH	sp|A0KGY4|ARNT_AERHH	6	6	6	sp|A0KGY4|ARNT_AERHH Undecaprenyl phosphate-alpha-4-amino-4-deoxy-L-arabinose arabinosyl transferase OS=Aeromonas hydrophila subsp. hydrophila (strain ATCC 7966 / DSM 30187 / JCM 1027 / KCTC 2358 / NCIMB 9240) GN=arnT PE=3 SV=1	1	6	6	6	5	4	5	4	5	4	5	4	5	4	5	4	5	4	5	4	5	4	13.3	13.3	13.3	61.171	547	547	3.98		10	8	8	11	8	0	22.213	By MS/MS	By MS/MS	By MS/MS	By MS/MS	By MS/MS	By MS/MS	11.3
tr|A0KNG7|A0KNG7_AERHH	tr|A0KNG7|A0KNG7_AERHH	11	11	11	tr|A0KNG7|A0KNG7_AERHH 6,7-dimethyl-8-ribityllumazine synthase OS=Aeromonas hydrophila subsp. hydrophila (strain ATCC 7966 / DSM 30187 / JCM 1027 / KCTC 2358 / NCIMB 9240) GN=ribE-2 PE=3 SV=1	1	11	11	11	10	11	10	9	9	10	10	11	10	9	9	10	10	11	10	9	9	10	56.7	56.7	56.7	20.79	194	194	4.3	3	19	38	114	81	47	0	323.31	By MS/MS	By MS/MS	By MS/MS	By MS/MS	By MS/MS	By MS/MS	56.7
tr|A0KEW0|A0KEW0_AERHH	tr|A0KEW0|A0KEW0_AERHH	9	9	9	tr|A0KEW0|A0KEW0_AERHH Alanine dehydrogenase OS=Aeromonas hydrophila subsp. hydrophila (strain ATCC 7966 / DSM 30187 / JCM 1027 / KCTC 2358 / NCIMB 9240) GN=ald PE=3 SV=1	1	9	9	9	8	8	9	7	8	8	8	8	9	7	8	8	8	8	9	7	8	8	32.3	32.3	32.3	38.897	371	371	4.66		3	15	51	44	38	0	89.029	By MS/MS	By MS/MS	By MS/MS	By MS/MS	By MS/MS	By MS/MS	27.2
tr|A0KFY1|A0KFY1_AERHH	tr|A0KFY1|A0KFY1_AERHH	19	19	19	tr|A0KFY1|A0KFY1_AERHH Aromatic-amino-acid aminotransferase OS=Aeromonas hydrophila subsp. hydrophila (strain ATCC 7966 / DSM 30187 / JCM 1027 / KCTC 2358 / NCIMB 9240) GN=AHA_0624 PE=4 SV=1	1	19	19	19	18	16	18	15	17	17	18	16	18	15	17	17	18	16	18	15	17	17	54.8	54.8	54.8	43.747	398	398	4.1		28	81	106	73	49	0	323.31	By MS/MS	By MS/MS	By MS/MS	By MS/MS	By MS/MS	By MS/MS	52.8
tr|A0KIJ3|A0KIJ3_AERHH	tr|A0KIJ3|A0KIJ3_AERHH	4	4	4	tr|A0KIJ3|A0KIJ3_AERHH Ribosomal subunit interface protein OS=Aeromonas hydrophila subsp. hydrophila (strain ATCC 7966 / DSM 30187 / JCM 1027 / KCTC 2358 / NCIMB 9240) GN=yfiA-1 PE=4 SV=1	1	4	4	4	4	4	4	4	4	4	4	4	4	4	4	4	4	4	4	4	4	4	51.8	51.8	51.8	12.638	112	112	4.45	5	8	32	211	111	75	0	107.73	By MS/MS	By MS/MS	By MS/MS	By MS/MS	By MS/MS	By MS/MS	51.8
tr|A0KJ02|A0KJ02_AERHH	tr|A0KJ02|A0KJ02_AERHH	8	8	8	tr|A0KJ02|A0KJ02_AERHH Protein VisC OS=Aeromonas hydrophila subsp. hydrophila (strain ATCC 7966 / DSM 30187 / JCM 1027 / KCTC 2358 / NCIMB 9240) GN=AHA_1717 PE=4 SV=1	1	8	8	8	5	6	7	5	5	6	5	6	7	5	5	6	5	6	7	5	5	6	26.4	26.4	26.4	43.803	409	409	3.25	4	15	16	13	8	3	0	92.771	By MS/MS	By MS/MS	By MS/MS	By MS/MS	By MS/MS	By MS/MS	16.4
tr|A0KFP5|A0KFP5_AERHH	tr|A0KFP5|A0KFP5_AERHH	15	15	15	tr|A0KFP5|A0KFP5_AERHH ATP-independent RNA helicase DbpA OS=Aeromonas hydrophila subsp. hydrophila (strain ATCC 7966 / DSM 30187 / JCM 1027 / KCTC 2358 / NCIMB 9240) GN=AHA_0538 PE=3 SV=1	1	15	15	15	11	11	11	11	11	10	11	11	11	11	11	10	11	11	11	11	11	10	53.1	53.1	53.1	49.297	458	458	3.36	16	28	22	39	13	14	0	206.09	By MS/MS	By MS/MS	By MS/MS	By MS/MS	By MS/MS	By MS/MS	38.9
tr|A0KKT7|A0KKT7_AERHH	tr|A0KKT7|A0KKT7_AERHH	5	5	5	tr|A0KKT7|A0KKT7_AERHH PhnA protein OS=Aeromonas hydrophila subsp. hydrophila (strain ATCC 7966 / DSM 30187 / JCM 1027 / KCTC 2358 / NCIMB 9240) GN=AHA_2365 PE=4 SV=1	1	5	5	5	5	5	4	4	5	2	5	5	4	4	5	2	5	5	4	4	5	2	42.4	42.4	42.4	23.618	217	217	4.22		5	21	21	10	19	0	119.34	By MS/MS	By MS/MS	By MS/MS	By MS/MS	By MS/MS	By MS/MS	42.4
tr|A0KJA8|A0KJA8_AERHH	tr|A0KJA8|A0KJA8_AERHH	4	4	4	tr|A0KJA8|A0KJA8_AERHH Uncharacterized protein OS=Aeromonas hydrophila subsp. hydrophila (strain ATCC 7966 / DSM 30187 / JCM 1027 / KCTC 2358 / NCIMB 9240) GN=AHA_1824 PE=4 SV=1	1	4	4	4	4	4	3	4	4	4	4	4	3	4	4	4	4	4	3	4	4	4	28.8	28.8	28.8	17.347	153	153	4.49			22	23	22	22	0	70.671	By MS/MS	By MS/MS	By MS/MS	By MS/MS	By MS/MS	By MS/MS	28.8
tr|A0KGB9|A0KGB9_AERHH	tr|A0KGB9|A0KGB9_AERHH	17	17	17	tr|A0KGB9|A0KGB9_AERHH Prolyl endopeptidase OS=Aeromonas hydrophila subsp. hydrophila (strain ATCC 7966 / DSM 30187 / JCM 1027 / KCTC 2358 / NCIMB 9240) GN=AHA_0767 PE=4 SV=1	1	17	17	17	11	12	10	12	14	12	11	12	10	12	14	12	11	12	10	12	14	12	31.6	31.6	31.6	79.184	715	715	4.03	5	16	27	15	25	26	0	119.56	By MS/MS	By MS/MS	By MS/MS	By MS/MS	By MS/MS	By MS/MS	22.1
tr|A0KIF1|A0KIF1_AERHH	tr|A0KIF1|A0KIF1_AERHH	13	13	13	tr|A0KIF1|A0KIF1_AERHH Alkyl hydroperoxide reductase TsaA OS=Aeromonas hydrophila subsp. hydrophila (strain ATCC 7966 / DSM 30187 / JCM 1027 / KCTC 2358 / NCIMB 9240) GN=AHA_1514 PE=4 SV=1	1	13	13	13	12	10	12	11	11	11	12	10	12	11	11	11	12	10	12	11	11	11	69	69	69	22.022	200	200	3.53	49	95	82	66	66	75	0	189.06	By MS/MS	By MS/MS	By MS/MS	By MS/MS	By MS/MS	By MS/MS	65.5
sp|A0KJ91|RIBA_AERHH	sp|A0KJ91|RIBA_AERHH	11	11	11	sp|A0KJ91|RIBA_AERHH GTP cyclohydrolase-2 OS=Aeromonas hydrophila subsp. hydrophila (strain ATCC 7966 / DSM 30187 / JCM 1027 / KCTC 2358 / NCIMB 9240) GN=ribA PE=3 SV=1	1	11	11	11	10	9	10	10	10	10	10	9	10	10	10	10	10	9	10	10	10	10	64.5	64.5	64.5	21.643	197	197	3.91	1	49	61	79	44	46	0	275.79	By MS/MS	By MS/MS	By MS/MS	By MS/MS	By MS/MS	By MS/MS	60.4
tr|A0KN98|A0KN98_AERHH	tr|A0KN98|A0KN98_AERHH	3	3	3	tr|A0KN98|A0KN98_AERHH Rare lipoprotein A OS=Aeromonas hydrophila subsp. hydrophila (strain ATCC 7966 / DSM 30187 / JCM 1027 / KCTC 2358 / NCIMB 9240) GN=rlpA PE=3 SV=1	1	3	3	3	3	3	3	3	3	2	3	3	3	3	3	2	3	3	3	3	3	2	10.3	10.3	10.3	34.221	321	321	4.14	6	2		10	9	9	0	27.229	By MS/MS	By MS/MS	By MS/MS	By MS/MS	By MS/MS	By MS/MS	10.3
tr|A0KP54|A0KP54_AERHH	tr|A0KP54|A0KP54_AERHH	8	8	8	tr|A0KP54|A0KP54_AERHH Mechanosensitive ion channel OS=Aeromonas hydrophila subsp. hydrophila (strain ATCC 7966 / DSM 30187 / JCM 1027 / KCTC 2358 / NCIMB 9240) GN=AHA_3585 PE=4 SV=1	1	8	8	8	7	7	7	8	6	7	7	7	7	8	6	7	7	7	7	8	6	7	22.8	22.8	22.8	46.286	413	413	4.56		5	7	19	32	14	0	46.652	By MS/MS	By MS/MS	By MS/MS	By MS/MS	By MS/MS	By MS/MS	20.1
sp|A0KGU1|LPTD_AERHH	sp|A0KGU1|LPTD_AERHH	20	20	20	sp|A0KGU1|LPTD_AERHH LPS-assembly protein LptD OS=Aeromonas hydrophila subsp. hydrophila (strain ATCC 7966 / DSM 30187 / JCM 1027 / KCTC 2358 / NCIMB 9240) GN=lptD PE=3 SV=1	1	20	20	20	16	16	14	17	16	14	16	16	14	17	16	14	16	16	14	17	16	14	31.2	31.2	31.2	92.093	810	810	3.26	31	42	29	28	35	18	0	198.63	By MS/MS	By MS/MS	By MS/MS	By MS/MS	By MS/MS	By MS/MS	23.1
tr|A0KHF8|A0KHF8_AERHH	tr|A0KHF8|A0KHF8_AERHH	9	9	9	tr|A0KHF8|A0KHF8_AERHH PTS system, glucose-specific IIBC component OS=Aeromonas hydrophila subsp. hydrophila (strain ATCC 7966 / DSM 30187 / JCM 1027 / KCTC 2358 / NCIMB 9240) GN=ptsG PE=4 SV=1	1	9	9	9	9	8	8	8	8	8	9	8	8	8	8	8	9	8	8	8	8	8	24.4	24.4	24.4	49.728	476	476	4.25	29	16	46	53	54	92	0	160.26	By MS/MS	By MS/MS	By MS/MS	By MS/MS	By MS/MS	By MS/MS	24.4
tr|A0KGR3|A0KGR3_AERHH	tr|A0KGR3|A0KGR3_AERHH	6	6	6	tr|A0KGR3|A0KGR3_AERHH Uncharacterized protein OS=Aeromonas hydrophila subsp. hydrophila (strain ATCC 7966 / DSM 30187 / JCM 1027 / KCTC 2358 / NCIMB 9240) GN=AHA_0916 PE=4 SV=1	1	6	6	6	5	4	5	6	5	5	5	4	5	6	5	5	5	4	5	6	5	5	25	25	25	28.962	256	256	3.68		28	10	11	15	13	0	78.63	By MS/MS	By MS/MS	By MS/MS	By MS/MS	By MS/MS	By MS/MS	22.3
sp|A0KHG4|EFTS_AERHH	sp|A0KHG4|EFTS_AERHH	24	24	24	sp|A0KHG4|EFTS_AERHH Elongation factor Ts OS=Aeromonas hydrophila subsp. hydrophila (strain ATCC 7966 / DSM 30187 / JCM 1027 / KCTC 2358 / NCIMB 9240) GN=tsf PE=3 SV=1	1	24	24	24	23	20	23	21	20	21	23	20	23	21	20	21	23	20	23	21	20	21	73.7	73.7	73.7	31.2	293	293	3.45	229	260	1222	633	249	294	0	323.31	By MS/MS	By MS/MS	By MS/MS	By MS/MS	By MS/MS	By MS/MS	73.4
tr|A0KMV9|A0KMV9_AERHH	tr|A0KMV9|A0KMV9_AERHH	11	11	11	tr|A0KMV9|A0KMV9_AERHH Putative aminotransferase B OS=Aeromonas hydrophila subsp. hydrophila (strain ATCC 7966 / DSM 30187 / JCM 1027 / KCTC 2358 / NCIMB 9240) GN=AHA_3110 PE=4 SV=1	1	11	11	11	9	9	8	8	9	7	9	9	8	8	9	7	9	9	8	8	9	7	32	32	32	41.751	378	378	4.03		32	21	15	31	29	0	55.783	By MS/MS	By MS/MS	By MS/MS	By MS/MS	By MS/MS	By MS/MS	29.6
tr|A0KMN0|A0KMN0_AERHH	tr|A0KMN0|A0KMN0_AERHH	13	13	13	tr|A0KMN0|A0KMN0_AERHH ABC transporter, CydDC cysteine exporter (CydDC-E) family, permease/ATP-binding protein CydD OS=Aeromonas hydrophila subsp. hydrophila (strain ATCC 7966 / DSM 30187 / JCM 1027 / KCTC 2358 / NCIMB 9240) GN=AHA_3029 PE=4 SV=1	1	13	13	13	13	8	10	11	12	10	13	8	10	11	12	10	13	8	10	11	12	10	28.4	28.4	28.4	64.418	589	589	3.97		31	27	9	15	35	0	188.81	By MS/MS	By MS/MS	By MS/MS	By MS/MS	By MS/MS	By MS/MS	28.4
sp|Q44069|LEXA_AERHH	sp|Q44069|LEXA_AERHH	6	6	6	sp|Q44069|LEXA_AERHH LexA repressor OS=Aeromonas hydrophila subsp. hydrophila (strain ATCC 7966 / DSM 30187 / JCM 1027 / KCTC 2358 / NCIMB 9240) GN=lexA PE=3 SV=2	1	6	6	6	5	5	4	5	6	6	5	5	4	5	6	6	5	5	4	5	6	6	35.3	35.3	35.3	22.908	207	207	2.83	3	20	35	10	2		0	35.058	By MS/MS	By MS/MS	By MS/MS	By MS/MS	By MS/MS	By MS/MS	31.4
tr|A0KEB9|A0KEB9_AERHH	tr|A0KEB9|A0KEB9_AERHH	7	7	7	tr|A0KEB9|A0KEB9_AERHH Ferritin OS=Aeromonas hydrophila subsp. hydrophila (strain ATCC 7966 / DSM 30187 / JCM 1027 / KCTC 2358 / NCIMB 9240) GN=AHA_0054 PE=3 SV=1	1	7	7	7	7	7	5	6	6	6	7	7	5	6	6	6	7	7	5	6	6	6	36.4	36.4	36.4	23.77	209	209	4.27	4		37	36	30	28	0	69.546	By MS/MS	By MS/MS	By MS/MS	By MS/MS	By MS/MS	By MS/MS	36.4
tr|A0KIE7|A0KIE7_AERHH	tr|A0KIE7|A0KIE7_AERHH	4	4	4	tr|A0KIE7|A0KIE7_AERHH Uncharacterized protein OS=Aeromonas hydrophila subsp. hydrophila (strain ATCC 7966 / DSM 30187 / JCM 1027 / KCTC 2358 / NCIMB 9240) GN=AHA_1510 PE=4 SV=1	1	4	4	4	4	4	4	4	4	4	4	4	4	4	4	4	4	4	4	4	4	4	53.6	53.6	53.6	11.123	97	97	4.14		10	24	17	21	18	0	58.785	By MS/MS	By MS/MS	By MS/MS	By MS/MS	By MS/MS	By MS/MS	53.6
tr|A0KLI5|A0KLI5_AERHH	tr|A0KLI5|A0KLI5_AERHH	15	15	15	tr|A0KLI5|A0KLI5_AERHH Aminotransferase, class I and II OS=Aeromonas hydrophila subsp. hydrophila (strain ATCC 7966 / DSM 30187 / JCM 1027 / KCTC 2358 / NCIMB 9240) GN=AHA_2627 PE=4 SV=1	1	15	15	15	13	12	11	10	11	11	13	12	11	10	11	11	13	12	11	10	11	11	41.6	41.6	41.6	45.685	404	404	3.71	26	16	7	37	29	24	0	120.58	By MS/MS	By MS/MS	By MS/MS	By MS/MS	By MS/MS	By MS/MS	38.1
tr|A0KPL8|A0KPL8_AERHH	tr|A0KPL8|A0KPL8_AERHH	11	11	11	tr|A0KPL8|A0KPL8_AERHH Uncharacterized protein OS=Aeromonas hydrophila subsp. hydrophila (strain ATCC 7966 / DSM 30187 / JCM 1027 / KCTC 2358 / NCIMB 9240) GN=AHA_3771 PE=4 SV=1	1	11	11	11	11	10	10	7	9	9	11	10	10	7	9	9	11	10	10	7	9	9	50.4	50.4	50.4	26.192	228	228	4.09		14	59	55	36	34	0	250.69	By MS/MS	By MS/MS	By MS/MS	By MS/MS	By MS/MS	By MS/MS	50.4
tr|A0KGU6|A0KGU6_AERHH	tr|A0KGU6|A0KGU6_AERHH	24	24	24	tr|A0KGU6|A0KGU6_AERHH ABC transporter, ATP-binding protein OS=Aeromonas hydrophila subsp. hydrophila (strain ATCC 7966 / DSM 30187 / JCM 1027 / KCTC 2358 / NCIMB 9240) GN=AHA_0950 PE=4 SV=1	1	24	24	24	23	23	23	23	23	24	23	23	23	23	23	24	23	23	23	23	23	24	48.1	48.1	48.1	62.423	555	555	3.65	41	116	138	121	114	83	0	323.31	By MS/MS	By MS/MS	By MS/MS	By MS/MS	By MS/MS	By MS/MS	46.1
tr|A0KF82|A0KF82_AERHH	tr|A0KF82|A0KF82_AERHH	6	6	6	tr|A0KF82|A0KF82_AERHH Carbonic anhydrase OS=Aeromonas hydrophila subsp. hydrophila (strain ATCC 7966 / DSM 30187 / JCM 1027 / KCTC 2358 / NCIMB 9240) GN=AHA_0375 PE=3 SV=1	1	6	6	6	5	6	6	5	6	4	5	6	6	5	6	4	5	6	6	5	6	4	38.4	38.4	38.4	25.244	219	219	4.76	6		6	32	59	35	0	132.28	By MS/MS	By MS/MS	By MS/MS	By MS/MS	By MS/MS	By MS/MS	32
tr|A0KG92|A0KG92_AERHH	tr|A0KG92|A0KG92_AERHH	15	15	15	tr|A0KG92|A0KG92_AERHH Xenobiotic reductase B OS=Aeromonas hydrophila subsp. hydrophila (strain ATCC 7966 / DSM 30187 / JCM 1027 / KCTC 2358 / NCIMB 9240) GN=xenB PE=4 SV=1	1	15	15	15	15	13	13	12	13	14	15	13	13	12	13	14	15	13	13	12	13	14	40.2	40.2	40.2	40.908	373	373	4.22	9	10	41	57	58	39	0	167.81	By MS/MS	By MS/MS	By MS/MS	By MS/MS	By MS/MS	By MS/MS	40.2
tr|A0KPY3|A0KPY3_AERHH	tr|A0KPY3|A0KPY3_AERHH	15	15	15	tr|A0KPY3|A0KPY3_AERHH LppC superfamily OS=Aeromonas hydrophila subsp. hydrophila (strain ATCC 7966 / DSM 30187 / JCM 1027 / KCTC 2358 / NCIMB 9240) GN=AHA_3895 PE=4 SV=1	1	15	15	15	10	11	11	11	12	13	10	11	11	11	12	13	10	11	11	11	12	13	31.2	31.2	31.2	72.561	670	670	4.74		7	16	39	76	44	0	323.31	By MS/MS	By MS/MS	By MS/MS	By MS/MS	By MS/MS	By MS/MS	21
sp|A0KQZ6|MNME_AERHH	sp|A0KQZ6|MNME_AERHH	14	14	14	sp|A0KQZ6|MNME_AERHH tRNA modification GTPase MnmE OS=Aeromonas hydrophila subsp. hydrophila (strain ATCC 7966 / DSM 30187 / JCM 1027 / KCTC 2358 / NCIMB 9240) GN=mnmE PE=3 SV=1	1	14	14	14	14	12	11	14	14	9	14	12	11	14	14	9	14	12	11	14	14	9	34.7	34.7	34.7	49.385	453	453	3.78	6	20	31	40	19	20	0	155.68	By MS/MS	By MS/MS	By MS/MS	By MS/MS	By MS/MS	By MS/MS	34.7
tr|A0KN86|A0KN86_AERHH	tr|A0KN86|A0KN86_AERHH	4	4	4	tr|A0KN86|A0KN86_AERHH Uncharacterized protein OS=Aeromonas hydrophila subsp. hydrophila (strain ATCC 7966 / DSM 30187 / JCM 1027 / KCTC 2358 / NCIMB 9240) GN=AHA_3246 PE=4 SV=1	1	4	4	4	4	4	4	4	4	4	4	4	4	4	4	4	4	4	4	4	4	4	31.5	31.5	31.5	18.758	162	162	3.14		32	22	19	5	5	0	85.857	By MS/MS	By MS/MS	By MS/MS	By MS/MS	By MS/MS	By MS/MS	31.5
tr|A0KM74|A0KM74_AERHH	tr|A0KM74|A0KM74_AERHH	21	21	21	tr|A0KM74|A0KM74_AERHH SNF2 family helicase OS=Aeromonas hydrophila subsp. hydrophila (strain ATCC 7966 / DSM 30187 / JCM 1027 / KCTC 2358 / NCIMB 9240) GN=AHA_2871 PE=4 SV=1	1	21	21	21	10	8	9	9	10	15	10	8	9	9	10	15	10	8	9	9	10	15	19.5	19.5	19.5	142.78	1280	1280	4.06	8	14	10	8	13	27	0	90.796	By MS/MS	By MS/MS	By MS/MS	By MS/MS	By MS/MS	By MS/MS	8.4
tr|A0KPJ5|A0KPJ5_AERHH	tr|A0KPJ5|A0KPJ5_AERHH	8	8	8	tr|A0KPJ5|A0KPJ5_AERHH Uncharacterized protein OS=Aeromonas hydrophila subsp. hydrophila (strain ATCC 7966 / DSM 30187 / JCM 1027 / KCTC 2358 / NCIMB 9240) GN=AHA_3748 PE=4 SV=1	1	8	8	8	5	4	4	6	6	6	5	4	4	6	6	6	5	4	4	6	6	6	38	38	38	29.658	255	255	3.26	11	16	3	8	4	12	0	17.786	By MS/MS	By MS/MS	By MS/MS	By MS/MS	By MS/MS	By MS/MS	23.5
sp|A0KIF6|CMOA_AERHH	sp|A0KIF6|CMOA_AERHH	4	4	4	sp|A0KIF6|CMOA_AERHH Carboxy-S-adenosyl-L-methionine synthase OS=Aeromonas hydrophila subsp. hydrophila (strain ATCC 7966 / DSM 30187 / JCM 1027 / KCTC 2358 / NCIMB 9240) GN=cmoA PE=3 SV=1	1	4	4	4	4	3	3	4	4	3	4	3	3	4	4	3	4	3	3	4	4	3	24.1	24.1	24.1	27.829	249	249	4.48			10	12	13	9	0	14.274	By MS/MS	By MS/MS	By MS/MS	By MS/MS	By MS/MS	By MS/MS	24.1
tr|A0KGQ2|A0KGQ2_AERHH	tr|A0KGQ2|A0KGQ2_AERHH	13	13	13	tr|A0KGQ2|A0KGQ2_AERHH Aerobic respiration control sensor protein OS=Aeromonas hydrophila subsp. hydrophila (strain ATCC 7966 / DSM 30187 / JCM 1027 / KCTC 2358 / NCIMB 9240) GN=AHA_0905 PE=4 SV=1	1	13	13	13	5	8	6	6	8	8	5	8	6	6	8	8	5	8	6	6	8	8	20.9	20.9	20.9	86.675	770	770	3.3	3	15	10	5	4	7	0	33.725	By MS/MS	By MS/MS	By MS/MS	By MS/MS	By MS/MS	By MS/MS	7.4
tr|A0KK22|A0KK22_AERHH	tr|A0KK22|A0KK22_AERHH	4	4	4	tr|A0KK22|A0KK22_AERHH Oxidoreductase molybdopterin binding domain, putative OS=Aeromonas hydrophila subsp. hydrophila (strain ATCC 7966 / DSM 30187 / JCM 1027 / KCTC 2358 / NCIMB 9240) GN=AHA_2093 PE=4 SV=1	1	4	4	4	4	3	4	4	4	4	4	3	4	4	4	4	4	3	4	4	4	4	34.8	34.8	34.8	17.989	161	161	3.97		9	14	14	12	9	0	41.447	By MS/MS	By MS/MS	By MS/MS	By MS/MS	By MS/MS	By MS/MS	34.8
tr|A0KJ43|A0KJ43_AERHH	tr|A0KJ43|A0KJ43_AERHH	7	7	7	tr|A0KJ43|A0KJ43_AERHH Uncharacterized protein OS=Aeromonas hydrophila subsp. hydrophila (strain ATCC 7966 / DSM 30187 / JCM 1027 / KCTC 2358 / NCIMB 9240) GN=AHA_1758 PE=4 SV=1	1	7	7	7	6	6	7	6	6	5	6	6	7	6	6	5	6	6	7	6	6	5	24.7	24.7	24.7	33.36	312	312	3.65	1	27	22	20	18	13	0	168.99	By MS/MS	By MS/MS	By MS/MS	By MS/MS	By MS/MS	By MS/MS	24.4
sp|A0KIN9|FTHS_AERHH	sp|A0KIN9|FTHS_AERHH	13	13	13	sp|A0KIN9|FTHS_AERHH Formate--tetrahydrofolate ligase OS=Aeromonas hydrophila subsp. hydrophila (strain ATCC 7966 / DSM 30187 / JCM 1027 / KCTC 2358 / NCIMB 9240) GN=fhs PE=3 SV=1	1	13	13	13	11	12	10	10	11	11	11	12	10	10	11	11	11	12	10	10	11	11	33.5	33.5	33.5	60.859	576	576	4.12		11	25	31	15	22	0	76.45	By MS/MS	By MS/MS	By MS/MS	By MS/MS	By MS/MS	By MS/MS	28
tr|A0KFK7|A0KFK7_AERHH	tr|A0KFK7|A0KFK7_AERHH	9	9	9	tr|A0KFK7|A0KFK7_AERHH NADP-dependent l-serine/l-allo-threonine dehydrogenase ydfg OS=Aeromonas hydrophila subsp. hydrophila (strain ATCC 7966 / DSM 30187 / JCM 1027 / KCTC 2358 / NCIMB 9240) GN=AHA_0500 PE=3 SV=1	1	9	9	9	7	7	7	9	8	7	7	7	7	9	8	7	7	7	7	9	8	7	50.4	50.4	50.4	26.462	248	248	4.51	3	3	27	34	37	39	0	190.06	By MS/MS	By MS/MS	By MS/MS	By MS/MS	By MS/MS	By MS/MS	43.5
tr|A0KL24|A0KL24_AERHH	tr|A0KL24|A0KL24_AERHH	14	14	14	tr|A0KL24|A0KL24_AERHH Glycerol-3-phosphate dehydrogenase OS=Aeromonas hydrophila subsp. hydrophila (strain ATCC 7966 / DSM 30187 / JCM 1027 / KCTC 2358 / NCIMB 9240) GN=AHA_2461 PE=3 SV=1	1	14	14	14	13	14	14	12	13	12	13	14	14	12	13	12	13	14	14	12	13	12	38.7	38.7	38.7	46.199	426	426	4.35	1	18	43	107	66	59	0	159.73	By MS/MS	By MS/MS	By MS/MS	By MS/MS	By MS/MS	By MS/MS	37.1
tr|A0KIV1|A0KIV1_AERHH	tr|A0KIV1|A0KIV1_AERHH	11	11	11	tr|A0KIV1|A0KIV1_AERHH Nucleoid-associated protein NdpA OS=Aeromonas hydrophila subsp. hydrophila (strain ATCC 7966 / DSM 30187 / JCM 1027 / KCTC 2358 / NCIMB 9240) GN=AHA_1666 PE=4 SV=1	1	11	11	11	7	7	7	8	7	9	7	7	7	8	7	9	7	7	7	8	7	9	37.8	37.8	37.8	42.117	376	376	3.93	2	14	20	25	21	13	0	77.438	By MS/MS	By MS/MS	By MS/MS	By MS/MS	By MS/MS	By MS/MS	21.5
tr|A0KLT2|A0KLT2_AERHH	tr|A0KLT2|A0KLT2_AERHH	7	7	7	tr|A0KLT2|A0KLT2_AERHH 4-hydroxy-tetrahydrodipicolinate reductase OS=Aeromonas hydrophila subsp. hydrophila (strain ATCC 7966 / DSM 30187 / JCM 1027 / KCTC 2358 / NCIMB 9240) GN=dapB PE=3 SV=1	1	7	7	7	6	5	6	6	5	5	6	5	6	6	5	5	6	5	6	6	5	5	31.6	31.6	31.6	31.505	297	297	3.77		6	53	22	14	13	0	125.95	By MS/MS	By MS/MS	By MS/MS	By MS/MS	By MS/MS	By MS/MS	25.6
sp|A0KNF9|DXS_AERHH	sp|A0KNF9|DXS_AERHH	16	16	16	sp|A0KNF9|DXS_AERHH 1-deoxy-D-xylulose-5-phosphate synthase OS=Aeromonas hydrophila subsp. hydrophila (strain ATCC 7966 / DSM 30187 / JCM 1027 / KCTC 2358 / NCIMB 9240) GN=dxs PE=3 SV=1	1	16	16	16	14	13	13	12	12	13	14	13	13	12	12	13	14	13	13	12	12	13	30.8	30.8	30.8	67.478	621	621	3.91		47	34	32	46	32	0	290.52	By MS/MS	By MS/MS	By MS/MS	By MS/MS	By MS/MS	By MS/MS	28.2
tr|A0KK41|A0KK41_AERHH	tr|A0KK41|A0KK41_AERHH	5	5	5	tr|A0KK41|A0KK41_AERHH Phosphatase YniC OS=Aeromonas hydrophila subsp. hydrophila (strain ATCC 7966 / DSM 30187 / JCM 1027 / KCTC 2358 / NCIMB 9240) GN=AHA_2118 PE=4 SV=1	1	5	5	5	5	5	5	5	4	5	5	5	5	5	4	5	5	5	5	5	4	5	28.3	28.3	28.3	23.974	219	219	4.33		1	21	29	25	14	0	28.98	By MS/MS	By MS/MS	By MS/MS	By MS/MS	By MS/MS	By MS/MS	28.3
tr|A0KGF1|A0KGF1_AERHH	tr|A0KGF1|A0KGF1_AERHH	6	6	6	tr|A0KGF1|A0KGF1_AERHH Signal peptidase I OS=Aeromonas hydrophila subsp. hydrophila (strain ATCC 7966 / DSM 30187 / JCM 1027 / KCTC 2358 / NCIMB 9240) GN=lepB PE=3 SV=1	1	6	6	6	4	4	4	5	5	6	4	4	4	5	5	6	4	4	4	5	5	6	20.8	20.8	20.8	34.787	307	307	4.02	1	10	15	12	13	13	0	35.259	By MS/MS	By MS/MS	By MS/MS	By MS/MS	By MS/MS	By MS/MS	16
tr|A0KFA7|A0KFA7_AERHH	tr|A0KFA7|A0KFA7_AERHH	17	17	17	tr|A0KFA7|A0KFA7_AERHH Rod shape-determining protein MreB OS=Aeromonas hydrophila subsp. hydrophila (strain ATCC 7966 / DSM 30187 / JCM 1027 / KCTC 2358 / NCIMB 9240) GN=mreB PE=4 SV=1	1	17	17	17	13	14	14	14	14	17	13	14	14	14	14	17	13	14	14	14	14	17	50.6	50.6	50.6	37.029	346	346	3.85	4	47	152	95	75	60	0	223.94	By MS/MS	By MS/MS	By MS/MS	By MS/MS	By MS/MS	By MS/MS	43.4
sp|A0KPF3|AMPA_AERHH	sp|A0KPF3|AMPA_AERHH	23	23	23	sp|A0KPF3|AMPA_AERHH Probable cytosol aminopeptidase OS=Aeromonas hydrophila subsp. hydrophila (strain ATCC 7966 / DSM 30187 / JCM 1027 / KCTC 2358 / NCIMB 9240) GN=pepA PE=3 SV=1	1	23	23	23	21	21	20	19	22	20	21	21	20	19	22	20	21	21	20	19	22	20	50.2	50.2	50.2	54.665	502	502	4.36	3	35	74	111	87	108	0	323.31	By MS/MS	By MS/MS	By MS/MS	By MS/MS	By MS/MS	By MS/MS	46.6
sp|A0KEF8|UBIB_AERHH	sp|A0KEF8|UBIB_AERHH	13	13	13	sp|A0KEF8|UBIB_AERHH Probable protein kinase UbiB OS=Aeromonas hydrophila subsp. hydrophila (strain ATCC 7966 / DSM 30187 / JCM 1027 / KCTC 2358 / NCIMB 9240) GN=ubiB PE=3 SV=1	1	13	13	13	12	8	9	8	10	8	12	8	9	8	10	8	12	8	9	8	10	8	27.7	27.7	27.7	63.225	546	546	4.14		15	10	22	35	9	0	34.514	By MS/MS	By MS/MS	By MS/MS	By MS/MS	By MS/MS	By MS/MS	25.3
tr|A0KFH3|A0KFH3_AERHH	tr|A0KFH3|A0KFH3_AERHH	12	12	12	tr|A0KFH3|A0KFH3_AERHH HemY protein OS=Aeromonas hydrophila subsp. hydrophila (strain ATCC 7966 / DSM 30187 / JCM 1027 / KCTC 2358 / NCIMB 9240) GN=AHA_0466 PE=4 SV=1	1	12	12	12	11	7	8	7	8	9	11	7	8	7	8	9	11	7	8	7	8	9	37.5	37.5	37.5	43.143	387	387	3.47	3	20	28	26	14	6	0	201.83	By MS/MS	By MS/MS	By MS/MS	By MS/MS	By MS/MS	By MS/MS	35.4
tr|A0KQB3|A0KQB3_AERHH	tr|A0KQB3|A0KQB3_AERHH	10	10	10	tr|A0KQB3|A0KQB3_AERHH Pantothenate kinase OS=Aeromonas hydrophila subsp. hydrophila (strain ATCC 7966 / DSM 30187 / JCM 1027 / KCTC 2358 / NCIMB 9240) GN=coaA PE=3 SV=1	1	10	10	10	7	9	9	7	8	8	7	9	9	7	8	8	7	9	9	7	8	8	39.1	39.1	39.1	36.265	312	312	4.16		2	43	30	29	19	0	48.988	By MS/MS	By MS/MS	By MS/MS	By MS/MS	By MS/MS	By MS/MS	25.6
tr|A0KFN6|A0KFN6_AERHH	tr|A0KFN6|A0KFN6_AERHH	7	7	7	tr|A0KFN6|A0KFN6_AERHH 1,4-dihydroxy-2-naphthoyl-CoA synthase OS=Aeromonas hydrophila subsp. hydrophila (strain ATCC 7966 / DSM 30187 / JCM 1027 / KCTC 2358 / NCIMB 9240) GN=menB PE=3 SV=1	1	7	7	7	7	7	7	7	7	7	7	7	7	7	7	7	7	7	7	7	7	7	29.4	29.4	29.4	31.925	286	286	3.87		23	42	40	28	20	0	184.42	By MS/MS	By MS/MS	By MS/MS	By MS/MS	By MS/MS	By MS/MS	29.4
tr|A0KQA2|A0KQA2_AERHH	tr|A0KQA2|A0KQA2_AERHH	5	5	5	tr|A0KQA2|A0KQA2_AERHH Endoribonuclease L-PSP, putative OS=Aeromonas hydrophila subsp. hydrophila (strain ATCC 7966 / DSM 30187 / JCM 1027 / KCTC 2358 / NCIMB 9240) GN=AHA_4025 PE=4 SV=1	1	5	5	5	5	5	5	5	5	5	5	5	5	5	5	5	5	5	5	5	5	5	44.4	44.4	44.4	13.365	126	126	4.44	2	2	31	30	29	34	0	116.55	By MS/MS	By MS/MS	By MS/MS	By MS/MS	By MS/MS	By MS/MS	44.4
tr|A0KQV0|A0KQV0_AERHH	tr|A0KQV0|A0KQV0_AERHH	2	2	2	tr|A0KQV0|A0KQV0_AERHH Putative lipooligosaccharide biosynthesis protein LpsA OS=Aeromonas hydrophila subsp. hydrophila (strain ATCC 7966 / DSM 30187 / JCM 1027 / KCTC 2358 / NCIMB 9240) GN=AHA_4229 PE=4 SV=1	1	2	2	2	2	2	2	2	2	2	2	2	2	2	2	2	2	2	2	2	2	2	9	9	9	24.387	221	221	5.31			6			20	0	12.954	By MS/MS	By MS/MS	By MS/MS	By MS/MS	By MS/MS	By MS/MS	9
tr|A0KGC8|A0KGC8_AERHH	tr|A0KGC8|A0KGC8_AERHH	26	26	26	tr|A0KGC8|A0KGC8_AERHH Bifunctional protein PutA OS=Aeromonas hydrophila subsp. hydrophila (strain ATCC 7966 / DSM 30187 / JCM 1027 / KCTC 2358 / NCIMB 9240) GN=AHA_0776 PE=3 SV=1	1	26	26	26	20	20	18	16	12	15	20	20	18	16	12	15	20	20	18	16	12	15	32.7	32.7	32.7	114.49	1054	1054	3.73	1	30	41	36	27	18	0	184.18	By MS/MS	By MS/MS	By MS/MS	By MS/MS	By MS/MS	By MS/MS	25.9
tr|A0KKQ6|A0KKQ6_AERHH	tr|A0KKQ6|A0KKQ6_AERHH	12	12	12	tr|A0KKQ6|A0KKQ6_AERHH Ribonucleoside-diphosphate reductase, beta subunit OS=Aeromonas hydrophila subsp. hydrophila (strain ATCC 7966 / DSM 30187 / JCM 1027 / KCTC 2358 / NCIMB 9240) GN=nrdB PE=4 SV=1	1	12	12	12	9	9	8	8	11	9	9	9	8	8	11	9	9	9	8	8	11	9	39.8	39.8	39.8	43.185	377	377	4.47		5	28	51	45	35	0	323.31	By MS/MS	By MS/MS	By MS/MS	By MS/MS	By MS/MS	By MS/MS	29.7
tr|A0KJU3|A0KJU3_AERHH	tr|A0KJU3|A0KJU3_AERHH	42	42	42	tr|A0KJU3|A0KJU3_AERHH Lon protease OS=Aeromonas hydrophila subsp. hydrophila (strain ATCC 7966 / DSM 30187 / JCM 1027 / KCTC 2358 / NCIMB 9240) GN=lon PE=2 SV=1	1	42	42	42	35	36	34	37	36	38	35	36	34	37	36	38	35	36	34	37	36	38	54.5	54.5	54.5	87.739	784	784	3.7	82	162	139	166	145	156	0	323.31	By MS/MS	By MS/MS	By MS/MS	By MS/MS	By MS/MS	By MS/MS	46.6
sp|A0KGM7|LEUC_AERHH	sp|A0KGM7|LEUC_AERHH	16	16	16	sp|A0KGM7|LEUC_AERHH 3-isopropylmalate dehydratase large subunit OS=Aeromonas hydrophila subsp. hydrophila (strain ATCC 7966 / DSM 30187 / JCM 1027 / KCTC 2358 / NCIMB 9240) GN=leuC PE=3 SV=1	1	16	16	16	14	13	14	12	12	10	14	13	14	12	12	10	14	13	14	12	12	10	39.8	39.8	39.8	49.882	465	465	4.07	17	14	44	52	41	49	0	152.96	By MS/MS	By MS/MS	By MS/MS	By MS/MS	By MS/MS	By MS/MS	37.8
tr|A0KLW3|A0KLW3_AERHH	tr|A0KLW3|A0KLW3_AERHH	15	15	15	tr|A0KLW3|A0KLW3_AERHH Cysteine--tRNA ligase OS=Aeromonas hydrophila subsp. hydrophila (strain ATCC 7966 / DSM 30187 / JCM 1027 / KCTC 2358 / NCIMB 9240) GN=cysS PE=3 SV=1	1	15	15	15	15	14	12	13	14	12	15	14	12	13	14	12	15	14	12	13	14	12	41	41	41	51.233	458	458	3.5	27	75	35	47	55	37	0	323.31	By MS/MS	By MS/MS	By MS/MS	By MS/MS	By MS/MS	By MS/MS	41
tr|A0KP57|A0KP57_AERHH	tr|A0KP57|A0KP57_AERHH	14	14	14	tr|A0KP57|A0KP57_AERHH Acyltransferase family protein OS=Aeromonas hydrophila subsp. hydrophila (strain ATCC 7966 / DSM 30187 / JCM 1027 / KCTC 2358 / NCIMB 9240) GN=AHA_3588 PE=4 SV=1	1	14	14	14	10	9	9	11	12	9	10	9	9	11	12	9	10	9	9	11	12	9	50.3	50.3	50.3	41.563	368	368	4.19	1	1	36	27	32	15	0	167.73	By MS/MS	By MS/MS	By MS/MS	By MS/MS	By MS/MS	By MS/MS	39.4
sp|A0KN87|SYL_AERHH	sp|A0KN87|SYL_AERHH	32	32	32	sp|A0KN87|SYL_AERHH Leucine--tRNA ligase OS=Aeromonas hydrophila subsp. hydrophila (strain ATCC 7966 / DSM 30187 / JCM 1027 / KCTC 2358 / NCIMB 9240) GN=leuS PE=3 SV=2	1	32	32	32	24	27	29	27	26	24	24	27	29	27	26	24	24	27	29	27	26	24	37.5	37.5	37.5	96.864	859	859	3.76	48	137	104	122	107	129	0	323.31	By MS/MS	By MS/MS	By MS/MS	By MS/MS	By MS/MS	By MS/MS	32.4
tr|A0KIE3|A0KIE3_AERHH	tr|A0KIE3|A0KIE3_AERHH	10	10	10	tr|A0KIE3|A0KIE3_AERHH NAD-dependent methanol dehydrogenase OS=Aeromonas hydrophila subsp. hydrophila (strain ATCC 7966 / DSM 30187 / JCM 1027 / KCTC 2358 / NCIMB 9240) GN=AHA_1506 PE=4 SV=1	1	10	10	10	8	6	6	3	4	5	8	6	6	3	4	5	8	6	6	3	4	5	31.2	31.2	31.2	41.494	394	394	4.57			8	13	17	9	0	20.58	By MS/MS	By MS/MS	By MS/MS	By MS/MS	By MS/MS	By MS/MS	22.8
tr|A0KNJ5|A0KNJ5_AERHH	tr|A0KNJ5|A0KNJ5_AERHH	16	16	16	tr|A0KNJ5|A0KNJ5_AERHH 2,4-dienoyl-coa reductase (Nadph) OS=Aeromonas hydrophila subsp. hydrophila (strain ATCC 7966 / DSM 30187 / JCM 1027 / KCTC 2358 / NCIMB 9240) GN=AHA_3357 PE=4 SV=1	1	16	16	16	12	11	10	10	11	12	12	11	10	10	11	12	12	11	10	10	11	12	29.1	29.1	29.1	73.367	671	671	4.39	8	6	21	27	38	36	0	45.824	By MS/MS	By MS/MS	By MS/MS	By MS/MS	By MS/MS	By MS/MS	20.6
tr|A0KMV5|A0KMV5_AERHH	tr|A0KMV5|A0KMV5_AERHH	5	5	5	tr|A0KMV5|A0KMV5_AERHH Peptidase, S49 (Protease IV) family OS=Aeromonas hydrophila subsp. hydrophila (strain ATCC 7966 / DSM 30187 / JCM 1027 / KCTC 2358 / NCIMB 9240) GN=sohB PE=4 SV=1	1	5	5	5	2	2	3	3	3	3	2	2	3	3	3	3	2	2	3	3	3	3	23.6	23.6	23.6	36.795	335	335	3.76	1	2	12	10	5	3	0	31.471	By MS/MS	By MS/MS	By MS/MS	By MS/MS	By MS/MS	By MS/MS	12.8
tr|A0KG60|A0KG60_AERHH	tr|A0KG60|A0KG60_AERHH	10	10	10	tr|A0KG60|A0KG60_AERHH 23S rRNA (guanosine-2-O-)-methyltransferase RlmB OS=Aeromonas hydrophila subsp. hydrophila (strain ATCC 7966 / DSM 30187 / JCM 1027 / KCTC 2358 / NCIMB 9240) GN=rlmB PE=3 SV=1	1	10	10	10	9	9	7	7	8	7	9	9	7	7	8	7	9	9	7	7	8	7	51	51	51	26.887	249	249	4.4		10	30	45	48	35	0	72.156	By MS/MS	By MS/MS	By MS/MS	By MS/MS	By MS/MS	By MS/MS	40.2
tr|A0KKD0|A0KKD0_AERHH	tr|A0KKD0|A0KKD0_AERHH	3	3	3	tr|A0KKD0|A0KKD0_AERHH DksA-type zinc finger protein OS=Aeromonas hydrophila subsp. hydrophila (strain ATCC 7966 / DSM 30187 / JCM 1027 / KCTC 2358 / NCIMB 9240) GN=AHA_2207 PE=4 SV=1	1	3	3	3	3	3	2	3	3	3	3	3	2	3	3	3	3	3	2	3	3	3	21.3	21.3	21.3	14.249	122	122	3.29	3	14		4	5	5	0	19.546	By MS/MS	By MS/MS	By MS/MS	By MS/MS	By MS/MS	By MS/MS	21.3
tr|A0KK39|A0KK39_AERHH	tr|A0KK39|A0KK39_AERHH	6	6	6	tr|A0KK39|A0KK39_AERHH Riboflavin synthase, alpha subunit OS=Aeromonas hydrophila subsp. hydrophila (strain ATCC 7966 / DSM 30187 / JCM 1027 / KCTC 2358 / NCIMB 9240) GN=ribE-1 PE=4 SV=1	1	6	6	6	4	4	6	4	6	3	4	4	6	4	6	3	4	4	6	4	6	3	37.6	37.6	37.6	22.289	205	205	4.37			14	13	17	8	0	61.602	By MS/MS	By MS/MS	By MS/MS	By MS/MS	By MS/MS	By MS/MS	19.5
sp|A0KIF5|CMOB_AERHH	sp|A0KIF5|CMOB_AERHH	9	9	9	sp|A0KIF5|CMOB_AERHH tRNA U34 carboxymethyltransferase OS=Aeromonas hydrophila subsp. hydrophila (strain ATCC 7966 / DSM 30187 / JCM 1027 / KCTC 2358 / NCIMB 9240) GN=cmoB PE=3 SV=2	1	9	9	9	7	6	7	4	5	5	7	6	7	4	5	5	7	6	7	4	5	5	34.8	34.8	34.8	37.207	325	325	3.7	25	5		8	23	19	0	113.81	By MS/MS	By MS/MS	By MS/MS	By MS/MS	By MS/MS	By MS/MS	26.2
tr|A0KLL5|A0KLL5_AERHH	tr|A0KLL5|A0KLL5_AERHH	16	16	16	tr|A0KLL5|A0KLL5_AERHH Asparagine synthase (Glutamine-hydrolyzing) OS=Aeromonas hydrophila subsp. hydrophila (strain ATCC 7966 / DSM 30187 / JCM 1027 / KCTC 2358 / NCIMB 9240) GN=asnB PE=4 SV=1	1	16	16	16	15	14	13	11	13	11	15	14	13	11	13	11	15	14	13	11	13	11	35.9	35.9	35.9	62.64	554	554	3.73		14	60	47	26	10	0	85.769	By MS/MS	By MS/MS	By MS/MS	By MS/MS	By MS/MS	By MS/MS	34.1
tr|A0KLN8|A0KLN8_AERHH	tr|A0KLN8|A0KLN8_AERHH	12	12	12	tr|A0KLN8|A0KLN8_AERHH Motility protein FimV OS=Aeromonas hydrophila subsp. hydrophila (strain ATCC 7966 / DSM 30187 / JCM 1027 / KCTC 2358 / NCIMB 9240) GN=AHA_2681 PE=4 SV=1	1	12	12	12	7	11	10	10	10	7	7	11	10	10	10	7	7	11	10	10	10	7	21.6	21.6	21.6	78.011	732	732	2.99	16	31	20	19	17	3	0	86.896	By MS/MS	By MS/MS	By MS/MS	By MS/MS	By MS/MS	By MS/MS	13.8
tr|A0KEI6|A0KEI6_AERHH	tr|A0KEI6|A0KEI6_AERHH	7	7	7	tr|A0KEI6|A0KEI6_AERHH Ribose operon repressor OS=Aeromonas hydrophila subsp. hydrophila (strain ATCC 7966 / DSM 30187 / JCM 1027 / KCTC 2358 / NCIMB 9240) GN=AHA_0114 PE=4 SV=1	1	7	7	7	6	4	5	6	6	5	6	4	5	6	6	5	6	4	5	6	6	5	24.9	24.9	24.9	37.049	334	334	3.77		40	19	32	33	17	0	166.44	By MS/MS	By MS/MS	By MS/MS	By MS/MS	By MS/MS	By MS/MS	22.8
sp|A0KN93|RLMH_AERHH	sp|A0KN93|RLMH_AERHH	5	5	5	sp|A0KN93|RLMH_AERHH Ribosomal RNA large subunit methyltransferase H OS=Aeromonas hydrophila subsp. hydrophila (strain ATCC 7966 / DSM 30187 / JCM 1027 / KCTC 2358 / NCIMB 9240) GN=rlmH PE=3 SV=1	1	5	5	5	5	5	5	5	5	5	5	5	5	5	5	5	5	5	5	5	5	5	45.2	45.2	45.2	17.305	155	155	3.73		18	22	4	13	13	0	73.874	By MS/MS	By MS/MS	By MS/MS	By MS/MS	By MS/MS	By MS/MS	45.2
tr|A0KNK5|A0KNK5_AERHH	tr|A0KNK5|A0KNK5_AERHH	22	22	21	tr|A0KNK5|A0KNK5_AERHH Methyl-accepting chemotaxis protein OS=Aeromonas hydrophila subsp. hydrophila (strain ATCC 7966 / DSM 30187 / JCM 1027 / KCTC 2358 / NCIMB 9240) GN=AHA_3367 PE=4 SV=1	1	22	22	21	17	18	20	18	17	20	17	18	20	18	17	20	16	17	19	17	16	19	41.1	41.1	39.5	66.581	623	623	3.68	23	45	71	48	44	48	0	323.31	By MS/MS	By MS/MS	By MS/MS	By MS/MS	By MS/MS	By MS/MS	34.7
sp|A0KK76|FADI_AERHH	sp|A0KK76|FADI_AERHH	12	12	12	sp|A0KK76|FADI_AERHH 3-ketoacyl-CoA thiolase OS=Aeromonas hydrophila subsp. hydrophila (strain ATCC 7966 / DSM 30187 / JCM 1027 / KCTC 2358 / NCIMB 9240) GN=fadI PE=3 SV=1	1	12	12	12	8	8	7	8	8	9	8	8	7	8	8	9	8	8	7	8	8	9	41.7	41.7	41.7	46.427	436	436	4.29	4	1	19	38	29	18	0	132.87	By MS/MS	By MS/MS	By MS/MS	By MS/MS	By MS/MS	By MS/MS	25.7
tr|A0KQK8|A0KQK8_AERHH	tr|A0KQK8|A0KQK8_AERHH	13	13	13	tr|A0KQK8|A0KQK8_AERHH Polyamine-transporting ATPase OS=Aeromonas hydrophila subsp. hydrophila (strain ATCC 7966 / DSM 30187 / JCM 1027 / KCTC 2358 / NCIMB 9240) GN=AHA_4136 PE=3 SV=1	1	13	13	13	9	11	9	10	9	8	9	11	9	10	9	8	9	11	9	10	9	8	35.4	35.4	35.4	43.094	384	384	4.34	1	7	37	58	55	32	0	106.4	By MS/MS	By MS/MS	By MS/MS	By MS/MS	By MS/MS	By MS/MS	29.7
tr|A0KN64|A0KN64_AERHH	tr|A0KN64|A0KN64_AERHH	6	6	6	tr|A0KN64|A0KN64_AERHH ATP-dependent Zn proteases OS=Aeromonas hydrophila subsp. hydrophila (strain ATCC 7966 / DSM 30187 / JCM 1027 / KCTC 2358 / NCIMB 9240) GN=AHA_3224 PE=4 SV=1	1	6	6	6	5	4	4	4	4	4	5	4	4	4	4	4	5	4	4	4	4	4	37.5	37.5	37.5	18.642	168	168	4.32		2	8	11	8	8	0	16.642	By MS/MS	By MS/MS	By MS/MS	By MS/MS	By MS/MS	By MS/MS	32.1
sp|A0KPA2|RUVB_AERHH	sp|A0KPA2|RUVB_AERHH	8	8	8	sp|A0KPA2|RUVB_AERHH Holliday junction ATP-dependent DNA helicase RuvB OS=Aeromonas hydrophila subsp. hydrophila (strain ATCC 7966 / DSM 30187 / JCM 1027 / KCTC 2358 / NCIMB 9240) GN=ruvB PE=3 SV=1	1	8	8	8	8	8	7	7	7	6	8	8	7	7	7	6	8	8	7	7	7	6	29.2	29.2	29.2	36.933	336	336	3.74	13	10	11	15	24	12	0	18.684	By MS/MS	By MS/MS	By MS/MS	By MS/MS	By MS/MS	By MS/MS	29.2
sp|A0KGY6|ARNA_AERHH	sp|A0KGY6|ARNA_AERHH	21	21	21	sp|A0KGY6|ARNA_AERHH Bifunctional polymyxin resistance protein ArnA OS=Aeromonas hydrophila subsp. hydrophila (strain ATCC 7966 / DSM 30187 / JCM 1027 / KCTC 2358 / NCIMB 9240) GN=arnA PE=3 SV=1	1	21	21	21	17	17	17	15	17	15	17	17	17	15	17	15	17	17	17	15	17	15	44.3	44.3	44.3	74.248	663	663	4.15	1	30	69	37	63	53	0	323.31	By MS/MS	By MS/MS	By MS/MS	By MS/MS	By MS/MS	By MS/MS	33.9
tr|A0KQE7|A0KQE7_AERHH	tr|A0KQE7|A0KQE7_AERHH	9	9	9	tr|A0KQE7|A0KQE7_AERHH Pseudouridine synthase OS=Aeromonas hydrophila subsp. hydrophila (strain ATCC 7966 / DSM 30187 / JCM 1027 / KCTC 2358 / NCIMB 9240) GN=AHA_4073 PE=3 SV=1	1	9	9	9	9	7	7	8	8	8	9	7	7	8	8	8	9	7	7	8	8	8	27.9	27.9	27.9	36.725	326	326	3.61	2	31	14	46	23	6	0	69.63	By MS/MS	By MS/MS	By MS/MS	By MS/MS	By MS/MS	By MS/MS	27.9
sp|A0KHH4|FABZ_AERHH	sp|A0KHH4|FABZ_AERHH	8	8	8	sp|A0KHH4|FABZ_AERHH 3-hydroxyacyl-[acyl-carrier-protein] dehydratase FabZ OS=Aeromonas hydrophila subsp. hydrophila (strain ATCC 7966 / DSM 30187 / JCM 1027 / KCTC 2358 / NCIMB 9240) GN=fabZ PE=3 SV=1	1	8	8	8	7	5	5	5	7	6	7	5	5	5	7	6	7	5	5	5	7	6	53.6	53.6	53.6	17.152	153	153	4.16	16	1	17	31	63	13	0	82.414	By MS/MS	By MS/MS	By MS/MS	By MS/MS	By MS/MS	By MS/MS	52.9
tr|A0KL20|A0KL20_AERHH	tr|A0KL20|A0KL20_AERHH	8	8	8	tr|A0KL20|A0KL20_AERHH Mlc protein OS=Aeromonas hydrophila subsp. hydrophila (strain ATCC 7966 / DSM 30187 / JCM 1027 / KCTC 2358 / NCIMB 9240) GN=AHA_2457 PE=4 SV=1	1	8	8	8	5	3	5	4	5	4	5	3	5	4	5	4	5	3	5	4	5	4	20.2	20.2	20.2	45.646	411	411	4.36		1	6	16	10	6	0	18.438	By MS/MS	By MS/MS	By MS/MS	By MS/MS	By MS/MS	By MS/MS	12.7
tr|A0KLR0|A0KLR0_AERHH	tr|A0KLR0|A0KLR0_AERHH	42	42	42	tr|A0KLR0|A0KLR0_AERHH Glutamate synthase [NADPH] large chain OS=Aeromonas hydrophila subsp. hydrophila (strain ATCC 7966 / DSM 30187 / JCM 1027 / KCTC 2358 / NCIMB 9240) GN=AHA_2703 PE=4 SV=1	1	42	42	42	32	32	32	30	32	33	32	32	32	30	32	33	32	32	32	30	32	33	37.9	37.9	37.9	162.49	1485	1485	4.03	25	39	126	120	110	92	0	323.31	By MS/MS	By MS/MS	By MS/MS	By MS/MS	By MS/MS	By MS/MS	29.2
sp|A0KHG3|RS2_AERHH	sp|A0KHG3|RS2_AERHH	14	14	14	sp|A0KHG3|RS2_AERHH 30S ribosomal protein S2 OS=Aeromonas hydrophila subsp. hydrophila (strain ATCC 7966 / DSM 30187 / JCM 1027 / KCTC 2358 / NCIMB 9240) GN=rpsB PE=3 SV=1	1	14	14	14	14	12	11	12	11	12	14	12	11	12	11	12	14	12	11	12	11	12	74.8	74.8	74.8	26.998	242	242	4.23	101	59	187	315	264	318	0	323.31	By MS/MS	By MS/MS	By MS/MS	By MS/MS	By MS/MS	By MS/MS	74.8
tr|A0KNW3|A0KNW3_AERHH	tr|A0KNW3|A0KNW3_AERHH	8	8	8	tr|A0KNW3|A0KNW3_AERHH Chemotaxis protein CheV OS=Aeromonas hydrophila subsp. hydrophila (strain ATCC 7966 / DSM 30187 / JCM 1027 / KCTC 2358 / NCIMB 9240) GN=AHA_3490 PE=4 SV=1	1	8	8	8	8	5	6	6	6	6	8	5	6	6	6	6	8	5	6	6	6	6	26.1	26.1	26.1	35.252	314	314	4.07	1	6	14	24	12	11	0	42.822	By MS/MS	By MS/MS	By MS/MS	By MS/MS	By MS/MS	By MS/MS	26.1
tr|A0KN84|A0KN84_AERHH	tr|A0KN84|A0KN84_AERHH	11	11	11	tr|A0KN84|A0KN84_AERHH Magnesium and cobalt efflux protein CorC OS=Aeromonas hydrophila subsp. hydrophila (strain ATCC 7966 / DSM 30187 / JCM 1027 / KCTC 2358 / NCIMB 9240) GN=corC PE=4 SV=1	1	11	11	11	6	7	9	7	9	9	6	7	9	7	9	9	6	7	9	7	9	9	39.5	39.5	39.5	33.457	294	294	3.49	8	57	17	30	30	21	0	55.302	By MS/MS	By MS/MS	By MS/MS	By MS/MS	By MS/MS	By MS/MS	28.2
tr|A0KLG7|A0KLG7_AERHH	tr|A0KLG7|A0KLG7_AERHH	11	11	11	tr|A0KLG7|A0KLG7_AERHH Oligopeptide ABC transporter, ATP-binding protein OppF OS=Aeromonas hydrophila subsp. hydrophila (strain ATCC 7966 / DSM 30187 / JCM 1027 / KCTC 2358 / NCIMB 9240) GN=AHA_2609 PE=3 SV=1	1	11	11	11	10	11	10	10	9	8	10	11	10	10	9	8	10	11	10	10	9	8	42.9	42.9	42.9	36.351	331	331	4.33		17	27	34	45	34	0	87.843	By MS/MS	By MS/MS	By MS/MS	By MS/MS	By MS/MS	By MS/MS	39.3
tr|A0KH81|A0KH81_AERHH	tr|A0KH81|A0KH81_AERHH	7	7	7	tr|A0KH81|A0KH81_AERHH Uncharacterized protein OS=Aeromonas hydrophila subsp. hydrophila (strain ATCC 7966 / DSM 30187 / JCM 1027 / KCTC 2358 / NCIMB 9240) GN=AHA_1090 PE=4 SV=1	1	7	7	7	5	3	5	6	4	5	5	3	5	6	4	5	5	3	5	6	4	5	29.5	29.5	29.5	26.953	244	244	4.48	1		12	16	21	12	0	15.466	By MS/MS	By MS/MS	By MS/MS	By MS/MS	By MS/MS	By MS/MS	23
sp|A0KNH4|GLYA_AERHH	sp|A0KNH4|GLYA_AERHH	16	16	16	sp|A0KNH4|GLYA_AERHH Serine hydroxymethyltransferase OS=Aeromonas hydrophila subsp. hydrophila (strain ATCC 7966 / DSM 30187 / JCM 1027 / KCTC 2358 / NCIMB 9240) GN=glyA PE=3 SV=1	1	16	16	16	15	14	14	13	14	12	15	14	14	13	14	12	15	14	14	13	14	12	43.9	43.9	43.9	45.514	417	417	3.87	57	103	70	88	143	114	0	321.65	By MS/MS	By MS/MS	By MS/MS	By MS/MS	By MS/MS	By MS/MS	42
tr|A0KI40|A0KI40_AERHH	tr|A0KI40|A0KI40_AERHH	7	7	7	tr|A0KI40|A0KI40_AERHH Lipoprotein VacJ OS=Aeromonas hydrophila subsp. hydrophila (strain ATCC 7966 / DSM 30187 / JCM 1027 / KCTC 2358 / NCIMB 9240) GN=vacJ PE=4 SV=1	1	7	7	7	6	6	7	6	7	6	6	6	7	6	7	6	6	6	7	6	7	6	39.7	39.7	39.7	28.775	262	262	4.09		1	21	24	13	8	0	43.452	By MS/MS	By MS/MS	By MS/MS	By MS/MS	By MS/MS	By MS/MS	35.9
tr|A0KMZ7|A0KMZ7_AERHH	tr|A0KMZ7|A0KMZ7_AERHH	8	8	8	tr|A0KMZ7|A0KMZ7_AERHH Release factor glutamine methyltransferase OS=Aeromonas hydrophila subsp. hydrophila (strain ATCC 7966 / DSM 30187 / JCM 1027 / KCTC 2358 / NCIMB 9240) GN=prmC PE=3 SV=1	1	8	8	8	5	4	4	6	7	7	5	4	4	6	7	7	5	4	4	6	7	7	34	34	34	30.639	282	282	3.58		12	10	23	9	1	0	22.861	By MS/MS	By MS/MS	By MS/MS	By MS/MS	By MS/MS	By MS/MS	22.7
tr|A0KMW9|A0KMW9_AERHH	tr|A0KMW9|A0KMW9_AERHH	5	5	5	tr|A0KMW9|A0KMW9_AERHH Chaperone protein HchA OS=Aeromonas hydrophila subsp. hydrophila (strain ATCC 7966 / DSM 30187 / JCM 1027 / KCTC 2358 / NCIMB 9240) GN=hchA PE=4 SV=1	1	5	5	5	5	5	5	5	5	4	5	5	5	5	5	4	5	5	5	5	5	4	24.4	24.4	24.4	31.263	287	287	4.32		6	13	31	16	18	0	123.54	By MS/MS	By MS/MS	By MS/MS	By MS/MS	By MS/MS	By MS/MS	24.4
tr|A0KNR4|A0KNR4_AERHH	tr|A0KNR4|A0KNR4_AERHH	12	12	12	tr|A0KNR4|A0KNR4_AERHH Aminoacyl-histidine dipeptidase OS=Aeromonas hydrophila subsp. hydrophila (strain ATCC 7966 / DSM 30187 / JCM 1027 / KCTC 2358 / NCIMB 9240) GN=pepD PE=4 SV=1	1	12	12	12	10	10	12	9	10	10	10	10	12	9	10	10	10	10	12	9	10	10	33.1	33.1	33.1	52.136	483	483	4.3		20	46	72	65	48	0	136.65	By MS/MS	By MS/MS	By MS/MS	By MS/MS	By MS/MS	By MS/MS	28.4
sp|A0KKK9|PYRD_AERHH	sp|A0KKK9|PYRD_AERHH	12	12	12	sp|A0KKK9|PYRD_AERHH Dihydroorotate dehydrogenase (quinone) OS=Aeromonas hydrophila subsp. hydrophila (strain ATCC 7966 / DSM 30187 / JCM 1027 / KCTC 2358 / NCIMB 9240) GN=pyrD PE=3 SV=1	1	12	12	12	10	11	9	9	8	9	10	11	9	9	8	9	10	11	9	9	8	9	47	47	47	36.36	336	336	4.14		19	21	49	24	27	0	106.26	By MS/MS	By MS/MS	By MS/MS	By MS/MS	By MS/MS	By MS/MS	39.9
tr|A0KQV2|A0KQV2_AERHH	tr|A0KQV2|A0KQV2_AERHH	12	12	12	tr|A0KQV2|A0KQV2_AERHH WavL OS=Aeromonas hydrophila subsp. hydrophila (strain ATCC 7966 / DSM 30187 / JCM 1027 / KCTC 2358 / NCIMB 9240) GN=AHA_4231 PE=4 SV=1	1	12	12	12	9	7	7	6	8	6	9	7	7	6	8	6	9	7	7	6	8	6	21.8	21.8	21.8	68.672	616	616	4.3		11	15	17	30	17	0	130.8	By MS/MS	By MS/MS	By MS/MS	By MS/MS	By MS/MS	By MS/MS	16.4
tr|A0KMZ0|A0KMZ0_AERHH	tr|A0KMZ0|A0KMZ0_AERHH	8	8	8	tr|A0KMZ0|A0KMZ0_AERHH Hemerythrin HHE cation binding domain subfamily, putative OS=Aeromonas hydrophila subsp. hydrophila (strain ATCC 7966 / DSM 30187 / JCM 1027 / KCTC 2358 / NCIMB 9240) GN=AHA_3141 PE=4 SV=1	1	8	8	8	6	6	7	8	7	7	6	6	7	8	7	7	6	6	7	8	7	7	42.9	42.9	42.9	21.302	182	182	3.65	13	19	6	13	24	14	0	106.57	By MS/MS	By MS/MS	By MS/MS	By MS/MS	By MS/MS	By MS/MS	35.2
tr|A0KI29|A0KI29_AERHH	tr|A0KI29|A0KI29_AERHH	6	6	6	tr|A0KI29|A0KI29_AERHH Chemotaxis protein CheW OS=Aeromonas hydrophila subsp. hydrophila (strain ATCC 7966 / DSM 30187 / JCM 1027 / KCTC 2358 / NCIMB 9240) GN=cheW-2 PE=4 SV=1	1	6	6	6	5	5	5	6	6	6	5	5	5	6	6	6	5	5	5	6	6	6	47.5	47.5	47.5	17.919	162	162	3.27	23	38	15	15	27	17	0	105.25	By MS/MS	By MS/MS	By MS/MS	By MS/MS	By MS/MS	By MS/MS	42.6
tr|A0KGL7|A0KGL7_AERHH	tr|A0KGL7|A0KGL7_AERHH	16	16	16	tr|A0KGL7|A0KGL7_AERHH Ribonucleoside-diphosphate reductase, adenosylcobalamin-dependent OS=Aeromonas hydrophila subsp. hydrophila (strain ATCC 7966 / DSM 30187 / JCM 1027 / KCTC 2358 / NCIMB 9240) GN=AHA_0870 PE=4 SV=1	1	16	16	16	13	10	12	10	9	7	13	10	12	10	9	7	13	10	12	10	9	7	27.7	27.7	27.7	79.339	715	715	3.81		31	22	29	21	20	0	71.458	By MS/MS	By MS/MS	By MS/MS	By MS/MS	By MS/MS	By MS/MS	23.1
tr|A0KLY2|A0KLY2_AERHH	tr|A0KLY2|A0KLY2_AERHH	10	10	10	tr|A0KLY2|A0KLY2_AERHH Lipid A export ATP-binding/permease protein MsbA OS=Aeromonas hydrophila subsp. hydrophila (strain ATCC 7966 / DSM 30187 / JCM 1027 / KCTC 2358 / NCIMB 9240) GN=msbA PE=3 SV=1	1	10	10	10	9	8	9	8	9	10	9	8	9	8	9	10	9	8	9	8	9	10	22.8	22.8	22.8	64.865	589	589	3.84	1	17	31	31	16	17	0	91.655	By MS/MS	By MS/MS	By MS/MS	By MS/MS	By MS/MS	By MS/MS	19.5
sp|A0KQX6|GLMU_AERHH	sp|A0KQX6|GLMU_AERHH	12	12	12	sp|A0KQX6|GLMU_AERHH Bifunctional protein GlmU OS=Aeromonas hydrophila subsp. hydrophila (strain ATCC 7966 / DSM 30187 / JCM 1027 / KCTC 2358 / NCIMB 9240) GN=glmU PE=3 SV=1	1	12	12	12	12	12	12	11	11	12	12	12	12	11	11	12	12	12	12	11	11	12	33.1	33.1	33.1	48.787	453	453	3.7	35	42	40	48	60	44	0	317.9	By MS/MS	By MS/MS	By MS/MS	By MS/MS	By MS/MS	By MS/MS	33.1
tr|A0KGZ3|A0KGZ3_AERHH	tr|A0KGZ3|A0KGZ3_AERHH	8	8	8	tr|A0KGZ3|A0KGZ3_AERHH Chemotaxis protein CheV OS=Aeromonas hydrophila subsp. hydrophila (strain ATCC 7966 / DSM 30187 / JCM 1027 / KCTC 2358 / NCIMB 9240) GN=AHA_0997 PE=4 SV=1	1	8	8	8	6	5	6	6	6	5	6	5	6	6	6	5	6	5	6	6	6	5	37.5	37.5	37.5	33.18	299	299	4.03		3	24	17	18	7	0	84.165	By MS/MS	By MS/MS	By MS/MS	By MS/MS	By MS/MS	By MS/MS	26.1
tr|A0KIA6|A0KIA6_AERHH	tr|A0KIA6|A0KIA6_AERHH	7	7	7	tr|A0KIA6|A0KIA6_AERHH Uncharacterized protein OS=Aeromonas hydrophila subsp. hydrophila (strain ATCC 7966 / DSM 30187 / JCM 1027 / KCTC 2358 / NCIMB 9240) GN=AHA_1469 PE=4 SV=1	1	7	7	7	5	4	4	5	6	7	5	4	4	5	6	7	5	4	4	5	6	7	47.1	47.1	47.1	22.007	189	189	4.56	1	6	5	8	5	20	0	51.09	By MS/MS	By MS/MS	By MS/MS	By MS/MS	By MS/MS	By MS/MS	31.2
[truncated: 407 more rows]
[truncated: 48 more columns]
