# Supplementary material for: The Lysine Acetylation Modification in the Porin Aha1 of Aeromonas hydrophila Regulates the Uptake of Multidrug Antibiotics
Source: Mol Cell Proteomics. 2022 May 21;21(9):100248. doi: 10.1016/j.mcpro.2022.100248 (PMC9386498; doi:10.1016/j.mcpro.2022.100248)
Supplement: Supplementary Table S4 [file mmc4.xlsx]

## Sheet: Sheet1
Table S4: Keyword enrichment of altered proteins with up-down normalization score in whole-cell proteomics.
whole cell
Functional Category	up-down normazation	log10(Pvalue)	Genes	Counts
TonB box	1	2.38628	A0KFG8,A0KJP9,A0KQ46,A0KQZ1	4
Receptor	1	1.68515	A0KFG8,A0KJP9,A0KQ46,A0KQZ1	4
Cell outer membrane	1	1.19513	A0KFG8,A0KJP9,A0KQ46,A0KQZ1	4
Pyridoxal phosphate	0.6	1.15538	A0KFL3,A0KJ32,A0KJM7,A0KMG9,A0KMK5	5
Transmembrane beta strand	0.333333	1.04108	A0KJP9,A0KLY9,A0KQ46	3
Lyase	0	0.85332	A0KEX5,A0KF01,A0KGK7,A0KJM7,A0KMG9,A0KNP3,A0KPE4,A0KQJ4	8
rRNA-binding	1	0.85332	A0KF22,A0KF34,A0KG36,A0KQA8	4
Isomerase	-0.333333	0.822009	A0KEX5,A0KGZ9,A0KHQ1,A0KMC0,A0KN25,A0KNE7	6
Oxidoreductase	-0.0909091	0.822009	A0KGY9,A0KJD4,A0KLH4,A0KLM0,A0KMR4,A0KMZ9,A0KPA0,A0KQ88,A0KQJ1,A0KQJ4,A0KQR7	11
Metal-binding	-0.142857	0.738746	A0KIZ5,A0KJ32,A0KJ34,A0KKN5,A0KLL1,A0KLM0,A0KLX1,A0KMF6,A0KMR4,A0KN25,A0KNP3,A0KQ88,A0KQJ1,A0KQR7	14
