# Supplementary material for: The Lysine Acetylation Modification in the Porin Aha1 of Aeromonas hydrophila Regulates the Uptake of Multidrug Antibiotics
Source: Mol Cell Proteomics. 2022 May 21;21(9):100248. doi: 10.1016/j.mcpro.2022.100248 (PMC9386498; doi:10.1016/j.mcpro.2022.100248)
Supplement: Supplementary Table S5 [file mmc5.xlsx]

## Sheet: Sheet1
Table S5: Keyword enrichment of altered proteins with up-down normalization score in Kace proteomics.
Kace proteomics
Term	up-down normazation	log10(Pvalue)	Genes	Count
Cytoplasm	-0.701754	21.4327	A0KEC3,A0KEE9,A0KEJ9,A0KEM2,A0KEM5,A0KER2,A0KEY4,A0KEY9,A0KF07,A0KF86,A0KFR1,A0KFS2,A0KFV1,A0KG22,A0KG32,A0KG39,A0KG59,A0KGD3,A0KGE2,A0KGH3,A0KGH9,A0KGI3,A0KGI7,A0KGL1,A0KGN7,A0KGN8,A0KHG0,A0KHG4,A0KHG6,A0KHZ9,A0KI24,A0KI53,A0KIC3,A0KIC9,A0KIF8,A0KIG6,A0KIK9,A0KIY0,A0KIZ9,A0KJ17,A0KJ41,A0KJ45,A0KJ51,A0KJD5,A0KJE8,A0KJQ8,A0KJQ9,A0KJT2,A0KJU0,A0KK77,A0KKB0,A0KKB9,A0KKF6,A0KKG2,A0KKH5,A0KKK7,A0KKM7,…	114
Metal-binding	-0.677966	20.9892	A0KEE9,A0KEG3,A0KEG4,A0KEM1,A0KEY4,A0KEY5,A0KF05,A0KFH1,A0KFS2,A0KFU9,A0KG07,A0KG39,A0KG42,A0KGH2,A0KGH3,A0KGI3,A0KGM7,A0KGN4,A0KGN8,A0KHD1,A0KHL9,A0KHR8,A0KHY1,A0KHZ9,A0KI74,A0KIB5,A0KIC6,A0KIC9,A0KID0,A0KID4,A0KIH4,A0KIK5,A0KIK9,A0KIM1,A0KIN6,A0KIP8,A0KJ41,A0KJ44,A0KJ51,A0KJ73,A0KJA1,A0KJH4,A0KJK6,A0KJR9,A0KJT2,A0KJU2,A0KKB9,A0KKF6,A0KKG2,A0KKM0,A0KKM7,A0KKP5,A0KKP9,A0KKV5,A0KKW8,A0KKZ8,A0KL85,…	118
Nucleotide-binding	-0.622642	14.8086	A0KEC3,A0KEE9,A0KEH1,A0KEJ9,A0KET2,A0KEY9,A0KFP5,A0KFS2,A0KFV1,A0KG22,A0KG39,A0KG54,A0KG77,A0KGD3,A0KGH2,A0KGJ1,A0KGL1,A0KGL5,A0KGL7,A0KGN8,A0KGP5,A0KGU6,A0KH04,A0KH08,A0KHM1,A0KI53,A0KIC3,A0KIC9,A0KIF8,A0KIG6,A0KIL7,A0KIN6,A0KIV5,A0KIY0,A0KJ45,A0KJ48,A0KJ51,A0KJC4,A0KJD7,A0KJE5,A0KJE8,A0KJF3,A0KJL0,A0KJS0,A0KJU2,A0KK56,A0KKB9,A0KKC2,A0KKF6,A0KKK5,A0KKM7,A0KKN2,A0KKP5,A0KKP9,A0KKQ5,A0KKS5,A0KKV5,…	106
ATP-binding	-0.638298	12.594	A0KEC3,A0KEE9,A0KEH1,A0KEJ9,A0KET2,A0KEY9,A0KFP5,A0KFS2,A0KFV1,A0KG39,A0KG54,A0KG77,A0KGD3,A0KGH2,A0KGJ1,A0KGL1,A0KGL5,A0KGN8,A0KGP5,A0KGU6,A0KH08,A0KHM1,A0KI53,A0KIC3,A0KIC9,A0KIF8,A0KIG6,A0KIL7,A0KIV5,A0KIY0,A0KJ45,A0KJ51,A0KJC4,A0KJD7,A0KJE5,A0KJE8,A0KJF3,A0KJS0,A0KJU2,A0KK56,A0KKB9,A0KKC2,A0KKF6,A0KKK5,A0KKM7,A0KKN2,A0KKP5,A0KKP9,A0KKQ5,A0KKS5,A0KKV5,A0KKW8,A0KL45,A0KL52,A0KL53,A0KLG7,A0KLG8,…	94
Protein biosynthesis	-0.68	8.15047	A0KEJ9,A0KF16,A0KG39,A0KHG4,A0KHG6,A0KIC3,A0KIF8,A0KIG6,A0KJ45,A0KJE8,A0KKF6,A0KKP5,A0KKP9,A0KLW3,A0KN87,A0KNE3,A0KNF4,A0KNK6,A0KPF5,A0KPG1,A0KQ96,A0KQ95,A0KQI5	25
Magnesium	-0.708333	8.08999	A0KEE9,A0KEG3,A0KEM1,A0KFU8,A0KGH2,A0KGH3,A0KGN4,A0KGN8,A0KHL9,A0KHY7,A0KIC9,A0KIH4,A0KIK5,A0KIP8,A0KJ51,A0KJA1,A0KJT2,A0KKB9,A0KKG2,A0KKM7,A0KKP5,A0KKV5,A0KKW8,A0KLP8,A0KM20,A0KM32,A0KMP1,A0KMQ3,A0KMS9,A0KMV3,A0KMX2,A0KMX3,A0KN29,A0KND9,A0KNF9,A0KNG9,A0KNI2,A0KP07,A0KP19,A0KPV1,A0KQZ6	48
RNA-binding	-0.513514	7.94319	A0KEH1,A0KF21,A0KF22,A0KF23,A0KF25,A0KF28,A0KF31,A0KF34,A0KF36,A0KF42,A0KFR1,A0KG22,A0KG59,A0KG67,A0KG69,A0KGS1,A0KI43,A0KI53,A0KIR3,A0KIY0,A0KJ93,A0KKF6,A0KKG2,A0KKK7,A0KKM7,A0KKP6,A0KKP9,A0KND9,A0KNG6,A0KPG1,A0KQA7,A0KQA8,A0KQE7	37
Ligase	-0.611111	7.47754	A0KEJ9,A0KEY9,A0KG39,A0KG54,A0KG77,A0KGH2,A0KGJ1,A0KGP5,A0KHL9,A0KIC3,A0KIC9,A0KIF8,A0KIG6,A0KJ45,A0KJ51,A0KJE8,A0KJL0,A0KJS0,A0KKC7,A0KKF6,A0KKP5,A0KKP9,A0KKW8,A0KL39,A0KLW3,A0KN87,A0KNG7,A0KNI2,A0KNI5,A0KPF5,A0KPG1,A0KQI5	36
Ribonucleoprotein	-0.5	6.3715	A0KEN0,A0KF20,A0KF21,A0KF22,A0KF23,A0KF25,A0KF28,A0KF31,A0KF34,A0KF36,A0KF42,A0KG22,A0KG26,A0KG67,A0KG69,A0KGS8,A0KHG3,A0KJ93,A0KJJ0,A0KKP6,A0KPZ3,A0KQA7,A0KQA8	24
Amino-acid biosynthesis	-0.785714	6.21425	A0KEM1,A0KFI0,A0KFU9,A0KFV1,A0KGM6,A0KGM7,A0KGM9,A0KGN4,A0KHG0,A0KIB5,A0KJM5,A0KJQ8,A0KJQ9,A0KJR0,A0KKB0,A0KKB9,A0KLT2,A0KLT8,A0KMN9,A0KN20,A0KN29,A0KNH4,A0KNI3,A0KNQ8,A0KPP8,A0KQG4,A0KQS3,A0KQS4	28
Oxidoreductase	-0.719298	6.03301	A0KR16,A0KEL1,A0KEM1,A0KEY4,A0KG16,A0KG42,A0KGL7,A0KHC6,A0KHC8,A0KHD1,A0KHM1,A0KHR8,A0KI46,A0KI74,A0KID4,A0KIM1,A0KJ02,A0KJ17,A0KJ44,A0KJ85,A0KJF1,A0KJK6,A0KJK7,A0KJM5,A0KJR9,A0KK77,A0KKH4,A0KKK9,A0KKM0,A0KKQ5,A0KKX9,A0KL23,A0KL85,A0KLH4,A0KLM1,A0KLR0,A0KLT2,A0KLT8,A0KM69,A0KN48,A0KN49,A0KN65,A0KNH1,A0KNJ9,A0KNQ8,A0KP87,A0KPA1,A0KPU9,A0KPV1,A0KQ88,A0KQC3,A0KQF3,A0KQJ1,A0KQL7,A0KQV6	57
Aminoacyl-tRNA synthetase	-0.647059	5.9869	A0KEJ9,A0KG39,A0KIC3,A0KIF8,A0KIG6,A0KJ45,A0KJE8,A0KKF6,A0KKP5,A0KKP9,A0KLW3,A0KN87,A0KPF5,A0KPG1,A0KQI5	17
Ribosomal protein	-0.565217	5.96678	A0KEN0,A0KF20,A0KF21,A0KF22,A0KF23,A0KF25,A0KF28,A0KF31,A0KF34,A0KF36,A0KF42,A0KG26,A0KG67,A0KG69,A0KGS8,A0KHG3,A0KJ93,A0KJJ0,A0KKP6,A0KPZ3,A0KQA7,A0KQA8	23
4Fe-4S	-0.7	5.90128	A0KEY4,A0KG42,A0KGM7,A0KHZ9,A0KIC6,A0KID4,A0KIM1,A0KJ41,A0KJ44,A0KJA1,A0KJK6,A0KKM7,A0KKZ8,A0KLZ0,A0KN49,A0KNA3,A0KP89,A0KPU4,A0KQJ1,A0KQS4	20
Zinc	-0.657143	5.86913	A0KEG4,A0KEY5,A0KFU9,A0KG39,A0KHL9,A0KHP6,A0KIB5,A0KID0,A0KIK9,A0KIN6,A0KJ73,A0KJH4,A0KJU2,A0KKF6,A0KKG2,A0KKP9,A0KLE6,A0KLN6,A0KLW3,A0KMI5,A0KNF0,A0KNH1,A0KP03,A0KPG1,A0KPW5,A0KQ38,A0KQ88,A0KQG1,A0KQH7,A0KQV6	35
