# Supplementary material for: The Lysine Acetylation Modification in the Porin Aha1 of Aeromonas hydrophila Regulates the Uptake of Multidrug Antibiotics
Source: Mol Cell Proteomics. 2022 May 21;21(9):100248. doi: 10.1016/j.mcpro.2022.100248 (PMC9386498; doi:10.1016/j.mcpro.2022.100248)
Supplement: Supplementary Table S6 [file mmc6.xlsx]

## Sheet: Sheet1
Table S6: Motif analysis of Kac peptides in A. hydrophila.
Sequence models comprising amino acids in specific positions of modified-17-mers (8 amino acids upstream and downstream of the site) of all the protein sequences. The A. hydrophila ATCC7966 protein sequences in the Uniport database are used as the background database parameter. All identified Kac peptides (4,122 peptides), altered Kac peptides (726), and up and downregulated Kac peptides (98 and …
Kace 4144					up 98				down 628				altered 726
pLogo statistics and parameters					pLogo statistics and parameters				pLogo statistics and parameters				pLogo statistics and parameters
foreground (fg)	unknown				foreground (fg)	unknown			foreground (fg)	unknown			foreground (fg)	unknown
foreground size	4147				foreground size	92			foreground size	599			foreground size	691
background (bg)	uniprot7966				background (bg)	uniprot7966			background (bg)	uniprot7966			background (bg)	uniprot7966
background size	48413				background size	48413			background size	48413			background size	48413
pLogo width	17				pLogo width	17			pLogo width	17			pLogo width	17
statistically significant positions					statistically significant positions				statistically significant positions
position	frequency	value	fixed		position	frequency	value	fixed	position	frequency	value	fixed	statistically significant positions
E at -1	0.1157	44.1387			D at -1	0.1957	4.64845		F at 1	0.0601	5.13767		position	frequency	value	fixed
K at 3	0.0851	24.1243			K at 0	1	N/A		E at -1	0.1018	4.65788		D at -1	0.1201	7.19961
D at -1	0.1015	18.6193							Q at -1	0.0735	4.57444		F at 1	0.0579	5.2398
K at 4	0.0781	17.0273							D at -1	0.1085	4.39963		E at -1	0.0984	4.62954
K at 5	0.0801	15.8144							N at -3	0.0668	3.8182		K at 0	1	N/A
K at 1	0.0637	15.6722							K at 0	1	N/A		K at 3	0.0825	4.24833
K at -6	0.0699	12.551
R at 3	0.0813	12.0034
K at 8	0.0738	11.5931
R at 1	0.0842	11.5701
R at -8	0.0808	11.4972
F at 1	0.0446	10.6295
R at -7	0.0815	10.5448
K at -8	0.0711	10.4373
K at -5	0.0731	10.3475
R at 4	0.0798	10.2509
K at -7	0.0711	9.87088
R at 2	0.0805	9.30313
K at 2	0.0644	8.88149
E at -4	0.0955	7.98213
I at -2	0.067	7.8518
K at 6	0.0641	7.57944
C at -4	0.0186	7.5687
K at 7	0.0675	6.72716
R at 8	0.0762	6.65488
R at 7	0.0774	6.62624
R at 5	0.0772	6.5967
R at 6	0.0731	6.13719
E at -3	0.0967	6.03947
C at -2	0.0181	5.89823
C at 4	0.0164	5.51622
C at -5	0.0174	5.31268
C at 2	0.0157	5.20539
E at 7	0.0822	4.88591
R at -6	0.0711	4.68246
C at -3	0.0145	4.19555
E at -2	0.0808	4.16667
V at -2	0.0834	4.03875
K at 0	1	N/A
