# Supplementary material for: The Lysine Acetylation Modification in the Porin Aha1 of Aeromonas hydrophila Regulates the Uptake of Multidrug Antibiotics
Source: Mol Cell Proteomics. 2022 May 21;21(9):100248. doi: 10.1016/j.mcpro.2022.100248 (PMC9386498; doi:10.1016/j.mcpro.2022.100248)
Supplement: Supplementary Table S7 [file mmc7.xlsx]

## Sheet: Sheet1
Table S7: differentially expressed protein KEGG pathways in the whole-cell proteomics.
whole cell down-regulated proteins-kegg
Category	Term	Count	PValue	Genes	List Total	Pop Hits	Pop Total	Fold Enrichment	Bonferroni	Benjamini	FDR
KEGG_PATHWAY	aha01100:Metabolic pathways	18	0.00541427	A0KLU7, A0KMR4, A0KMZ9, A0KGK7, A0KQ88, A0KLL1, A0KN25, A0KJD4, A0KIA0, A0KQG4, A0KPA0, A0KQG5, A0KEX5, A0KNE7, A0KQG6, A0KGY9, A0KEP0, A0KQ91	25	638	1478	1.66796	0.181983	0.200328	0.200328
KEGG_PATHWAY	aha00220:Arginine biosynthesis	3	0.0365266	A0KQG4, A0KQG5, A0KQG6	25	19	1478	9.33474	0.747611	0.577882	0.577882
KEGG_PATHWAY	aha01120:Microbial metabolism in diverse environments	7	0.0604006	A0KMR4, A0KQG5, A0KNE7, A0KN25, A0KEP0, A0KJD4, A0KIA0	25	179	1478	2.31196	0.900257	0.577882	0.577882
KEGG_PATHWAY	aha01200:Carbon metabolism	5	0.0897736	A0KMR4, A0KQG5, A0KNE7, A0KN25, A0KJD4	25	107	1478	2.76262	0.969202	0.577882	0.577882
KEGG_PATHWAY	aha00040:Pentose and glucuronate interconversions	2	0.0937106	A0KN25, A0KGY9	25	6	1478	19.7067	0.973765	0.577882	0.577882
KEGG_PATHWAY	aha00053:Ascorbate and aldarate metabolism	2	0.0937106	A0KGY9, A0KEP0	25	6	1478	19.7067	0.973765	0.577882	0.577882
Kace proteomics up-regulated proteins-kegg
Category	Term	Count	PValue	Genes	List Total	Pop Hits	Pop Total	Fold Enrichment	Bonferroni	Benjamini	FDR
KEGG_PATHWAY	aha01120:Microbial metabolism in diverse environments	13	0.00284773	A0KM68, A0KIM1, A0KM69, A0KIH4, A0KLH4, A0KPP8, A0KF00, A0KMX2, A0KK65, A0KI46, A0KM20, A0KJT2, A0KKS0	43	179	1478	2.4963	0.171566	0.18795	0.176559
KEGG_PATHWAY	aha01200:Carbon metabolism	9	0.00860537	A0KHR8, A0KM68, A0KM69, A0KF00, A0KMX2, A0KK60, A0KK65, A0KM20, A0KJT2	43	107	1478	2.89111	0.434708	0.241431	0.226799
KEGG_PATHWAY	aha00620:Pyruvate metabolism	6	0.0109741	A0KHR8, A0KJM1, A0KM68, A0KM69, A0KK65, A0KLH4	43	49	1478	4.20883	0.517269	0.241431	0.226799
KEGG_PATHWAY	aha00030:Pentose phosphate pathway	4	0.017378	A0KF00, A0KMX2, A0KIH4, A0KJT2	43	20	1478	6.87442	0.685581	0.241472	0.226838
KEGG_PATHWAY	aha01110:Biosynthesis of secondary metabolites	15	0.0182933	A0KM68, A0KKQ3, A0KQS4, A0KM69, A0KK39, A0KIH4, A0KLH4, A0KPP8, A0KPE1, A0KFV1, A0KMX2, A0KK60, A0KK65, A0KM20, A0KJT2	43	281	1478	1.83481	0.704339	0.241472	0.226838
KEGG_PATHWAY	aha00010:Glycolysis / Gluconeogenesis	5	0.0245198	A0KM68, A0KM69, A0KIH4, A0KLH4, A0KJT2	43	40	1478	4.29651	0.805724	0.251393	0.236157
KEGG_PATHWAY	aha01130:Biosynthesis of antibiotics	11	0.0266629	A0KM68, A0KQS4, A0KM69, A0KFV1, A0KMX2, A0KK60, A0KIH4, A0KK65, A0KLH4, A0KJT2, A0KPP8	43	182	1478	2.07743	0.831974	0.251393	0.236157
KEGG_PATHWAY	aha01100:Metabolic pathways	25	0.0454643	A0KJM1, A0KKQ5, A0KM68, A0KKQ3, A0KQS4, A0KM69, A0KLM1, A0KF00, A0KK60, A0KK65, A0KI46, A0KM20, A0KKS0, A0KK39, A0KKH4, A0KIH4, A0KLH4, A0KPP8, A0KKC7, A0KPE1, A0KNA3, A0KFV1, A0KMX2, A0KG77, A0KJT2	43	638	1478	1.34687	0.953625	0.375081	0.352349
KEGG_PATHWAY	aha00071:Fatty acid degradation	3	0.057806	A0KKC7, A0KK65, A0KLH4	43	14	1478	7.36545	0.980355	0.423911	0.398219
Kace proteomics down-regulated proteins-kegg
Category	Term	Count	PValue	Genes	List Total	Pop Hits	Pop Total	Fold Enrichment	Bonferroni	Benjamini	FDR
KEGG_PATHWAY	aha01130:Biosynthesis of antibiotics	74	1.09343e-15	A0KN01, A0KPU4, A0KP87, A0KJ03, A0KFI0, A0KJQ9, A0KJM5, A0KN48, A0KN49, A0KQS3, A0KJQ8, A0KNI2, A0KPU9, A0KNQ8, A0KNI5, A0KLI5, A0KNI3, A0KH83, A0KHY7, A0KK61, A0KK60, A0KLY7, A0KFU9, A0KJ44, A0KF05, A0KJL0, A0KGJ1, A0KGJ2, A0KGN6, A0KFH1, A0KG16, A0KGN4, A0KLT5, A0KLT8, A0KNH4, A0KMN9, A0KI51, A0KKV5, A0KLT2, A0KJT2, A0KKZ8, A0KMQ3, A0KN20, A0KMY9, A0KJK2, A0KJK7, A0KJK6, A0KN29, A0KNJ9, A0KNF9,…	253	182	1478	2.37528	1.05471e-13	1.03876e-13	8.8568e-14
KEGG_PATHWAY	aha01110:Biosynthesis of secondary metabolites	96	7.69496e-15	A0KLU7, A0KN01, A0KPU4, A0KP87, A0KJ02, A0KH04, A0KJ03, A0KL45, A0KFI0, A0KJQ9, A0KJM5, A0KN48, A0KN49, A0KEG3, A0KQS3, A0KP07, A0KNI2, A0KPU9, A0KNQ8, A0KNI5, A0KLI5, A0KNI3, A0KKB9, A0KH83, A0KHY7, A0KK61, A0KK60, A0KLY7, A0KFU9, A0KJ44, A0KF05, A0KM20, A0KJL0, A0KGJ1, A0KGJ2, A0KGN6, A0KFH1, A0KG16, A0KGN4, A0KLT5, A0KNT6, A0KNH1, A0KFH6, A0KNH4, A0KMN9, A0KKB0, A0KNG7, A0KNG9, A0KKZ5, A0KI51,…	253	281	1478	1.99581	7.27751e-13	3.6551e-13	3.11646e-13
KEGG_PATHWAY	aha01200:Carbon metabolism	51	8.26788e-14	A0KPU4, A0KP87, A0KJ03, A0KN48, A0KN49, A0KQS3, A0KJQ8, A0KNI2, A0KPU9, A0KNI5, A0KF00, A0KHY7, A0KK61, A0KK60, A0KF05, A0KM20, A0KFU8, A0KJL0, A0KMR3, A0KFH1, A0KG16, A0KLT5, A0KGN7, A0KLT8, A0KGN8, A0KLP8, A0KNH4, A0KMN9, A0KKV5, A0KMR0, A0KJT2, A0KKZ8, A0KMQ3, A0KMY9, A0KJK2, A0KJK7, A0KJK6, A0KNJ9, A0KFS2, A0KEM2, A0KGH3, A0KGD3, A0KLN6, A0KID4, A0KQG5, A0KI74, A0KMX2, A0KEL1, A0KPV0, A0KPV1,…	253	107	1478	2.78446	7.8576e-12	2.61816e-12	2.23233e-12
KEGG_PATHWAY	aha01100:Metabolic pathways	159	6.01773e-12	A0KJM1, A0KP86, A0KP87, A0KKW8, A0KH04, A0KJM5, A0KN48, A0KIK5, A0KN49, A0KQS3, A0KP89, A0KP07, A0KMK5, A0KIK9, A0KLI5, A0KIB5, A0KH83, A0KHY7, A0KK61, A0KF45, A0KK60, A0KFU9, A0KJ44, A0KLY7, A0KM20, A0KFU8, A0KJL0, A0KMR3, A0KGN6, A0KGN4, A0KGN7, A0KNT6, A0KGN8, A0KLP8, A0KG54, A0KQA4, A0KQA5, A0KKV5, A0KJT2, A0KKQ5, A0KPS0, A0KNF9, A0KEM2, A0KEM1, A0KJ65, A0KNV7, A0KGP5, A0KKX9, A0KGH3, A0KGH2,…	253	638	1478	1.4559	5.71685e-10	1.42921e-10	1.21859e-10
KEGG_PATHWAY	aha01230:Biosynthesis of amino acids	49	2.2464e-10	A0KPU4, A0KP87, A0KFI0, A0KJQ9, A0KJM5, A0KQS3, A0KJQ8, A0KNQ8, A0KLI5, A0KNI3, A0KIB5, A0KKB9, A0KH83, A0KHY7, A0KK61, A0KK60, A0KLY7, A0KFU9, A0KF05, A0KGN6, A0KGN4, A0KLT5, A0KLT8, A0KNH4, A0KMN9, A0KKB0, A0KKV5, A0KLT2, A0KMQ3, A0KN20, A0KMY9, A0KGM9, A0KGM6, A0KHG0, A0KGM7, A0KJK2, A0KN29, A0KNJ9, A0KEY9, A0KEM1, A0KGH3, A0KGD3, A0KQG4, A0KFV2, A0KI74, A0KMX2, A0KLR0, A0KMX3, A0KJR0	253	119	1478	2.40549	2.13408e-08	4.26816e-09	3.63917e-09
KEGG_PATHWAY	aha01120:Microbial metabolism in diverse environments	62	2.03921e-09	A0KPU4, A0KP87, A0KFI0, A0KJM5, A0KN48, A0KN49, A0KJQ8, A0KNI2, A0KPU9, A0KNI5, A0KIB5, A0KF00, A0KHY7, A0KJ85, A0KF05, A0KM20, A0KL85, A0KFU8, A0KJL0, A0KMR3, A0KFH1, A0KG16, A0KLT5, A0KI59, A0KGN7, A0KLT8, A0KGN8, A0KLP8, A0KNH4, A0KQJ1, A0KMN9, A0KLX0, A0KKV5, A0KLT2, A0KJT2, A0KKZ8, A0KMQ3, A0KN20, A0KMY9, A0KHG0, A0KJK2, A0KJK7, A0KJK6, A0KQL7, A0KNJ9, A0KEY9, A0KFS2, A0KEM2, A0KGH3, A0KGD3,…	253	179	1478	2.02345	1.93725e-07	3.22875e-08	2.75294e-08
KEGG_PATHWAY	aha00620:Pyruvate metabolism	22	1.39887e-05	A0KJM1, A0KMQ3, A0KG16, A0KN48, A0KN49, A0KGM9, A0KGN7, A0KGN8, A0KNI2, A0KPU9, A0KLN6, A0KLP8, A0KNI5, A0KID4, A0KQL7, A0KHY7, A0KFS2, A0KPV0, A0KPV1, A0KMR0, A0KFU8, A0KKZ8	253	49	1478	2.62289	0.00132805	0.000189846	0.000161869
KEGG_PATHWAY	aha00680:Methane metabolism	15	3.06157e-05	A0KMR3, A0KFH1, A0KG16, A0KGH3, A0KGN7, A0KLT8, A0KGN8, A0KJQ8, A0KNI2, A0KLP8, A0KNH4, A0KKV5, A0KF05, A0KJT2, A0KFU8	253	27	1478	3.2455	0.00290431	0.000323166	0.000275542
KEGG_PATHWAY	aha01210:2-Oxocarboxylic acid metabolism	15	3.06157e-05	A0KGN6, A0KNV7, A0KPU4, A0KN20, A0KGN4, A0KJM5, A0KGM9, A0KGM6, A0KJK2, A0KGM7, A0KLI5, A0KI74, A0KFU9, A0KLY7, A0KEM1	253	27	1478	3.2455	0.00290431	0.000323166	0.000275542
KEGG_PATHWAY	aha00020:Citrate cycle (TCA cycle)	14	9.78551e-05	A0KJL0, A0KPU4, A0KG16, A0KN48, A0KN49, A0KJK2, A0KJK7, A0KPU9, A0KJK6, A0KI74, A0KFS2, A0KPV0, A0KPV1, A0KKZ8	253	26	1478	3.14564	0.00925361	0.000929623	0.000792626
KEGG_PATHWAY	aha00230:Purine metabolism	27	0.000303153	A0KMQ3, A0KKQ5, A0KH04, A0KHM1, A0KN65, A0KIK5, A0KND9, A0KEY5, A0KHY7, A0KF45, A0KJS0, A0KGJ1, A0KGJ2, A0KGP5, A0KGL7, A0KJR9, A0KFH7, A0KIH4, A0KQG5, A0KPE1, A0KPE2, A0KEX5, A0KJ51, A0KQA4, A0KQA5, A0KI51, A0KL52	253	79	1478	1.9966	0.028393	0.00261814	0.00223231
KEGG_PATHWAY	aha00010:Glycolysis / Gluconeogenesis	17	0.000411588	A0KP87, A0KFH1, A0KMQ3, A0KGH3, A0KGD3, A0KNI2, A0KPU9, A0KIH4, A0KNJ9, A0KHY7, A0KFS2, A0KPV0, A0KKV5, A0KEM2, A0KPV1, A0KF05, A0KJT2	253	40	1478	2.48281	0.0383541	0.00325841	0.00277822
KEGG_PATHWAY	aha00640:Propanoate metabolism	13	0.00157137	A0KJL0, A0KJM1, A0KPU4, A0KKX9, A0KGN7, A0KQ88, A0KGN8, A0KMK5, A0KNI2, A0KLN6, A0KNI5, A0KEL1, A0KK77	253	29	1478	2.61878	0.138774	0.0114831	0.00979086
KEGG_PATHWAY	aha00220:Arginine biosynthesis	10	0.00201059	A0KQG4, A0KKL0, A0KQG5, A0KN20, A0KFV2, A0KQG6, A0KEY9, A0KLY7, A0KFU9, A0KLI5	253	19	1478	3.07468	0.174031	0.0127337	0.0108572
KEGG_PATHWAY	aha03018:RNA degradation	10	0.00201059	A0KEH1, A0KM32, A0KGL1, A0KGH3, A0KND9, A0KKG2, A0KGS1, A0KKV5, A0KMI6, A0KG59	253	19	1478	3.07468	0.174031	0.0127337	0.0108572
KEGG_PATHWAY	aha00030:Pentose phosphate pathway	10	0.00311904	A0KFH1, A0KMY9, A0KPE2, A0KLT5, A0KF00, A0KMX2, A0KIH4, A0KKV5, A0KEM2, A0KJT2	253	20	1478	2.92095	0.256786	0.0185193	0.0157901
KEGG_PATHWAY	aha00290:Valine, leucine and isoleucine biosynthesis	8	0.00720787	A0KGN6, A0KGN4, A0KGM9, A0KGM6, A0KQS3, A0KGM7, A0KLI5, A0KEM1	253	15	1478	3.11568	0.497031	0.0402793	0.0343434
KEGG_PATHWAY	aha00240:Pyrimidine metabolism	17	0.0167808	A0KKQ5, A0KHM1, A0KH04, A0KGL7, A0KIK5, A0KGH2, A0KNP3, A0KJH4, A0KQG1, A0KKK9, A0KIA1, A0KPE1, A0KND9, A0KG32, A0KF45, A0KQA4, A0KQA5	253	55	1478	1.80568	0.799653	0.0885655	0.0755137
KEGG_PATHWAY	aha00300:Lysine biosynthesis	7	0.0408645	A0KNV7, A0KIB5, A0KN20, A0KFI0, A0KJM5, A0KHG0, A0KLT2	253	16	1478	2.55583	0.981007	0.197787	0.168639
KEGG_PATHWAY	aha00260:Glycine, serine and threonine metabolism	11	0.0416393	A0KJ03, A0KJM5, A0KLT8, A0KQV6, A0KQS3, A0KJQ8, A0KK61, A0KPU9, A0KK60, A0KNH4, A0KF05	253	33	1478	1.9473	0.98241	0.197787	0.168639
KEGG_PATHWAY	aha00630:Glyoxylate and dicarboxylate metabolism	9	0.0737697	A0KMR3, A0KPU4, A0KG16, A0KJ03, A0KJK2, A0KPU9, A0KEY9, A0KNH4, A0KM20	253	27	1478	1.9473	0.999311	0.320192	0.273006
KEGG_PATHWAY	aha00660:C5-Branched dibasic acid metabolism	5	0.0741498	A0KJL0, A0KGN6, A0KGN4, A0KGM6, A0KGM7	253	10	1478	2.92095	0.999337	0.320192	0.273006
KEGG_PATHWAY	aha00250:Alanine, aspartate and glutamate metabolism	10	0.0796739	A0KKL0, A0KPS0, A0KGK7, A0KMK5, A0KEY9, A0KI51, A0KLR0, A0KLY7, A0KQG1, A0KLI5	253	32	1478	1.82559	0.999625	0.329088	0.280591
